# Supplementary material for: A de novo transcriptome of the noble scallop, Chlamys nobilis, focusing on mining transcripts for carotenoid-based coloration
Source: BMC Genomics. 2015 Feb 5;16(1):44. doi: 10.1186/s12864-015-1241-x (PMC4342821; doi:10.1186/s12864-015-1241-x)
Supplement: Additional file 1: Table S1. — Sequences with significant BlastX matches against Swiss-Prot and Nr database. [file 12864_2015_1241_MOESM1_ESM.xlsx]

## Sheet: nr_best_hit
Unigene_id	Length	Subject_length	Query_alignment	Sbjct_alignment	Subject_annotation	Score	E-value	Identity
isotig48493	77	662	93.51	3.63	gb|ACD65489.1| prohormone convertase 2 [Haliotis asinina]	60.5	1e-07	96
isotig47904	95	77	91.58	37.66	gb|DAA20672.1| ubiquitin B-like [Bos taurus]	59.3	2e-07	96.67
isotig47779	99	840	93.94	3.69	pdb|2OS8|A Chain A, Rigor-Like Structures Of Muscle Myosins Reveal Key Mechanical Elements In The Transduction Pathways Of This Allosteric Motor pdb|2OTG|A Chain A, Rigor-Like Structures Of Muscle Myosins Reveal Key Mechanical Elements In The Transduction Pathways Of This Allosteric Motor	64.3	7e-09	100
isotig47690	95	323	72.63	7.12	ref|XP_002113232.1| hypothetical protein TRIADDRAFT_27102 [Trichoplax adhaerens] gb|EDV23706.1| hypothetical protein TRIADDRAFT_27102, partial [Trichoplax adhaerens]	54.7	6e-06	74.19
isotig47457	106	683	82.08	4.25	ref|XP_002741096.1| PREDICTED: sodium- and chloride-dependent glycine transporter 1-like [Saccoglossus kowalevskii]	66.6	1e-09	90.62
isotig47396	108	441	66.67	5.44	ref|XP_794875.2| PREDICTED: hypothetical protein [Strongylocentrotus purpuratus] ref|XP_001197097.1| PREDICTED: hypothetical protein [Strongylocentrotus purpuratus]	55.5	3e-06	68.57
isotig47233	113	147	84.96	21.77	dbj|BAD11721.1| beta tubulin [Leptoria irregularis]	68.2	5e-10	94.12
isotig47191	114	271	63.16	8.86	ref|XP_624564.1| PREDICTED: phosphatidylinositol transfer protein alpha isoform [Apis mellifera]	59.7	2e-07	64.86
isotig47055	117	182	74.36	15.93	gb|AAX26697.2| SJCHGC06092 protein [Schistosoma japonicum]	61.2	6e-08	76.32
isotig47051	118	250	81.36	30.4	ref|YP_001707601.1| hypothetical protein ABSDF2342 [Acinetobacter baumannii SDF] emb|CAP01656.1| putative acetyltransferase (partial) [Acinetobacter baumannii]	79	3e-13	82.05
isotig46885	121	1792	54.55	1.23	gb|EFX75831.1| hypothetical protein DAPPUDRAFT_322900 [Daphnia pulex]	53.9	1e-05	61.11
isotig46849	123	1679	63.41	1.55	ref|XP_002602782.1| hypothetical protein BRAFLDRAFT_93728 [Branchiostoma floridae] gb|EEN58794.1| hypothetical protein BRAFLDRAFT_93728 [Branchiostoma floridae]	59.3	2e-07	70.27
isotig46840	116	498	72.41	5.62	ref|XP_002597592.1| hypothetical protein BRAFLDRAFT_123125 [Branchiostoma floridae] gb|EEN53604.1| hypothetical protein BRAFLDRAFT_123125 [Branchiostoma floridae]	67.4	8e-10	73.68
isotig46708	127	558	61.42	4.66	ref|XP_790964.2| PREDICTED: hypothetical protein [Strongylocentrotus purpuratus] ref|XP_001186610.1| PREDICTED: hypothetical protein [Strongylocentrotus purpuratus]	58.5	4e-07	65
isotig46635	125	273	62.4	9.52	ref|XP_002734356.1| PREDICTED: splA/ryanodine receptor domain and SOCS box containing 1-like [Saccoglossus kowalevskii]	63.2	2e-08	100
isotig46633	125	710	52.8	3.1	ref|XP_003438283.1| PREDICTED: WD repeat-containing and planar cell polarity effector protein fritz homolog [Oreochromis niloticus]	57.8	7e-07	61.11
isotig46618	129	1662	65.12	1.68	ref|XP_002734954.1| PREDICTED: hypothetical protein [Saccoglossus kowalevskii]	64.3	7e-09	65.12
isotig46528	132	2000	72.73	1.6	emb|CCD80115.1| putative ankyrin 2,3/unc44 [Schistosoma mansoni]	73.9	9e-12	72.73
isotig46457	133	1593	58.65	1.63	gb|EFX79816.1| hypothetical protein DAPPUDRAFT_304382 [Daphnia pulex]	65.5	3e-09	63.41
isotig46376	133	1607	92.48	2.55	sp|Q25410.1|MIPR_LYMST RecName: Full=Putative molluscan insulin-related peptide(s) receptor; Contains: RecName: Full=Putative molluscan insulin-related peptide(s) receptor alpha chain; Contains: RecName: Full=Putative molluscan insulin-related peptide(s) receptor beta chain; Flags: Precursor emb|CAA59353.1| putative receptor for molluscan insulin-related peptide(s) [Lymnaea stagnalis]	95.9	2e-18	93.18
isotig46353	127	679	44.88	2.8	ref|XP_003581808.1| PREDICTED: LOW QUALITY PROTEIN: centrosomal protein of 70 kDa [Bos taurus]	47	3e-07	86.36
isotig46349	134	683	55.97	3.66	ref|XP_001640055.1| predicted protein [Nematostella vectensis] gb|EDO47992.1| predicted protein [Nematostella vectensis]	55.8	3e-06	56.82
isotig46340	131	1194	82.44	3.02	dbj|GAA36806.2| structural maintenance of chromosome 1, partial [Clonorchis sinensis]	83.6	1e-14	83.72
isotig46334	136	653	63.97	4.44	ref|NP_001027618.1| thioredoxin domain-containing protein 3 homolog [Ciona intestinalis] sp|Q95YJ5.1|TXND3_CIOIN RecName: Full=Thioredoxin domain-containing protein 3 homolog; AltName: Full=Dynein intermediate chain 3 dbj|BAB68388.1| dynein intermediate chain 3 [Ciona intestinalis]	68.2	5e-10	64.44
isotig46327	137	409	78.83	8.8	gb|AES10143.1| zinc finger, MIZ-type containing 1 [Mustela putorius furo]	70.5	1e-10	90
isotig46274	137	358	67.88	8.66	ref|XP_001949101.2| PREDICTED: septin-1-like [Acyrthosiphon pisum]	70.1	1e-10	96.88
isotig46254	134	4397	60.45	0.61	ref|XP_003378833.1| dynein heavy chain, cytoplasmic [Trichinella spiralis] gb|EFV61560.1| dynein heavy chain, cytoplasmic [Trichinella spiralis]	65.1	4e-09	62.79
isotig46225	140	1202	60	2.33	ref|XP_003227371.1| PREDICTED: structural maintenance of chromosomes protein 2-like [Anolis carolinensis]	65.1	4e-09	65.12
isotig46223	139	248	73.38	13.71	gb|AAN05591.1| ribosomal protein L7 [Argopecten irradians]	70.5	1e-10	85
isotig46215	139	643	82.01	12.6	ref|XP_002558694.1| Pc13g02530 [Penicillium chrysogenum Wisconsin 54-1255] emb|CAP91322.1| Pc13g02530 [Penicillium chrysogenum Wisconsin 54-1255]	84.3	7e-15	82.61
isotig46205	139	466	66.91	6.65	ref|XP_002589307.1| hypothetical protein BRAFLDRAFT_97371 [Branchiostoma floridae] gb|EEN45318.1| hypothetical protein BRAFLDRAFT_97371 [Branchiostoma floridae]	68.6	4e-10	73.81
isotig46076	142	625	73.94	5.6	gb|EFA11037.1| hypothetical protein TcasGA2_TC004628 [Tribolium castaneum]	77.4	8e-13	74.47
isotig46013	145	561	64.14	5.53	ref|XP_002731710.1| PREDICTED: CDC14 homolog A-like, partial [Saccoglossus kowalevskii]	66.6	1e-09	64.58
isotig45995	144	389	52.08	6.43	dbj|BAF75714.1| antisecretory factor-like protein [Pinctada fucata]	58.9	3e-07	80.65
isotig45938	143	432	58.74	6.48	gb|EFA11123.1| hypothetical protein TcasGA2_TC004723 [Tribolium castaneum]	57	1e-06	71.79
isotig45911	148	195	58.78	14.87	ref|XP_002740743.1| PREDICTED: leucine rich transmembrane and 0-methyltransferase domain containing-like [Saccoglossus kowalevskii]	58.5	4e-07	60.42
isotig45884	146	426	80.14	9.15	ref|YP_002873033.1| hypothetical protein PFLU3468 [Pseudomonas fluorescens SBW25] emb|CAY49690.1| putative membrane protein [Pseudomonas fluorescens SBW25]	78.6	4e-13	95.12
isotig45864	149	1541	52.35	1.69	ref|XP_001626082.1| predicted protein [Nematostella vectensis] gb|EDO33982.1| predicted protein [Nematostella vectensis]	58.2	5e-07	61.9
isotig45846	149	429	72.48	8.39	ref|XP_002738626.1| PREDICTED: HLA-B associated transcript 1-like [Saccoglossus kowalevskii]	76.6	1e-12	81.82
isotig45806	151	711	61.59	4.36	ref|XP_003486633.1| PREDICTED: protein VAC14 homolog [Bombus impatiens]	65.1	4e-09	63.27
isotig45766	151	2385	67.55	11.66	ref|XP_003389921.1| PREDICTED: hypothetical protein LOC100638486, partial [Amphimedon queenslandica]	63.9	9e-09	69.39
isotig45714	153	379	58.82	7.92	ref|XP_002589482.1| hypothetical protein BRAFLDRAFT_125192 [Branchiostoma floridae] gb|EEN45493.1| hypothetical protein BRAFLDRAFT_125192 [Branchiostoma floridae]	65.1	4e-09	62.5
isotig45698	153	867	56.86	3.34	ref|XP_002737238.1| PREDICTED: homomeric kinesin Kif17-like [Saccoglossus kowalevskii]	74.3	7e-12	63.04
isotig45676	153	569	66.67	5.98	ref|XP_002714130.1| PREDICTED: F-box and leucine-rich repeat protein 7 [Oryctolagus cuniculus]	73.6	1e-11	68
isotig45645	156	648	40.38	3.24	ref|NP_001116750.2| Wilms tumor protein 1-interacting protein homolog [Danio rerio] sp|A8DZE6.1|WTIP_DANRE RecName: Full=Wilms tumor protein 1-interacting protein homolog; Short=WT1-interacting protein homolog emb|CAP09265.1| novel protein [Danio rerio]	53.9	1e-05	87.5
isotig45643	154	385	56.49	7.53	dbj|BAD27565.1| molluscan indoleamine 2,3-dioxygenase like protein I [Haliotis diversicolor] dbj|BAD27567.1| molluscan indoleamine 2,3-dioxygenase like protein I [Haliotis diversicolor]	73.2	2e-11	59.18
isotig45632	156	312	53.85	8.97	ref|XP_001638305.1| predicted protein [Nematostella vectensis] gb|EDO46242.1| predicted protein [Nematostella vectensis]	67.8	7e-10	60.87
isotig45624	156	1095	78.85	3.74	gb|EEZ97825.1| hypothetical protein TcasGA2_TC000192 [Tribolium castaneum]	89	3e-16	82
isotig45573	155	105	36.77	32.38	ref|XP_002599561.1| hypothetical protein BRAFLDRAFT_217793 [Branchiostoma floridae] gb|EEN55573.1| hypothetical protein BRAFLDRAFT_217793 [Branchiostoma floridae]	64.7	6e-09	38
isotig45543	157	187	53.5	14.97	gb|EFX79558.1| hypothetical protein DAPPUDRAFT_304442 [Daphnia pulex]	63.9	9e-09	68.29
isotig45449	154	135	50.65	26.67	ref|XP_002804201.1| PREDICTED: hypothetical protein LOC100428052 [Macaca mulatta]	62.4	3e-08	55.32
isotig45423	161	888	68.94	4.17	ref|XP_003490743.1| PREDICTED: SH3 domain-containing RING finger protein 3-like isoform 3 [Bombus impatiens]	85.5	3e-15	86.05
isotig45422	156	493	55.77	5.88	ref|XP_003494005.1| PREDICTED: nucleolar protein 56-like [Bombus impatiens]	66.6	1e-09	74.36
isotig45409	162	413	72.22	68.52	sp|Q69566.1|U88_HHV6U RecName: Full=Uncharacterized protein U88 emb|CAA58337.1| U88 [Human herpesvirus 6]	81.3	6e-14	73.58
isotig45407	161	725	89.44	6.62	ref|XP_002432348.1| Hsp90 protein, putative [Pediculus humanus corporis] gb|EEB19610.1| Hsp90 protein, putative [Pediculus humanus corporis]	103	8e-21	100
isotig45372	157	173	55.41	84.39	ref|XP_001628315.1| predicted protein [Nematostella vectensis] gb|EDO36252.1| predicted protein [Nematostella vectensis]	64.3	7e-09	82.86
isotig45324	164	459	51.22	6.1	ref|XP_002735891.1| PREDICTED: TAF6-like RNA polymerase II-like [Saccoglossus kowalevskii]	62.8	2e-08	52.83
isotig45313	160	965	52.5	66.01	gb|EHJ64573.1| hypothetical protein KGM_05799 [Danaus plexippus]	69.3	2e-10	53.85
isotig45287	164	1027	47.56	2.53	ref|XP_002740804.1| PREDICTED: exportin 4-like [Saccoglossus kowalevskii]	59.3	2e-07	50
isotig45280	157	670	51.59	4.03	gb|ABU52892.1| palmitoyl-CoA oxidase [Mytilus galloprovincialis]	62.4	3e-08	51.92
isotig45272	164	889	60.37	3.71	ref|XP_001623871.1| predicted protein [Nematostella vectensis] gb|EDO31771.1| predicted protein [Nematostella vectensis]	76.3	2e-12	64.71
isotig45253	165	144	58.18	22.22	ref|XP_002592998.1| hypothetical protein BRAFLDRAFT_142103 [Branchiostoma floridae] gb|EEN49009.1| hypothetical protein BRAFLDRAFT_142103 [Branchiostoma floridae]	56.6	1e-06	59.26
isotig45215	161	807	55.9	3.72	ref|XP_001380274.2| PREDICTED: putative acyl-CoA dehydrogenase AidB-like [Monodelphis domestica]	68.9	3e-10	58.82
isotig45205	166	353	99.4	15.58	sp|O15975.1|GNAQ_PATYE RecName: Full=Guanine nucleotide-binding protein G(q) subunit alpha; AltName: Full=Guanine nucleotide-binding protein alpha-q dbj|BAA22219.1| GTP-binding protein q (Gq) alpha subunit [Mizuhopecten yessoensis]	112	3e-23	100
isotig45202	167	1698	52.1	1.71	ref|XP_001364246.1| PREDICTED: gamma-tubulin complex component 6 [Monodelphis domestica]	62.8	2e-08	52.73
isotig45167	166	306	70.48	12.75	ref|XP_002110082.1| hypothetical protein TRIADDRAFT_20850 [Trichoplax adhaerens] gb|EDV28248.1| hypothetical protein TRIADDRAFT_20850 [Trichoplax adhaerens]	86.7	1e-15	73.58
isotig45165	166	1032	59.64	3.2	gb|EGI58816.1| IQ motif and SEC7 domain-containing protein 1 [Acromyrmex echinatior]	75.1	4e-12	71.74
isotig45157	168	374	60.71	15.51	gb|EDL79735.1| similar to FLJ46154 protein (predicted) [Rattus norvegicus]	58.9	3e-07	61.82
isotig45156	168	2466	55.36	1.26	ref|XP_002737246.1| PREDICTED: polycystin-1L1-like [Saccoglossus kowalevskii]	69.7	2e-10	68.89
isotig45151	167	1782	66.47	3.31	emb|CAF99960.1| unnamed protein product [Tetraodon nigroviridis]	77.4	8e-13	67.27
isotig45117	167	332	68.26	11.45	ref|XP_001640775.1| predicted protein [Nematostella vectensis] gb|EDO48712.1| predicted protein [Nematostella vectensis]	89.7	2e-16	71.7
isotig45092	169	399	62.13	8.77	emb|CAX73754.1| isocitrate dehydrogenase (NAD+) [Schistosoma japonicum]	77.8	6e-13	70
isotig45074	165	4477	69.09	0.85	ref|XP_003227746.1| PREDICTED: hypothetical protein LOC100558176 [Anolis carolinensis]	61.6	5e-08	71.7
isotig45070	170	4461	77.65	0.99	ref|XP_002739956.1| PREDICTED: Dynein beta chain, ciliary-like isoform 2 [Saccoglossus kowalevskii]	90.9	7e-17	78.57
isotig45027	171	494	50.88	5.87	ref|XP_420052.2| PREDICTED: cytochrome P450 2K1-like [Gallus gallus]	63.9	9e-09	53.7
isotig45005	171	740	59.65	4.59	ref|XP_002602499.1| hypothetical protein BRAFLDRAFT_127142 [Branchiostoma floridae] gb|EEN58511.1| hypothetical protein BRAFLDRAFT_127142 [Branchiostoma floridae]	69.3	2e-10	59.65
isotig44942	172	705	52.33	4.26	ref|XP_003209092.1| PREDICTED: ovotransferrin [Meleagris gallopavo]	66.6	1e-09	54.55
isotig44916	174	649	56.9	5.08	ref|XP_002428172.1| serine/threonine-protein kinase NIM1, putative [Pediculus humanus corporis] gb|EEB15434.1| serine/threonine-protein kinase NIM1, putative [Pediculus humanus corporis]	62.8	2e-08	67.35
isotig44858	172	3194	41.86	0.75	ref|XP_002611939.1| hypothetical protein BRAFLDRAFT_126413 [Branchiostoma floridae] gb|EEN67948.1| hypothetical protein BRAFLDRAFT_126413 [Branchiostoma floridae]	52.8	2e-07	54.55
isotig44813	172	1030	71.51	3.98	gb|AES07016.1| SWI/SNF related, matrix associated, actin dependent regulator of chromatin, subfamily a, member 5 [Mustela putorius furo]	87	1e-15	71.93
isotig44805	168	2380	92.86	2.18	ref|XP_003424117.1| PREDICTED: LOW QUALITY PROTEIN: pre-mRNA-processing-splicing factor 8 [Nasonia vitripennis]	117	5e-25	96.3
isotig44771	178	523	48.88	5.54	ref|XP_002740808.1| PREDICTED: hypothetical protein [Saccoglossus kowalevskii]	57	1e-06	54.72
isotig44738	174	249	55.17	12.85	ref|XP_002735994.1| PREDICTED: Der1-like domain family, member 2-like [Saccoglossus kowalevskii]	70.1	1e-10	84.21
isotig44705	179	644	67.04	6.21	ref|XP_002407379.1| cleavage and polyadenylation specificity factor, putative [Ixodes scapularis] gb|EEC01843.1| cleavage and polyadenylation specificity factor, putative [Ixodes scapularis]	90.9	7e-17	70.18
isotig44689	180	185	45	14.59	ref|NP_001136338.1| density-regulated protein [Nasonia vitripennis]	65.1	4e-09	71.05
isotig44649	176	962	68.18	4.16	gb|EFX77175.1| hypothetical protein DAPPUDRAFT_321718 [Daphnia pulex]	61.6	5e-08	68.97
isotig44645	178	783	85.96	6.51	ref|NP_001120452.1| cleavage and polyadenylation specific factor 2, 100kDa [Xenopus (Silurana) tropicalis] gb|AAI61233.1| LOC100145546 protein [Xenopus (Silurana) tropicalis]	112	2e-23	86.44
isotig44636	180	1962	56.67	1.73	ref|XP_002939566.1| PREDICTED: hypothetical protein LOC100493179 [Xenopus (Silurana) tropicalis]	78.2	5e-13	69.39
isotig44622	178	681	48.88	4.26	ref|XP_002936323.1| PREDICTED: LOW QUALITY PROTEIN: heat shock 70 kDa protein 12B-like [Xenopus (Silurana) tropicalis]	60.8	8e-08	50
isotig44619	172	352	29.65	10.8	ref|XP_002731091.1| PREDICTED: hypothetical protein, partial [Saccoglossus kowalevskii]	51.6	1e-06	50
isotig44558	183	82	63.93	47.56	dbj|BAG24513.1| twitchin [Mytilus galloprovincialis] dbj|BAG24514.1| twitchin [Mytilus galloprovincialis]	73.6	1e-11	68.42
isotig44557	183	2235	54.1	1.48	ref|XP_682866.5| PREDICTED: sacsin [Danio rerio]	70.1	1e-10	55
isotig44556	183	284	49.18	10.56	ref|ZP_02079137.1| hypothetical protein CLOLEP_00575 [Clostridium leptum DSM 753] gb|EDO62453.1| hypothetical protein CLOLEP_00575 [Clostridium leptum DSM 753]	78.2	5e-13	54.55
isotig44451	183	1194	54.1	2.76	ref|XP_787894.2| PREDICTED: hypothetical protein [Strongylocentrotus purpuratus] ref|XP_001177196.1| PREDICTED: hypothetical protein [Strongylocentrotus purpuratus]	78.6	4e-13	56.9
isotig44449	180	358	58.33	9.78	ref|XP_003225846.1| PREDICTED: WD repeat domain phosphoinositide-interacting protein 4-like [Anolis carolinensis]	83.6	8e-15	67.31
isotig44438	183	210	47.54	13.81	ref|XP_002416435.1| 7 transmembrane receptor, putative [Ixodes scapularis] gb|EEC20352.1| 7 transmembrane receptor, putative [Ixodes scapularis]	55.8	2e-06	52.73
isotig44420	184	535	37.5	4.3	ref|XP_002613110.1| hypothetical protein BRAFLDRAFT_89995 [Branchiostoma floridae] gb|EEN69119.1| hypothetical protein BRAFLDRAFT_89995 [Branchiostoma floridae]	54.7	6e-06	41.82
isotig44390	186	1264	50	2.45	ref|XP_796031.2| PREDICTED: similar to transposase [Strongylocentrotus purpuratus] ref|XP_001186202.1| PREDICTED: similar to transposase [Strongylocentrotus purpuratus]	79.7	2e-13	54.39
isotig44379	187	408	41.71	6.37	ref|XP_003226201.1| PREDICTED: histone acetyltransferase type B catalytic subunit-like [Anolis carolinensis]	57.8	6e-08	63.41
isotig44373	187	627	57.75	5.74	gb|EFR21832.1| hypothetical protein AND_16297 [Anopheles darlingi]	77.4	8e-13	72
isotig44328	186	2036	61.29	1.87	ref|XP_003432769.2| PREDICTED: myosin-14 isoform 1 [Canis lupus familiaris]	80.5	1e-13	92.68
isotig44313	186	520	46.77	5.58	ref|XP_002738701.1| PREDICTED: predicted protein-like [Saccoglossus kowalevskii]	63.5	1e-08	85.29
isotig44286	186	108	45.16	25.93	ref|NP_001083658.1| polymerase (RNA) III (DNA directed) polypeptide K, 12.3 kDa [Xenopus laevis] gb|AAH61683.1| MGC68582 protein [Xenopus laevis]	64.7	2e-14	84.85
isotig44278	188	753	47.87	3.98	ref|XP_001656434.1| monocarboxylate transporter [Aedes aegypti] gb|EAT48536.1| monocarboxylate transporter [Aedes aegypti]	64.7	6e-09	50.85
isotig44272	185	403	74.59	11.41	ref|XP_002737864.1| PREDICTED: hypothetical protein [Saccoglossus kowalevskii]	99.4	2e-19	75.41
isotig44232	181	1731	72.93	2.54	ref|XP_002594341.1| hypothetical protein BRAFLDRAFT_201044 [Branchiostoma floridae] gb|EEN50352.1| hypothetical protein BRAFLDRAFT_201044 [Branchiostoma floridae]	96.7	1e-18	73.33
isotig44217	190	772	39.47	3.24	gb|EFA04170.1| hypothetical protein TcasGA2_TC014419 [Tribolium castaneum]	57.4	9e-07	53.19
isotig44206	189	187	39.68	13.37	ref|XP_001629407.1| predicted protein [Nematostella vectensis] gb|EDO37344.1| predicted protein [Nematostella vectensis]	56.2	2e-06	75.76
isotig44176	191	436	84.82	12.39	sp|Q5I7G2.1|RXR_LYMST RecName: Full=Retinoic acid receptor RXR; AltName: Full=Retinoid X receptor; Short=LymRXR gb|AAW34268.1| retinoid X receptor [Lymnaea stagnalis]	115	4e-24	85.71
isotig44162	191	724	56.54	8.29	ref|XP_002737707.1| PREDICTED: hypothetical protein [Saccoglossus kowalevskii]	68.6	4e-10	58.06
isotig44136	185	1971	53.51	1.67	ref|YP_351032.1| CheA Signal transduction histidine kinase (STHK) [Pseudomonas fluorescens Pf0-1] gb|ABA77041.1| putative chemotaxis histidine kinase/response regulator fusion protein [Pseudomonas fluorescens Pf0-1]	68.9	1e-18	91.67
isotig44113	193	127	59.07	29.92	ref|XP_784271.1| PREDICTED: hypothetical protein [Strongylocentrotus purpuratus] ref|XP_001176598.1| PREDICTED: hypothetical protein [Strongylocentrotus purpuratus]	84.3	7e-15	60.32
isotig44108	196	589	42.86	4.75	ref|XP_001743298.1| hypothetical protein [Monosiga brevicollis MX1] sp|A9URZ4.1|PESC_MONBE RecName: Full=Pescadillo homolog gb|EDQ92012.1| predicted protein [Monosiga brevicollis MX1]	59.7	2e-07	75.68
isotig44075	194	956	38.66	2.62	dbj|GAA56510.1| multiple epidermal growth factor-like domains protein 6, partial [Clonorchis sinensis]	65.1	4e-09	43.86
isotig44070	192	376	50	8.51	gb|ADB22625.1| polycystin2-like protein [Saccoglossus kowalevskii]	64.3	1e-09	96.97
isotig44064	195	888	41.54	3.04	gb|EFX76950.1| hypothetical protein DAPPUDRAFT_306007 [Daphnia pulex]	62.4	3e-08	84.38
isotig44063	193	496	73.06	9.48	ref|XP_003439447.1| PREDICTED: probable D-lactate dehydrogenase, mitochondrial-like [Oreochromis niloticus]	93.6	1e-17	77.05
isotig44046	195	1434	60	8.79	ref|XP_002739608.1| PREDICTED: axonal transport of synaptic vesicles-like [Saccoglossus kowalevskii]	73.6	1e-11	60.94
isotig44037	195	979	66.15	4.39	ref|NP_001191459.1| kinesin heavy chain 1 [Aplysia californica] gb|ABG66709.1| kinesin heavy chain 1 [Aplysia californica]	97.8	8e-20	79.63
isotig44018	193	715	46.63	4.2	ref|ZP_05331370.1| putative surface protein [Clostridium difficile QCD-63q42]	53.9	1e-05	62.5
isotig44015	191	422	45.55	6.87	ref|XP_002602503.1| hypothetical protein BRAFLDRAFT_266579 [Branchiostoma floridae] gb|EEN58515.1| hypothetical protein BRAFLDRAFT_266579 [Branchiostoma floridae]	65.9	2e-17	80.56
isotig43949	194	663	43.3	4.22	ref|XP_001194065.1| PREDICTED: similar to Coiled-coil domain containing 13 [Strongylocentrotus purpuratus]	63.5	1e-08	65.12
isotig43930	198	1097	31.82	1.91	ref|XP_002602378.1| hypothetical protein BRAFLDRAFT_199108 [Branchiostoma floridae] gb|EEN58390.1| hypothetical protein BRAFLDRAFT_199108 [Branchiostoma floridae]	47.4	7e-08	53.85
isotig43924	194	462	49.48	9.31	ref|XP_002588796.1| hypothetical protein BRAFLDRAFT_89774 [Branchiostoma floridae] gb|EEN44807.1| hypothetical protein BRAFLDRAFT_89774 [Branchiostoma floridae]	58.5	4e-07	54.24
isotig43884	199	2077	40.7	1.3	emb|CAI41407.1| dedicator of cytokinesis 11 [Homo sapiens] emb|CAI41411.1| dedicator of cytokinesis 11 [Homo sapiens]	59.3	4e-14	84.38
isotig43868	199	115	43.72	25.22	ref|XP_003148861.1| hypothetical protein LOAG_13304 [Loa loa] gb|EFO15208.1| hypothetical protein LOAG_13304 [Loa loa]	61.6	5e-08	47.54
isotig43856	199	872	60.3	4.59	ref|XP_795504.2| PREDICTED: hypothetical protein [Strongylocentrotus purpuratus] ref|XP_001197080.1| PREDICTED: hypothetical protein [Strongylocentrotus purpuratus]	94	8e-18	61.54
isotig43853	199	951	43.72	3.05	gb|ACA53359.1| ATP-binding cassette sub-family C member 1 [Cyphoma gibbosum]	62.4	3e-08	44.62
isotig43842	200	711	36	3.38	ref|XP_003218147.1| PREDICTED: methylcrotonoyl-CoA carboxylase subunit alpha, mitochondrial-like [Anolis carolinensis]	57	1e-06	36.92
isotig43824	198	639	60.61	6.26	ref|XP_795944.1| PREDICTED: hypothetical protein [Strongylocentrotus purpuratus] ref|XP_001189286.1| PREDICTED: hypothetical protein [Strongylocentrotus purpuratus]	83.2	1e-14	66.67
isotig43820	200	1298	73.5	3.78	ref|XP_002429543.1| eukaryotic translation initiation factor 3 subunit, putative [Pediculus humanus corporis] gb|EEB16805.1| eukaryotic translation initiation factor 3 subunit, putative [Pediculus humanus corporis]	117	9e-25	74.24
isotig43757	201	975	32.84	2.26	ref|XP_002666282.1| PREDICTED: von Willebrand factor D and EGF domain-containing protein-like, partial [Danio rerio]	57	1e-06	39.29
isotig43729	199	447	49.75	7.38	emb|CAP33518.2| CBR-PTL-1 protein [Caenorhabditis briggsae AF16]	75.5	3e-12	52.38
isotig43723	199	115	48.24	27.83	emb|CAG14060.1| unnamed protein product [Tetraodon nigroviridis]	58.2	5e-07	50.79
isotig43718	202	752	60.89	5.45	ref|XP_001634625.1| predicted protein [Nematostella vectensis] gb|EDO42562.1| predicted protein [Nematostella vectensis]	87.4	8e-16	61.19
isotig43701	196	402	41.33	6.72	ref|XP_780065.1| PREDICTED: similar to receptor tyrosine kinase [Strongylocentrotus purpuratus] ref|XP_001177988.1| PREDICTED: similar to receptor tyrosine kinase [Strongylocentrotus purpuratus]	53.9	1e-05	52.94
isotig43675	204	354	35.29	6.78	ref|YP_001545331.1| L-threonine 3-dehydrogenase [Herpetosiphon aurantiacus DSM 785] gb|ABX05203.1| Alcohol dehydrogenase GroES domain protein [Herpetosiphon aurantiacus DSM 785]	56.2	2e-06	53.33
isotig43627	203	1635	54.68	2.26	gb|ACX61580.1| IP16071p [Drosophila melanogaster]	79.7	2e-13	56.06
isotig43622	206	1825	49.51	1.86	ref|XP_002604423.1| hypothetical protein BRAFLDRAFT_280538 [Branchiostoma floridae] gb|EEN60434.1| hypothetical protein BRAFLDRAFT_280538 [Branchiostoma floridae]	71.6	4e-11	52.31
isotig43616	204	683	48.53	4.83	ref|XP_535608.3| PREDICTED: protein SDA1 homolog [Canis lupus familiaris]	65.1	4e-09	53.23
isotig43613	205	462	40.98	6.06	ref|XP_002735188.1| PREDICTED: coiled-coil domain containing 139-like [Saccoglossus kowalevskii]	67.4	8e-10	41.79
isotig43609	203	1190	39.9	2.27	ref|XP_001654194.1| pnuts protein [Aedes aegypti] gb|EAT46948.1| pnuts protein [Aedes aegypti]	60.5	1e-07	51.92
isotig43594	206	760	64.08	5.79	emb|CCD81632.1| putative ataxin 2-binding protein (hexaribonucleotide binding protein 1) [Schistosoma mansoni]	88.6	4e-16	72.13
isotig43586	206	2022	34.95	1.19	gb|EFR19930.1| hypothetical protein AND_21569 [Anopheles darlingi]	55.1	4e-06	35.82
isotig43580	206	1137	93.2	5.63	ref|XP_002598730.1| hypothetical protein BRAFLDRAFT_282817 [Branchiostoma floridae] gb|EEN54742.1| hypothetical protein BRAFLDRAFT_282817 [Branchiostoma floridae]	139	2e-31	94.12
isotig43555	206	629	66.99	7.31	gb|EFN62553.1| Atrial natriuretic peptide receptor A [Camponotus floridanus]	93.2	1e-17	73.02
isotig43533	204	207	61.76	20.29	ref|XP_003461541.1| PREDICTED: ras-related protein Rab-7a-like [Cavia porcellus]	87	1e-15	91.3
isotig43531	207	1462	43.48	2.05	gb|ADA77514.1| thioester-containing protein-C [Chlamys farreri]	67.4	2e-15	85.71
isotig43529	207	3712	39.13	0.73	gb|EFN89302.1| Cubilin [Harpegnathos saltator]	58.9	3e-07	50
isotig43477	207	1579	65.22	2.85	ref|NP_001082502.1| topoisomerase (DNA) II alpha 170kDa [Xenopus laevis] gb|AAH72193.1| LOC398512 protein [Xenopus laevis]	100	9e-20	83.33
isotig43459	207	1044	44.93	3.74	ref|XP_001302689.1| hypothetical protein [Trichomonas vaginalis G3] gb|EAX89759.1| hypothetical protein TVAG_073360 [Trichomonas vaginalis G3]	60.1	1e-07	45.59
isotig43441	209	875	44.5	3.54	ref|XP_002732596.1| PREDICTED: predicted protein-like [Saccoglossus kowalevskii]	60.8	8e-08	44.93
isotig43438	209	821	35.89	3.05	ref|XP_003513782.1| PREDICTED: coiled-coil domain-containing protein 147-like, partial [Cricetulus griseus]	51.2	4e-11	78.12
isotig43436	209	640	47.37	5.16	ref|XP_001188112.1| PREDICTED: similar to toll, partial [Strongylocentrotus purpuratus]	71.6	4e-11	56.9
isotig43433	208	412	38.94	6.55	ref|XP_002579445.1| hypothetical protein [Schistosoma mansoni] emb|CCD59629.1| hypothetical protein Smp_167430 [Schistosoma mansoni]	60.5	1e-07	42.86
isotig43431	209	541	48.8	6.28	gb|AES07421.1| serine/arginine repetitive matrix 1 [Mustela putorius furo]	60.1	1e-07	49.28
isotig43397	210	523	45.71	6.12	ref|NP_001016012.1| tubulin folding cofactor E [Xenopus (Silurana) tropicalis] emb|CAJ83233.1| tubulin-specific chaperone e [Xenopus (Silurana) tropicalis] gb|AAI55391.1| tubulin folding cofactor E [Xenopus (Silurana) tropicalis]	63.5	1e-08	47.06
isotig43387	210	155	57.14	25.81	ref|XP_002603433.1| hypothetical protein BRAFLDRAFT_122586 [Branchiostoma floridae] gb|EEN59444.1| hypothetical protein BRAFLDRAFT_122586 [Branchiostoma floridae]	86.7	1e-15	70.18
isotig43383	206	487	49.51	9.65	gb|ACH42087.1| predicted protein tyrosine phosphatase [Crassostrea gigas]	74.7	5e-12	51.52
isotig43377	211	863	39.81	3.36	ref|XP_001348457.1| conserved Plasmodium protein, unknown function [Plasmodium falciparum 3D7] gb|AAN36896.1| conserved Plasmodium protein, unknown function [Plasmodium falciparum 3D7]	61.2	6e-08	46.67
isotig43360	210	703	32.86	3.27	ref|XP_001201290.1| PREDICTED: similar to retrotransposon protein, putative, Ty3-gypsy subclass [Strongylocentrotus purpuratus] ref|XP_001183926.1| PREDICTED: similar to retrotransposon protein, putative, Ty3-gypsy subclass [Strongylocentrotus purpuratus]	52.4	4e-11	63.89
isotig43335	212	345	75	15.36	gb|ABJ80918.1| actin [Leucocryptos marina]	107	6e-22	88.33
isotig43330	210	822	50	4.26	ref|XP_002613288.1| hypothetical protein BRAFLDRAFT_118706 [Branchiostoma floridae] gb|EEN69297.1| hypothetical protein BRAFLDRAFT_118706 [Branchiostoma floridae]	78.2	5e-13	54.69
isotig43322	211	613	66.82	7.67	ref|XP_002599428.1| hypothetical protein BRAFLDRAFT_249510 [Branchiostoma floridae] gb|EEN55440.1| hypothetical protein BRAFLDRAFT_249510 [Branchiostoma floridae]	99.8	2e-19	67.14
isotig43299	212	337	29.72	6.23	ref|XP_002739880.1| PREDICTED: predicted protein-like [Saccoglossus kowalevskii]	52.4	8e-10	56.76
isotig43259	210	1320	62.86	3.33	ref|XP_001639996.1| predicted protein [Nematostella vectensis] gb|EDO47933.1| predicted protein [Nematostella vectensis]	84	9e-15	68.75
isotig43222	209	434	67.46	10.83	emb|CAG00041.1| unnamed protein product [Tetraodon nigroviridis]	91.3	5e-17	68.12
isotig43170	215	1585	57.21	3.6	ref|XP_001615225.1| asparagine-rich antigen [Plasmodium vivax SaI-1] gb|EDL45498.1| asparagine-rich antigen, putative [Plasmodium vivax]	78.2	5e-13	57.75
isotig43164	215	689	61.4	6.39	gb|EFX73796.1| hypothetical protein DAPPUDRAFT_215448 [Daphnia pulex]	89.4	2e-16	66.67
isotig43157	216	530	52.78	7.17	ref|XP_002180457.1| methylmalonate semialdhyde dehydrogenase [Phaeodactylum tricornutum CCAP 1055/1] gb|EEC47865.1| methylmalonate semialdhyde dehydrogenase [Phaeodactylum tricornutum CCAP 1055/1]	78.2	5e-13	52.78
isotig43154	211	247	36.97	10.53	ref|XP_002419399.1| proteasome non-aATPase subunit, putative; proteasome regulatory subunit, putative [Candida dubliniensis CD36] emb|CAX42993.1| proteasome non-aATPase subunit, putative [Candida dubliniensis CD36]	54.3	7e-06	38.24
isotig43145	214	1614	70.09	11.59	ref|XP_002125962.1| PREDICTED: similar to multiple EGF-like-domains 6 [Ciona intestinalis]	70.1	1e-10	70.42
isotig43139	214	349	46.26	9.46	ref|XP_001184562.1| PREDICTED: hypothetical protein [Strongylocentrotus purpuratus] ref|XP_001187414.1| PREDICTED: hypothetical protein [Strongylocentrotus purpuratus]	58.2	5e-07	49.25
isotig43136	216	313	34.72	23.96	ref|XP_001630975.1| predicted protein [Nematostella vectensis] gb|EDO38912.1| predicted protein [Nematostella vectensis]	58.2	5e-07	35.71
isotig43128	214	58	44.86	55.17	ref|XP_002587598.1| hypothetical protein BRAFLDRAFT_230475 [Branchiostoma floridae] gb|EEN43609.1| hypothetical protein BRAFLDRAFT_230475 [Branchiostoma floridae]	68.6	4e-10	84.21
isotig43127	216	311	44.44	10.29	ref|XP_002166183.1| PREDICTED: similar to RNA-directed DNA polymerase, partial [Hydra magnipapillata]	66.6	1e-09	45.71
isotig43126	212	209	49.53	30.62	ref|XP_002959277.1| hypothetical protein VOLCADRAFT_70683 [Volvox carteri f. nagariensis] gb|EFJ39656.1| hypothetical protein VOLCADRAFT_70683 [Volvox carteri f. nagariensis]	55.8	3e-06	55.56
isotig43121	216	541	41.67	5.55	gb|EFR21355.1| hypothetical protein AND_17160 [Anopheles darlingi]	63.9	9e-09	93.75
isotig43100	217	1906	33.18	1.26	gb|EDM10485.1| rCG55177, isoform CRA_a [Rattus norvegicus]	47.8	7e-07	51.06
isotig43099	217	1549	42.86	2	ref|XP_003401574.1| PREDICTED: mitogen-activated protein kinase kinase kinase 15-like [Bombus terrestris]	59.3	2e-08	60.78
isotig43086	214	688	28.04	29.22	ref|XP_003290196.1| hypothetical protein DICPUDRAFT_154683 [Dictyostelium purpureum] gb|EGC33295.1| hypothetical protein DICPUDRAFT_154683 [Dictyostelium purpureum]	59.3	4e-08	36.36
isotig43024	218	995	41.28	3.02	ref|XP_001607328.2| PREDICTED: pre-mRNA-processing factor 39-like [Nasonia vitripennis]	64.3	7e-09	61.22
isotig43008	214	598	46.26	5.52	ref|XP_800464.2| PREDICTED: hypothetical protein [Strongylocentrotus purpuratus] ref|XP_001184085.1| PREDICTED: hypothetical protein [Strongylocentrotus purpuratus]	61.6	5e-08	47.14
isotig42998	219	522	43.84	6.13	gb|AES07771.1| TAF1 RNA polymerase II, TATA box binding protein -associated factor, 250kDa [Mustela putorius furo]	65.9	2e-09	74.42
isotig42991	212	1507	77.83	3.65	ref|XP_003215994.1| PREDICTED: multidrug resistance-associated protein 7-like [Anolis carolinensis]	110	7e-23	78.57
isotig42989	220	318	96.82	22.33	emb|CAL48986.1| Receptor of Activated Kinase C 1 [Mya arenaria]	152	2e-35	97.26
isotig42979	219	490	56.16	8.37	ref|XP_002428040.1| Cysteine sulfinic acid decarboxylase, putative [Pediculus humanus corporis] gb|EEB15302.1| Cysteine sulfinic acid decarboxylase, putative [Pediculus humanus corporis]	95.9	2e-18	57.75
isotig42973	214	631	56.07	6.34	ref|XP_001946057.1| PREDICTED: glucose dehydrogenase [acceptor]-like [Acyrthosiphon pisum]	81.6	6e-16	67.8
isotig42968	220	2533	49.09	1.42	ref|XP_003219019.1| PREDICTED: bromodomain and WD repeat-containing protein 1-like, partial [Anolis carolinensis]	81.6	4e-14	73.47
isotig42966	216	500	37.5	5.4	ref|XP_003441721.1| PREDICTED: sialate O-acetylesterase-like [Oreochromis niloticus]	64.3	7e-09	45
isotig42965	219	237	32.88	10.13	gb|AAW84264.1| heterogeneous nuclear ribonucleoprotein L [Aplysia californica]	57.8	4e-16	54.55
isotig42942	217	1064	63.59	4.32	ref|XP_002430244.1| sodium/hydrogen exchanger, putative [Pediculus humanus corporis] gb|EEB17506.1| sodium/hydrogen exchanger, putative [Pediculus humanus corporis]	72	3e-11	63.89
isotig42939	220	1434	39.55	2.02	ref|XP_002739608.1| PREDICTED: axonal transport of synaptic vesicles-like [Saccoglossus kowalevskii]	53.9	9e-06	43.94
isotig42933	217	604	44.24	5.3	ref|XP_002599362.1| hypothetical protein BRAFLDRAFT_117352 [Branchiostoma floridae] gb|EEN55374.1| hypothetical protein BRAFLDRAFT_117352 [Branchiostoma floridae]	68.6	4e-10	47.06
isotig42888	220	1239	34.09	2.02	dbj|BAC82624.1| pol-like protein [Ciona intestinalis]	59.7	2e-07	42.37
isotig42875	222	108	43.24	29.63	gb|AAO11519.1| ribosomal protein S19 [Chlamys farreri]	68.9	3e-10	91.43
isotig42866	213	1592	30.99	1.38	ref|XP_002593919.1| hypothetical protein BRAFLDRAFT_154067 [Branchiostoma floridae] gb|EEN49930.1| hypothetical protein BRAFLDRAFT_154067 [Branchiostoma floridae]	60.1	4e-14	61.11
isotig42830	219	327	34.25	7.65	ref|XP_002598767.1| hypothetical protein BRAFLDRAFT_278614 [Branchiostoma floridae] gb|EEN54779.1| hypothetical protein BRAFLDRAFT_278614 [Branchiostoma floridae]	55.8	2e-06	60.98
isotig42815	223	4833	48.43	0.74	gb|EHB02438.1| Putative E3 ubiquitin-protein ligase HERC2 [Heterocephalus glaber]	62.8	2e-08	54.55
isotig42811	220	567	53.18	6.88	ref|XP_002410080.1| F-box/leucine rich repeat protein, putative [Ixodes scapularis] gb|EEC02522.1| F-box/leucine rich repeat protein, putative [Ixodes scapularis]	78.6	4e-13	54.17
isotig42805	222	622	25.68	3.05	dbj|BAG51641.1| unnamed protein product [Homo sapiens]	47.4	2e-09	59.38
isotig42789	223	472	32.29	5.08	sp|Q7ZWZ4.2|Z2382_XENLA RecName: Full=Zinc finger protein 238.2	56.6	2e-06	40.68
isotig42762	222	965	40.54	52.95	gb|EHJ64573.1| hypothetical protein KGM_05799 [Danaus plexippus]	69.3	2e-10	47.62
isotig42756	223	382	30.94	6.02	ref|XP_002743911.1| PREDICTED: hypothetical protein LOC100391524 [Callithrix jacchus]	53.9	1e-05	37.7
isotig42754	224	696	41.52	4.45	ref|XP_003422831.1| PREDICTED: zinc finger BED domain-containing protein 1-like [Loxodonta africana]	55.1	4e-06	42.47
isotig42742	225	768	45.33	4.43	emb|CAP34007.2| hypothetical protein CBG_15824 [Caenorhabditis briggsae AF16]	73.2	2e-11	53.12
isotig42720	218	165	50.92	22.42	gb|AAN05610.1| ribosomal protein L12 [Argopecten irradians]	81.6	3e-15	92.5
isotig42693	225	2286	38.67	1.27	gb|AAY86556.1| chitin synthase [Atrina rigida]	73.6	4e-16	67.44
isotig42640	224	541	50.89	7.02	gb|ACL36026.1| cytochrome c oxidase subunit I [Mimachlamys nobilis]	73.2	7e-13	76
isotig42635	224	380	44.2	8.68	gb|ADX97073.1| poly [ADP-ribose] polymerase 14 [Perca flavescens]	72.8	2e-11	51.56
isotig42633	227	530	50.22	7.17	ref|XP_002739578.1| PREDICTED: ASPM-like protein [Saccoglossus kowalevskii]	55.1	4e-06	52.05
isotig42619	224	452	52.23	8.63	ref|XP_002733314.1| PREDICTED: septin 6-like [Saccoglossus kowalevskii]	65.1	4e-09	67.24
isotig42609	228	768	40.79	4.04	gb|EFX83430.1| hypothetical protein DAPPUDRAFT_301966 [Daphnia pulex]	60.5	1e-07	44.29
isotig42593	228	757	30.26	3.04	ref|XP_425996.3| PREDICTED: TLR4 interactor with leucine rich repeats [Gallus gallus]	48.5	6e-06	53.49
isotig42579	227	542	30.4	4.24	emb|CAG10344.1| unnamed protein product [Tetraodon nigroviridis]	54.7	6e-06	58.97
isotig42569	225	322	41.33	9.63	ref|XP_002196553.1| PREDICTED: similar to sideroflexin 1 (35.5 kD) (XM278) [Taeniopygia guttata]	67.8	1e-15	62
isotig42568	228	102	53.95	40.2	ref|XP_002945570.1| PREDICTED: hypothetical protein LOC100485258 [Xenopus (Silurana) tropicalis]	91.3	6e-17	61.19
isotig42552	228	1638	36.84	1.71	ref|XP_001947872.2| PREDICTED: ATP-dependent helicase brm-like [Acyrthosiphon pisum]	64.7	2e-12	80
isotig42539	220	160	32.73	15	ref|XP_001458673.1| hypothetical protein [Paramecium tetraurelia strain d4-2] ref|XP_001461614.1| hypothetical protein [Paramecium tetraurelia strain d4-2] emb|CAI38931.1| centrin-related-protein,putative [Paramecium tetraurelia] emb|CAI38937.1| centrin-related-protein,putative [Paramecium tetraurelia] emb|CAK91276.1| unnamed protein product [Paramecium tetraurelia] emb|CAK94241.1| unnamed protei…	55.1	4e-06	52.17
isotig42538	229	463	69.43	41.25	ref|XP_001861671.1| conserved hypothetical protein [Culex quinquefasciatus] gb|EDS35931.1| conserved hypothetical protein [Culex quinquefasciatus]	98.2	4e-19	70.67
isotig42536	228	240	60.53	19.17	gb|ACL36033.1| cytochrome c oxidase subunit II [Mimachlamys nobilis]	102	2e-20	88.46
isotig42535	229	563	41.92	5.68	ref|XP_001952825.2| PREDICTED: insulin-like growth factor 2 mRNA-binding protein 1-like isoform 1 [Acyrthosiphon pisum]	67.4	8e-10	44.44
isotig42529	227	888	47.58	4.05	ref|XP_002737979.1| PREDICTED: UDP-GlcNAc:betaGal beta-1,3-N-acetylglucosaminyltransferase 1-like [Saccoglossus kowalevskii]	89	3e-16	56.25
isotig42526	228	356	56.58	12.08	ref|XP_003383058.1| PREDICTED: tyrosine-protein phosphatase non-receptor type 22-like [Amphimedon queenslandica]	91.3	6e-17	57.33
isotig42525	227	633	70.04	8.37	gb|EFX90176.1| hypothetical protein DAPPUDRAFT_40070 [Daphnia pulex]	111	1e-24	89.83
isotig42524	230	875	43.04	3.77	ref|XP_002734742.1| PREDICTED: hypothetical protein [Saccoglossus kowalevskii]	58.5	4e-07	48.53
isotig42516	230	428	40.43	7.24	ref|XP_002735086.1| PREDICTED: hypothetical protein [Saccoglossus kowalevskii]	62.8	2e-08	49.21
isotig42508	221	77	35.29	33.77	ref|NP_001153291.1| cysteine-rich protein 1 (intestinal) [Danio rerio] ref|NP_001160054.1| cysteine-rich protein 1 (intestinal) [Danio rerio] gb|AAH90913.1| Zgc:103738 protein [Danio rerio] gb|AAI53560.1| Zgc:103738 protein [Danio rerio] gb|AAI64420.1| Zgc:103738 protein [Danio rerio]	64.7	1e-11	96.3
isotig42493	229	707	37.99	4.1	ref|XP_002435154.1| otopetrin, putative [Ixodes scapularis] gb|EEC07978.1| otopetrin, putative [Ixodes scapularis]	68.6	4e-10	46.77
isotig42477	224	780	76.34	7.31	ref|XP_003136726.1| 60S ribosomal protein L35 [Loa loa] gb|EFO27346.1| 60S ribosomal protein L35 [Loa loa]	130	1e-28	90.48
isotig42475	230	544	57.39	8.09	ref|XP_780699.2| PREDICTED: similar to Taxilin alpha [Strongylocentrotus purpuratus] ref|XP_001187134.1| PREDICTED: similar to Taxilin alpha [Strongylocentrotus purpuratus]	76.6	1e-12	73.33
isotig42469	231	182	57.14	28.02	ref|XP_001849391.1| conserved hypothetical protein [Culex quinquefasciatus] gb|EDS30170.1| conserved hypothetical protein [Culex quinquefasciatus]	90.9	7e-17	66.67
isotig42434	231	527	85.71	12.52	ref|YP_003560004.1| ATP synthase F1, alpha subunit [Mycoplasma crocodyli MP145] gb|ADE19401.1| ATP synthase F1, alpha subunit [Mycoplasma crocodyli MP145]	134	4e-30	86.84
isotig42430	228	307	34.21	8.47	ref|XP_002738997.1| PREDICTED: DCN1, defective in cullin neddylation 1, domain containing 3-like [Saccoglossus kowalevskii]	61.2	1e-11	70.27
isotig42417	231	935	32.47	2.67	ref|XP_002112961.1| hypothetical protein TRIADDRAFT_25744 [Trichoplax adhaerens] gb|EDV25071.1| hypothetical protein TRIADDRAFT_25744, partial [Trichoplax adhaerens]	57.4	9e-07	59.52
isotig42416	232	1117	28.45	1.97	ref|XP_002730722.1| PREDICTED: hypothetical protein [Saccoglossus kowalevskii]	47	2e-07	61.11
isotig42415	232	661	36.21	4.24	gb|EFA05160.1| hypothetical protein TcasGA2_TC015279 [Tribolium castaneum]	59.3	2e-07	48.28
isotig42394	231	517	53.25	7.93	ref|XP_003439583.1| PREDICTED: solute carrier family 13 member 1-like [Oreochromis niloticus]	90.1	1e-16	53.95
isotig42359	232	1695	32.33	1.47	ref|XP_003439500.1| PREDICTED: chromodomain-helicase-DNA-binding protein 1-like [Oreochromis niloticus]	60.8	8e-08	78.12
isotig42348	233	410	73.39	19.02	gb|ABA29741.1| Lis1a [Danio rerio]	132	3e-29	74.03
isotig42329	234	344	30.77	6.98	ref|XP_002591915.1| hypothetical protein BRAFLDRAFT_269073 [Branchiostoma floridae] gb|EEN47926.1| hypothetical protein BRAFLDRAFT_269073 [Branchiostoma floridae]	60.5	1e-07	57.14
isotig42328	232	235	51.72	17.02	ref|XP_001202659.1| PREDICTED: similar to MGC138978 protein, partial [Strongylocentrotus purpuratus] ref|XP_792553.2| PREDICTED: similar to MGC138978 protein, partial [Strongylocentrotus purpuratus]	65.9	2e-09	56.34
isotig42317	234	526	52.56	7.79	dbj|BAA91992.1| unnamed protein product [Homo sapiens]	96.7	1e-18	63.08
isotig42307	234	170	38.46	17.65	ref|ZP_09092847.1| small heat shock protein HspA [Gluconobacter morbifer G707] gb|EHH69240.1| small heat shock protein HspA [Gluconobacter morbifer G707]	64.7	5e-09	58.82
isotig42251	232	3272	36.21	0.86	ref|XP_002590771.1| hypothetical protein BRAFLDRAFT_121927 [Branchiostoma floridae] gb|EEN46782.1| hypothetical protein BRAFLDRAFT_121927 [Branchiostoma floridae]	60.8	2e-16	53.85
isotig42245	236	487	55.93	9.03	ref|XP_002604130.1| hypothetical protein BRAFLDRAFT_208168 [Branchiostoma floridae] gb|EEN60141.1| hypothetical protein BRAFLDRAFT_208168 [Branchiostoma floridae]	87.4	8e-16	57.14
isotig42236	236	362	36.86	8.01	dbj|GAA47329.1| membrane progestin receptor gamma [Clonorchis sinensis]	61.6	5e-08	44.62
isotig42232	234	459	39.74	6.75	ref|XP_002603347.1| hypothetical protein BRAFLDRAFT_222659 [Branchiostoma floridae] gb|EEN59358.1| hypothetical protein BRAFLDRAFT_222659 [Branchiostoma floridae]	73.6	1e-11	46.97
isotig42219	230	178	84.78	36.52	ref|XP_002602091.1| hypothetical protein BRAFLDRAFT_284242 [Branchiostoma floridae] gb|EEN58103.1| hypothetical protein BRAFLDRAFT_284242 [Branchiostoma floridae]	144	5e-33	85.53
isotig42217	235	278	25.53	42.09	ref|XP_001633753.1| predicted protein [Nematostella vectensis] gb|EDO41690.1| predicted protein [Nematostella vectensis]	57.8	7e-07	42.55
isotig42179	231	208	38.96	14.42	ref|XP_003222059.1| PREDICTED: sclerostin domain-containing protein 1-like [Anolis carolinensis]	71.6	4e-11	43.48
isotig42171	236	4986	61.02	0.96	ref|XP_003505313.1| PREDICTED: ryanodine receptor 2-like [Cricetulus griseus]	81.6	4e-14	62.34
isotig42166	235	781	49.79	4.99	ref|XP_002408663.1| anion exchange protein, putative [Ixodes scapularis] gb|EEC12516.1| anion exchange protein, putative [Ixodes scapularis]	89.7	2e-16	68.42
isotig42154	234	2583	82.05	10.72	ref|XP_003431024.1| PREDICTED: filamin-A isoform 4 [Ornithorhynchus anatinus]	101	5e-20	84.21
isotig42117	237	635	41.77	5.2	ref|XP_002610911.1| hypothetical protein BRAFLDRAFT_60314 [Branchiostoma floridae] gb|EEN66921.1| hypothetical protein BRAFLDRAFT_60314 [Branchiostoma floridae]	71.2	6e-11	82.5
isotig42115	238	797	79.41	7.9	dbj|BAF63637.1| glucose-regulated protein 94 [Crassostrea gigas]	140	1e-31	86.3
isotig42110	236	1006	39.41	3.08	gb|AAF66064.1|AF254741_1 Centaurin Gamma 1A [Drosophila melanogaster]	70.5	1e-16	83.78
isotig42107	238	206	36.55	14.08	ref|XP_001122800.1| PREDICTED: serine/arginine-rich splicing factor 7 [Apis mellifera]	71.6	4e-11	67.44
isotig42098	226	1599	38.5	2.5	ref|XP_002368559.1| ankyrin repeat-containing protein, conserved [Toxoplasma gondii ME49] gb|EEB01419.1| ankyrin repeat-containing protein, conserved [Toxoplasma gondii ME49]	55.1	4e-06	46.77
isotig42097	239	1150	51.46	3.57	gb|EFR28075.1| hypothetical protein AND_04419 [Anopheles darlingi]	95.5	4e-19	68.33
isotig42086	239	176	25.1	11.36	ref|XP_001619846.1| hypothetical protein NEMVEDRAFT_v1g150088 [Nematostella vectensis] gb|EDO27746.1| predicted protein [Nematostella vectensis]	54.3	7e-06	50
isotig42085	239	791	55.23	9.23	ref|XP_002261906.1| hypothetical protein, conserved in Plasmodium species [Plasmodium knowlesi strain H] emb|CAQ39070.1| hypothetical protein, conserved in Plasmodium species [Plasmodium knowlesi strain H]	78.2	5e-13	57.14
isotig42080	237	311	40.51	27.65	ref|XP_002932311.1| PREDICTED: hypothetical protein LOC100493590 [Xenopus (Silurana) tropicalis]	68.6	4e-10	48.48
isotig42075	239	424	59	11.08	ref|NP_001191514.1| CaM kinase II alpha [Aplysia californica] gb|ACN43221.1| CaM kinase II alpha [Aplysia californica]	88.6	4e-16	77.05
isotig42040	232	977	32.33	2.56	ref|XP_002730848.1| PREDICTED: calcium homeostasis modulator 2-like [Saccoglossus kowalevskii]	57.4	9e-07	43.1
isotig42039	239	951	72.8	6.1	ref|NP_001089647.1| uncharacterized protein LOC734707 [Xenopus laevis] gb|AAI00173.1| MGC114631 protein [Xenopus laevis]	117	5e-25	73.42
isotig42024	236	557	67.37	9.52	gb|EFA06996.1| hypothetical protein TcasGA2_TC009963 [Tribolium castaneum]	114	8e-24	71.62
isotig41981	237	567	34.18	4.76	ref|XP_786801.2| PREDICTED: similar to Ecdysoneless homolog (Drosophila) isoform 3 [Strongylocentrotus purpuratus] ref|XP_001185832.1| PREDICTED: similar to Ecdysoneless homolog (Drosophila) [Strongylocentrotus purpuratus]	60.8	8e-08	67.5
isotig41947	240	993	57.5	4.63	ref|XP_001519189.2| PREDICTED: probable ATP-dependent DNA helicase HFM1, partial [Ornithorhynchus anatinus]	98.2	4e-19	64.79
isotig41943	240	108	43.75	32.41	emb|CCD60774.1| unnamed protein product [Schistosoma mansoni]	62.8	2e-08	48.61
isotig41936	241	949	38.59	3.27	gb|EFW44470.1| dehydrogenase E1 and transketolase domain-containing protein [Capsaspora owczarzaki ATCC 30864]	70.9	8e-11	59.62
isotig41922	240	540	51.25	7.59	ref|XP_793509.1| PREDICTED: similar to MORN repeat containing 1 [Strongylocentrotus purpuratus] ref|XP_001194406.1| PREDICTED: similar to MORN repeat containing 1 [Strongylocentrotus purpuratus]	96.7	1e-18	61.19
isotig41921	241	755	34.85	11.26	ref|XP_002157201.1| PREDICTED: similar to predicted protein [Hydra magnipapillata]	62	4e-08	39.44
isotig41918	241	464	38.59	6.68	ref|XP_001626806.1| predicted protein [Nematostella vectensis] gb|EDO34706.1| predicted protein [Nematostella vectensis]	58.5	4e-07	40.26
isotig41889	241	272	26.14	7.72	gb|EHJ68188.1| hypothetical protein KGM_07298 [Danaus plexippus]	53.5	2e-07	84
isotig41870	242	2475	28.51	0.93	gb|EFA00235.1| hypothetical protein TcasGA2_TC003063 [Tribolium castaneum]	49.7	3e-09	71.88
isotig41853	243	590	58.02	7.97	ref|XP_321707.4| AGAP001423-PA [Anopheles gambiae str. PEST] gb|EAA01766.4| AGAP001423-PA [Anopheles gambiae str. PEST]	65.9	2e-09	69.12
isotig41834	239	505	43.93	6.93	ref|XP_002735179.1| PREDICTED: son of sevenless homolog 1-like [Saccoglossus kowalevskii]	68.9	2e-13	62.5
isotig41825	244	549	50.41	21.13	ref|YP_003548817.1| AAA ATPase [Coraliomargarita akajimensis DSM 45221] gb|ADE54647.1| AAA ATPase containing von Willebrand factor type A (vWA) domain-like [Coraliomargarita akajimensis DSM 45221]	63.9	9e-09	51.25
isotig41793	244	951	35.66	3.05	gb|ACA53359.1| ATP-binding cassette sub-family C member 1 [Cyphoma gibbosum]	69.3	2e-10	47.54
isotig41789	240	1514	83.75	4.43	ref|XP_001602611.2| PREDICTED: tyrosine-protein kinase Abl-like [Nasonia vitripennis]	148	4e-34	84.81
isotig41772	245	241	28.16	9.54	gb|AEB54797.1| FAS-associating death domain-containing protein [Crassostrea gigas] gb|AEB54798.1| FAS-associating death domain-containing protein [Crassostrea gigas]	54.3	7e-06	32.39
isotig41755	237	168	30.38	17.86	ref|XP_002112067.1| expressed protein [Trichoplax adhaerens] gb|EDV26034.1| expressed protein [Trichoplax adhaerens]	62.8	2e-08	47.06
isotig41746	245	579	69.8	9.84	gb|ADG63460.1| crystallin gamma S-like protein [Crepidula fornicata]	99.8	2e-19	70.37
isotig41740	246	556	53.66	7.91	dbj|BAG83235.2| excitatory amino acid transporter [Lymnaea stagnalis]	90.9	7e-17	86.27
isotig41737	245	207	56.33	22.22	emb|CBY18829.1| unnamed protein product [Oikopleura dioica]	96.3	2e-18	63.89
isotig41728	244	444	23.36	4.28	ref|XP_002596431.1| hypothetical protein BRAFLDRAFT_194325 [Branchiostoma floridae] gb|EEN52443.1| hypothetical protein BRAFLDRAFT_194325 [Branchiostoma floridae]	50.4	9e-09	41.3
isotig41706	246	611	45.12	6.06	emb|CCD79312.1| putative dock [Schistosoma mansoni]	84.7	5e-15	56.92
isotig41693	243	372	28.4	6.18	ref|ZP_08677421.1| tRNA (5-methylaminomethyl-2-thiouridylate)-methyltransferase [Sporosarcina newyorkensis 2681] gb|EGQ27625.1| tRNA (5-methylaminomethyl-2-thiouridylate)-methyltransferase [Sporosarcina newyorkensis 2681]	48.1	2e-08	76.67
isotig41674	247	298	41.3	11.41	gb|EFX78317.1| GST-N-Metaxin-like protein [Daphnia pulex]	76.6	1e-12	53.97
isotig41656	242	200	59.5	24	ref|XP_002594256.1| hypothetical protein BRAFLDRAFT_260197 [Branchiostoma floridae] gb|EEN50267.1| hypothetical protein BRAFLDRAFT_260197 [Branchiostoma floridae]	105	2e-21	66.67
isotig41655	248	837	36.29	3.58	ref|NP_001236214.1| urease [Glycine max] emb|CAC43845.1| urease [Glycine max] gb|AAO85883.1| leaf ubiquitous urease [Glycine max]	70.1	2e-18	69.77
isotig41634	246	84	35.37	42.86	ref|XP_001621681.1| hypothetical protein NEMVEDRAFT_v1g8155 [Nematostella vectensis] gb|EDO29581.1| predicted protein [Nematostella vectensis]	66.2	2e-09	39.73
isotig41631	248	362	25.4	5.8	emb|CAF92860.1| unnamed protein product [Tetraodon nigroviridis]	54.7	6e-06	75
isotig41622	247	1274	61.94	4	ref|XP_002738406.1| PREDICTED: eukaryotic translation initiation factor 3, subunit 10 theta, 150/170kDa-like [Saccoglossus kowalevskii]	110	1e-22	96.23
isotig41619	249	505	39.76	6.53	gb|EHJ79161.1| hypothetical protein KGM_15602 [Danaus plexippus]	65.5	3e-09	50.77
isotig41582	249	360	32.53	7.5	gb|AAI03185.1| DDO protein [Bos taurus]	56.6	5e-09	60
isotig41541	250	114	21.6	15.79	ref|XP_001625939.1| predicted protein [Nematostella vectensis] gb|EDO33839.1| predicted protein [Nematostella vectensis]	55.5	3e-06	36
isotig41540	249	277	43.37	13	ref|XP_002731024.1| PREDICTED: spermatogenesis associated, serine-rich 1-like [Saccoglossus kowalevskii]	78.6	4e-13	46.15
isotig41533	244	446	63.93	11.66	dbj|BAD80737.1| beta-tubulin [Crassostrea gigas]	115	3e-24	100
isotig41512	242	155	37.19	19.35	ref|XP_001637863.1| predicted protein [Nematostella vectensis] gb|EDO45800.1| predicted protein [Nematostella vectensis]	54.7	6e-06	44.78
isotig41502	247	240	32.79	11.25	ref|XP_314994.4| AGAP004903-PA [Anopheles gambiae str. PEST] gb|EAA10502.4| AGAP004903-PA [Anopheles gambiae str. PEST]	58.2	5e-07	44.26
isotig41495	250	563	32.4	4.8	ref|XP_002430668.1| transcription initiation factor IIF alpha subunit, putative [Pediculus humanus corporis] gb|EEB17930.1| transcription initiation factor IIF alpha subunit, putative [Pediculus humanus corporis]	61.6	5e-08	55.1
isotig41494	251	937	28.69	2.56	ref|XP_002940046.1| PREDICTED: LOW QUALITY PROTEIN: protocadherin gamma-A1-like [Xenopus (Silurana) tropicalis]	53.9	9e-06	36.92
isotig41485	251	561	46.61	6.95	ref|XP_002740194.1| PREDICTED: death-associated protein kinase 1-like [Saccoglossus kowalevskii]	94.4	7e-19	56.52
isotig41454	249	1102	45.78	3.45	gb|EFX82034.1| hypothetical protein DAPPUDRAFT_317041 [Daphnia pulex]	91.7	4e-17	47.5
isotig41452	251	953	35.86	3.15	ref|XP_002400691.1| hypothetical protein IscW_ISCW023895 [Ixodes scapularis] gb|EEC20277.1| hypothetical protein IscW_ISCW023895 [Ixodes scapularis]	60.5	1e-07	66.67
isotig41451	252	1558	29.76	1.6	ref|XP_002424588.1| dynamin-associated protein, putative [Pediculus humanus corporis] gb|EEB11850.1| dynamin-associated protein, putative [Pediculus humanus corporis]	55.8	2e-08	60.98
isotig41445	252	1564	39.29	2.11	ref|XP_002732301.1| PREDICTED: polyprotein-like [Saccoglossus kowalevskii]	70.9	7e-11	41.77
isotig41423	242	345	32.23	7.54	ref|XP_002739623.1| PREDICTED: Lap1-like [Saccoglossus kowalevskii]	62.8	2e-08	72.22
isotig41414	253	603	45.06	6.3	ref|XP_002600024.1| hypothetical protein BRAFLDRAFT_79734 [Branchiostoma floridae] gb|EEN56036.1| hypothetical protein BRAFLDRAFT_79734 [Branchiostoma floridae]	78.2	4e-14	56.72
isotig41413	245	598	42.86	5.85	ref|XP_002931619.1| PREDICTED: hypothetical protein LOC100497926 [Xenopus (Silurana) tropicalis]	58.2	5e-07	50
isotig41412	252	339	88.1	21.83	gb|AER96835.1| cullin 4B [Mustela putorius furo]	145	2e-33	89.16
isotig41406	248	176	37.5	17.61	ref|XP_001619846.1| hypothetical protein NEMVEDRAFT_v1g150088 [Nematostella vectensis] gb|EDO27746.1| predicted protein [Nematostella vectensis]	58.2	5e-07	79.49
isotig41364	252	869	51.19	7.13	gb|EDL76394.1| rCG49295, isoform CRA_ad [Rattus norvegicus]	73.2	2e-11	56.58
isotig41355	250	255	33.6	10.98	ref|XP_003453457.1| PREDICTED: transmembrane protein 101-like [Oreochromis niloticus]	53.9	9e-06	35.44
isotig41341	257	152	38.52	21.71	gb|EAW90765.1| transmembrane and coiled-coil domains 1, isoform CRA_d [Homo sapiens]	67.4	9e-10	66
isotig41339	246	272	54.88	22.06	ref|XP_002762765.1| PREDICTED: hypothetical protein LOC100410322 [Callithrix jacchus]	65.1	4e-09	54.88
isotig41329	247	206	52.23	20.87	gb|AAM94273.1| ribosomal protein L4 [Chlamys farreri]	94.7	3e-21	95.56
isotig41321	254	396	31.89	6.82	ref|XP_001629238.1| predicted protein [Nematostella vectensis] gb|EDO37175.1| predicted protein [Nematostella vectensis]	73.2	3e-16	60
isotig41320	254	785	31.89	3.44	ref|XP_003223837.1| PREDICTED: probable E3 ubiquitin-protein ligase HECTD2-like [Anolis carolinensis]	58.5	3e-11	69.23
isotig41308	253	189	37.94	16.93	gb|AAN05606.1| ribosomal protein L9 [Argopecten irradians]	62.4	3e-08	84.21
isotig41305	253	1596	65.22	3.45	ref|XP_002610642.1| hypothetical protein BRAFLDRAFT_117885 [Branchiostoma floridae] gb|EEN66652.1| hypothetical protein BRAFLDRAFT_117885 [Branchiostoma floridae]	119	2e-25	65.48
isotig41301	256	500	66.8	11.4	ref|NP_001083110.1| 4-aminobutyrate aminotransferase [Xenopus laevis] gb|AAH60364.1| MGC68788 protein [Xenopus laevis]	123	1e-26	69.51
isotig41296	250	397	32.4	6.8	ref|XP_002737875.1| PREDICTED: inward rectifier potassium channel Kir2.2-like [Saccoglossus kowalevskii]	66.2	1e-09	48.21
isotig41287	255	2587	69.41	52.96	sp|A1C3L3.1|FAP1_STRPA RecName: Full=Fap1 adhesin; AltName: Full=Fimbriae-associated protein Fap1; AltName: Full=Serine-rich repeat protein Fap1; Flags: Precursor gb|ABL73998.1| Fap1 [Streptococcus parasanguinis]	71.2	6e-11	71.95
isotig41281	253	1934	40.32	1.76	ref|XP_002610453.1| hypothetical protein BRAFLDRAFT_124267 [Branchiostoma floridae] gb|EEN66463.1| hypothetical protein BRAFLDRAFT_124267 [Branchiostoma floridae]	70.1	2e-23	66.67
isotig41280	254	684	34.25	4.24	ref|NP_001087074.1| DNA-directed DNA polymerase eta [Xenopus laevis] gb|AAH77989.1| Polh-prov protein [Xenopus laevis]	67.8	7e-10	53.7
isotig41243	248	135	26.61	16.3	ref|NP_001004914.1| mediator of RNA polymerase II transcription subunit 10 [Xenopus (Silurana) tropicalis] sp|Q6DJ25.1|MED10_XENTR RecName: Full=Mediator of RNA polymerase II transcription subunit 10; AltName: Full=Mediator complex subunit 10 gb|AAH75360.1| MGC89063 protein [Xenopus (Silurana) tropicalis]	52.4	1e-14	78.57
isotig41222	256	347	26.95	6.63	ref|NP_001090031.1| D-amino-acid oxidase [Xenopus laevis] gb|AAH97581.1| MGC114783 protein [Xenopus laevis]	51.6	5e-10	50
isotig41196	256	156	43.36	42.95	ref|XP_001617881.1| hypothetical protein NEMVEDRAFT_v1g49598 [Nematostella vectensis] gb|EDO25781.1| predicted protein [Nematostella vectensis]	67.4	9e-10	45.12
isotig41185	258	252	39.53	13.49	ref|XP_780975.1| PREDICTED: similar to cyclin B1 interacting protein 1 [Strongylocentrotus purpuratus] ref|XP_001180265.1| PREDICTED: similar to cyclin B1 interacting protein 1 [Strongylocentrotus purpuratus]	70.1	1e-10	42.5
isotig41172	258	522	38.37	6.32	gb|EFZ18186.1| hypothetical protein SINV_05289 [Solenopsis invicta]	74.3	7e-12	70.21
isotig41165	257	868	33.85	3.34	ref|XP_001182458.1| PREDICTED: similar to endonuclease-reverse transcriptase [Strongylocentrotus purpuratus] ref|XP_001194890.1| PREDICTED: similar to endonuclease-reverse transcriptase [Strongylocentrotus purpuratus]	68.2	5e-10	43.28
isotig41139	259	255	39.38	44.71	ref|XP_001631026.1| predicted protein [Nematostella vectensis] gb|EDO38963.1| predicted protein [Nematostella vectensis]	86.7	1e-15	40.48
isotig41137	252	279	34.52	10.39	dbj|BAI78310.1| echotoxin A [Monoplex echo]	63.2	2e-08	43.28
isotig41116	258	487	29.07	5.13	ref|XP_002730613.1| PREDICTED: serum/glucocorticoid regulated kinase 3-like [Saccoglossus kowalevskii]	55.8	3e-06	47.17
isotig41110	259	298	28.96	8.39	ref|NP_001134866.1| regucalcin [Salmo salar] gb|ACI69215.1| Regucalcin [Salmo salar] gb|ACN10357.1| Regucalcin [Salmo salar] gb|ACN12717.1| Regucalcin [Salmo salar]	54.3	8e-07	48.08
isotig41109	245	705	56.33	6.52	ref|XP_782763.2| PREDICTED: similar to nicotinic acetylcholine receptor subunit type G [Strongylocentrotus purpuratus] ref|XP_001191092.1| PREDICTED: similar to nicotinic acetylcholine receptor subunit type G [Strongylocentrotus purpuratus]	99.8	2e-19	56.79
isotig41080	254	396	35.43	7.58	gb|AAM94270.1| ribosomal protein L3 [Chlamys farreri]	64.7	6e-09	100
isotig41074	259	199	49.81	54.77	gb|EHH50940.1| hypothetical protein EGM_10246, partial [Macaca fascicularis]	77	1e-12	56.58
isotig41069	260	187	30	29.41	ref|XP_001630450.1| predicted protein [Nematostella vectensis] gb|EDO38387.1| predicted protein [Nematostella vectensis]	57.4	9e-07	44.83
isotig41067	260	1451	57.69	3.45	ref|XP_003587275.1| PREDICTED: nuclear factor of activated T-cells 5 isoform 3 [Bos taurus]	95.9	2e-18	58.14
isotig41063	260	168	38.08	19.64	ref|XP_001378887.1| PREDICTED: probable 7,8-dihydro-8-oxoguanine triphosphatase NUDT15-like [Monodelphis domestica]	82	3e-14	55.93
isotig41061	259	320	34.75	9.38	gb|EFA77351.1| hypothetical protein PPL_12563 [Polysphondylium pallidum PN500]	68.6	4e-10	46.88
isotig41055	259	1283	64.86	4.36	ref|XP_697323.4| PREDICTED: sodium bicarbonate cotransporter 3-like [Danio rerio]	117	6e-25	66.67
isotig41054	258	2339	43.02	1.58	ref|XP_002738303.1| PREDICTED: replicase/helicase/endonuclease-like [Saccoglossus kowalevskii]	90.1	1e-16	46.25
isotig41052	260	463	46.15	8.64	ref|XP_003086952.1| PREDICTED: hypothetical protein LOC100505244, partial [Mus musculus]	62	4e-08	47.62
isotig41045	257	2998	60.7	1.73	ref|XP_003085070.1| PREDICTED: dynein heavy chain 12, axonemal-like [Mus musculus]	119	1e-25	67.53
isotig41042	254	2821	44.88	1.35	ref|XP_002589269.1| hypothetical protein BRAFLDRAFT_130073 [Branchiostoma floridae] gb|EEN45280.1| hypothetical protein BRAFLDRAFT_130073 [Branchiostoma floridae]	80.1	1e-13	50.67
isotig41034	259	463	25.48	4.75	ref|XP_002434936.1| hypothetical protein IscW_ISCW006613 [Ixodes scapularis] gb|EEC07760.1| hypothetical protein IscW_ISCW006613 [Ixodes scapularis]	55.1	4e-06	46.81
isotig41018	260	560	31.15	4.82	ref|XP_002740667.1| PREDICTED: cytosolic malate dehydrogenase-like [Saccoglossus kowalevskii]	55.5	2e-11	46.55
isotig41014	258	496	75.58	17.14	ref|XP_003383438.1| PREDICTED: annexin A7-like [Amphimedon queenslandica]	102	2e-20	76.47
isotig41008	260	983	79.62	7.02	ref|XP_001488557.2| PREDICTED: TFIIH basal transcription factor complex helicase XPB subunit-like [Equus caballus]	145	9e-34	88.46
isotig41000	261	609	47.13	6.73	ref|XP_002608827.1| hypothetical protein BRAFLDRAFT_125612 [Branchiostoma floridae] gb|EEN64837.1| hypothetical protein BRAFLDRAFT_125612 [Branchiostoma floridae]	83.2	1e-14	56.94
isotig40993	260	1708	33.46	1.7	ref|XP_002731219.1| PREDICTED: hypothetical protein [Saccoglossus kowalevskii]	58.9	3e-07	51.79
isotig40974	260	885	78.46	7.68	gb|EHH18562.1| hypothetical protein EGK_15199, partial [Macaca mulatta] gb|EHH53262.1| hypothetical protein EGM_13868, partial [Macaca fascicularis]	144	5e-33	79.07
isotig40971	262	530	37.79	6.23	ref|XP_783052.1| PREDICTED: hypothetical protein [Strongylocentrotus purpuratus] ref|XP_001180111.1| PREDICTED: hypothetical protein [Strongylocentrotus purpuratus]	75.1	4e-12	53.23
isotig40954	262	1852	30.92	1.46	ref|XP_002738067.1| PREDICTED: hypothetical protein [Saccoglossus kowalevskii]	59.7	2e-07	42.19
isotig40953	262	244	41.22	14.75	ref|XP_002059665.1| GJ14696 [Drosophila virilis] gb|EDW63087.1| GJ14696 [Drosophila virilis]	81.6	4e-14	63.16
isotig40951	262	616	49.24	6.98	gb|EFX87893.1| hypothetical protein DAPPUDRAFT_42690 [Daphnia pulex]	96.7	1e-18	58.11
isotig40931	258	413	33.72	7.02	dbj|GAA34419.2| probable sodium/potassium/calcium exchanger CG1090, partial [Clonorchis sinensis]	53.9	1e-06	46.77
isotig40924	258	552	34.88	5.43	gb|EFA03993.1| hypothetical protein TcasGA2_TC014142 [Tribolium castaneum]	84	9e-15	60
isotig40919	261	597	36.78	5.36	ref|XP_003388406.1| PREDICTED: zinc finger BED domain-containing protein 1-like [Amphimedon queenslandica]	64.3	7e-09	41.56
isotig40917	262	784	68.7	7.65	ref|XP_002738623.1| PREDICTED: hypothetical protein [Saccoglossus kowalevskii]	126	1e-27	73.17
isotig40904	263	230	62.74	23.91	ref|NP_957419.1| sperm-associated antigen 7 homolog [Danio rerio] sp|Q7SYJ9.1|SPAG7_DANRE RecName: Full=Sperm-associated antigen 7 homolog gb|AAH54697.1| Sperm associated antigen 7 [Danio rerio]	122	3e-26	63.22
isotig40889	257	259	52.53	17.37	ref|NP_001171747.1| carbonic anhydrase-like [Saccoglossus kowalevskii]	102	2e-20	62.5
isotig40877	259	170	60.23	41.76	gb|EFB13324.1| hypothetical protein PANDA_003018 [Ailuropoda melanoleuca]	84.7	5e-15	66.67
isotig40874	264	1234	20.45	1.46	ref|NP_001026306.1| protein transport protein Sec24B [Gallus gallus] emb|CAG31176.1| hypothetical protein RCJMB04_2p15 [Gallus gallus]	42	6e-06	100
isotig40859	263	220	34.22	13.64	ref|XP_002933045.1| PREDICTED: hypothetical protein LOC100493272 [Xenopus (Silurana) tropicalis]	67.4	8e-10	44.78
isotig40856	262	848	32.06	3.3	ref|XP_002740994.1| PREDICTED: ubiquitin-like with PHD and ring finger domains 1-like [Saccoglossus kowalevskii]	60.5	3e-11	66.67
isotig40850	263	374	47.91	11.23	gb|AEO35080.1| hypothetical protein [Amblyomma maculatum]	94.7	5e-18	67.74
isotig40848	260	1772	33.46	1.64	ref|XP_003444318.1| PREDICTED: kinesin-like protein KIF1A-like [Oreochromis niloticus]	66.6	2e-16	69.05
isotig40836	264	634	46.59	6.47	ref|XP_003475099.1| PREDICTED: inosine-5'-monophosphate dehydrogenase 1-like [Cavia porcellus]	80.9	7e-14	64.06
isotig40827	265	148	29.43	17.57	ref|XP_002129381.1| PREDICTED: similar to ubiquitin-conjugating enzyme H5b [Ciona intestinalis]	54.7	6e-06	83.87
isotig40826	264	1288	52.27	3.57	ref|XP_002600696.1| hypothetical protein BRAFLDRAFT_67761 [Branchiostoma floridae] gb|EEN56708.1| hypothetical protein BRAFLDRAFT_67761 [Branchiostoma floridae]	103	1e-20	54.12
isotig40810	263	525	29.66	4.95	ref|XP_002740409.1| PREDICTED: hypothetical protein [Saccoglossus kowalevskii]	60.8	8e-08	47.27
isotig40802	264	222	36.36	14.41	gb|ACO07949.1| Flavin reductase [Oncorhynchus mykiss]	54.7	6e-06	45.71
isotig40801	265	188	35.09	16.49	gb|EHJ66126.1| hypothetical protein KGM_15874 [Danaus plexippus]	65.1	4e-09	47.69
isotig40795	261	142	32.18	19.72	gb|AAX47435.1| 40S ribosomal protein S23 [Crassostrea gigas]	57.4	9e-07	100
isotig40786	266	4613	29.32	0.56	ref|XP_001014749.1| Dynein heavy chain family protein [Tetrahymena thermophila] gb|EAR94576.1| Dynein heavy chain family protein [Tetrahymena thermophila SB210]	57.4	9e-07	31.71
isotig40783	266	725	16.92	2.07	gb|ABM85454.1| amyotrophic lateral sclerosis 2 (juvenile) chromosome region, candidate 8 [synthetic construct]	37.7	4e-06	62.5
isotig40775	266	387	34.96	8.01	ref|XP_002586427.1| hypothetical protein BRAFLDRAFT_251629 [Branchiostoma floridae] gb|EEN42438.1| hypothetical protein BRAFLDRAFT_251629 [Branchiostoma floridae]	57	1e-06	55.36
isotig40769	265	1022	81.51	7.05	gb|EHJ75376.1| hypothetical protein KGM_03382 [Danaus plexippus]	157	6e-37	82.76
isotig40766	266	496	67.67	12.1	ref|XP_002433605.1| hippocampus abundant transcript 1 protein, putative [Ixodes scapularis] gb|EEC05005.1| hippocampus abundant transcript 1 protein, putative [Ixodes scapularis]	125	3e-27	68.18
isotig40735	266	477	56.39	10.48	gb|EFN72602.1| Cytosolic non-specific dipeptidase [Camponotus floridanus]	102	2e-20	65.79
isotig40730	264	595	36.36	5.38	ref|NP_001008622.1| IQ motif containing B1 [Danio rerio] gb|AAH86739.1| Zgc:101792 [Danio rerio]	59.3	2e-07	36.78
isotig40706	267	309	30.34	30.1	gb|ACO36150.1| Kunitz-like protease inhibitor [Perca flavescens]	65.9	2e-09	46.55
isotig40690	267	456	62.92	12.28	ref|XP_001846325.1| pleiotropic regulator 1 [Culex quinquefasciatus] gb|EDS43336.1| pleiotropic regulator 1 [Culex quinquefasciatus]	130	8e-29	80
isotig40681	265	1091	29.43	2.38	ref|XP_002595899.1| hypothetical protein BRAFLDRAFT_235494 [Branchiostoma floridae] gb|EEN51911.1| hypothetical protein BRAFLDRAFT_235494 [Branchiostoma floridae]	53.9	1e-05	40
isotig40672	266	863	23.68	2.43	ref|XP_001628131.1| predicted protein [Nematostella vectensis] gb|EDO36068.1| predicted protein [Nematostella vectensis]	47.8	1e-08	77.78
isotig40659	266	152	40.6	23.68	ref|XP_002612622.1| hypothetical protein BRAFLDRAFT_78751 [Branchiostoma floridae] gb|EEN68631.1| hypothetical protein BRAFLDRAFT_78751 [Branchiostoma floridae]	68.2	5e-10	51.43
isotig40653	265	778	36.23	4.11	dbj|BAB39452.1| myosin [Mizuhopecten yessoensis]	61.6	5e-08	61.54
isotig40647	267	470	33.71	6.38	gb|ADY42619.1| Signal peptide, CUB and EGF-like domain-containing protein 3 [Ascaris suum]	55.5	3e-06	43.48
isotig40627	268	1236	39.18	2.83	ref|XP_002942397.1| PREDICTED: hypothetical protein LOC100496037, partial [Xenopus (Silurana) tropicalis]	66.6	1e-09	44.3
isotig40625	264	947	22.73	5.07	ref|XP_002601944.1| hypothetical protein BRAFLDRAFT_86428 [Branchiostoma floridae] gb|EEN57956.1| hypothetical protein BRAFLDRAFT_86428 [Branchiostoma floridae]	50.1	2e-12	71.43
isotig40606	268	1188	62.69	4.71	ref|XP_002741792.1| PREDICTED: hypothetical protein [Saccoglossus kowalevskii]	131	5e-29	62.92
isotig40596	269	3536	20.07	0.51	ref|XP_002573507.1| ccr4-not transcription complex [Schistosoma mansoni]	47.4	1e-10	60
isotig40593	269	3535	55.76	1.41	ref|XP_002425902.1| ubiquitin specific protease, putative [Pediculus humanus corporis] gb|EEB13164.1| ubiquitin specific protease, putative [Pediculus humanus corporis]	103	1e-20	59.52
isotig40580	265	584	29.43	4.45	ref|XP_002593712.1| hypothetical protein BRAFLDRAFT_64001 [Branchiostoma floridae] gb|EEN49723.1| hypothetical protein BRAFLDRAFT_64001 [Branchiostoma floridae]	62.8	2e-08	42.62
isotig40561	267	301	43.82	12.96	ref|XP_002732128.1| PREDICTED: predicted protein-like [Saccoglossus kowalevskii]	87	5e-27	81.25
isotig40556	261	271	28.74	9.23	ref|XP_002585493.1| hypothetical protein BRAFLDRAFT_274685 [Branchiostoma floridae] gb|EEN41504.1| hypothetical protein BRAFLDRAFT_274685 [Branchiostoma floridae]	53.5	3e-08	75.76
isotig40554	268	1316	29.1	1.98	ref|XP_003443478.1| PREDICTED: elongator complex protein 1 [Oreochromis niloticus]	51.6	3e-06	45.61
isotig40551	270	197	33.33	16.24	ref|XP_001627025.1| predicted protein [Nematostella vectensis] gb|EDO34925.1| predicted protein [Nematostella vectensis]	55.5	3e-06	47.62
isotig40540	269	589	39.03	5.94	gb|EFA74849.1| hypothetical protein PPL_11883 [Polysphondylium pallidum PN500]	68.6	4e-10	41.18
isotig40526	271	1341	33.21	2.24	ref|XP_003224499.1| PREDICTED: coiled-coil domain-containing protein 45-like [Anolis carolinensis]	58.5	4e-07	35.71
isotig40525	270	717	32.22	4.04	ref|XP_001625417.1| predicted protein [Nematostella vectensis] gb|EDO33317.1| predicted protein [Nematostella vectensis]	66.6	1e-09	37.18
isotig40514	270	362	78.89	19.61	ref|XP_002594799.1| hypothetical protein BRAFLDRAFT_239053 [Branchiostoma floridae] gb|EEN50810.1| hypothetical protein BRAFLDRAFT_239053 [Branchiostoma floridae]	161	3e-38	79.78
isotig40509	267	743	37.08	4.44	ref|XP_789663.2| PREDICTED: similar to KIAA0674 protein [Strongylocentrotus purpuratus] ref|XP_001178595.1| PREDICTED: similar to KIAA0674 protein [Strongylocentrotus purpuratus]	58.9	3e-07	39.76
isotig40503	263	634	33.08	4.57	gb|ACH95805.1| heat shock protein 70 [Crassostrea hongkongensis]	53.9	7e-15	67.44
isotig40483	273	480	35.16	6.67	ref|XP_003417787.1| PREDICTED: dnaJ homolog subfamily A member 3, mitochondrial isoform 1 [Loxodonta africana]	65.1	4e-09	51.61
isotig40481	272	1628	50.74	2.83	ref|XP_002940617.1| PREDICTED: hypothetical protein LOC100488852 [Xenopus (Silurana) tropicalis]	99.8	2e-19	51.11
isotig40471	271	915	29.89	2.95	ref|XP_002598500.1| hypothetical protein BRAFLDRAFT_66877 [Branchiostoma floridae] gb|EEN54512.1| hypothetical protein BRAFLDRAFT_66877 [Branchiostoma floridae]	61.2	6e-08	42.19
isotig40460	267	1388	28.09	1.8	ref|XP_003452305.1| PREDICTED: ovochymase-2-like [Oreochromis niloticus]	55.1	4e-06	44.64
isotig40454	272	451	45.22	9.09	ref|YP_002363851.1| flavin-containing monooxygenase [Methylocella silvestris BL2] gb|ACK52489.1| Flavin-containing monooxygenase [Methylocella silvestris BL2]	80.1	1e-13	47.67
isotig40440	273	70	70.33	91.43	gb|ACD65184.1| putative 60S ribosomal protein RPL38 [Phoronis muelleri]	130	8e-29	91.43
isotig40438	273	213	49.45	70.42	ref|XP_001618422.1| hypothetical protein NEMVEDRAFT_v1g154603 [Nematostella vectensis] gb|EDO26322.1| predicted protein [Nematostella vectensis]	75.9	2e-12	65.22
isotig40433	272	206	29.78	13.11	ref|XP_003391770.1| PREDICTED: prostaglandin reductase 1-like [Amphimedon queenslandica]	67.8	6e-10	42.86
isotig40431	271	762	53.14	6.3	ref|XP_001199386.1| PREDICTED: hypothetical protein [Strongylocentrotus purpuratus] ref|XP_001182818.1| PREDICTED: hypothetical protein [Strongylocentrotus purpuratus]	102	2e-20	63.16
isotig40424	271	934	80.81	7.82	ref|XP_002596786.1| hypothetical protein BRAFLDRAFT_120483 [Branchiostoma floridae] gb|EEN52798.1| hypothetical protein BRAFLDRAFT_120483 [Branchiostoma floridae]	159	1e-37	81.11
isotig40420	273	582	59.34	9.28	ref|XP_003259550.1| PREDICTED: leukotriene A-4 hydrolase [Nomascus leucogenys]	123	1e-26	59.34
isotig40410	273	514	53.85	9.53	ref|XP_002609501.1| hypothetical protein BRAFLDRAFT_230263 [Branchiostoma floridae] gb|EEN65511.1| hypothetical protein BRAFLDRAFT_230263 [Branchiostoma floridae]	116	2e-24	59.04
isotig40400	270	133	34.44	23.31	gb|EHH50692.1| hypothetical protein EGM_01560, partial [Macaca fascicularis]	75.9	5e-20	56.36
isotig40384	269	365	26.77	6.58	ref|XP_002730959.1| PREDICTED: predicted protein-like [Saccoglossus kowalevskii]	55.1	2e-09	42.86
isotig40366	270	1760	51.11	2.61	ref|XP_002732163.1| PREDICTED: dynein, axonemal, heavy chain 5-like [Saccoglossus kowalevskii]	105	3e-21	53.49
isotig40348	272	670	45.22	6.12	gb|ABU52892.1| palmitoyl-CoA oxidase [Mytilus galloprovincialis]	90.1	1e-16	64.06
isotig40345	274	477	39.42	7.55	ref|XP_536137.2| PREDICTED: protoporphyrinogen oxidase [Canis lupus familiaris]	67.4	8e-10	51.43
isotig40329	275	519	24	4.24	ref|XP_790040.2| PREDICTED: similar to Folliculin [Strongylocentrotus purpuratus] ref|XP_001183649.1| PREDICTED: similar to Folliculin [Strongylocentrotus purpuratus]	56.2	2e-06	75.86
isotig40319	275	417	50.18	11.03	ref|XP_783355.2| PREDICTED: similar to C20orf3 [Strongylocentrotus purpuratus] ref|XP_001187300.1| PREDICTED: similar to C20orf3 [Strongylocentrotus purpuratus]	102	2e-20	69.7
isotig40281	274	477	41.61	7.97	gb|EFN72602.1| Cytosolic non-specific dipeptidase [Camponotus floridanus]	80.1	1e-13	61.29
isotig40255	276	267	28.26	9.74	ref|XP_001983869.1| GH15333 [Drosophila grimshawi] gb|EDV96217.1| GH15333 [Drosophila grimshawi]	54.3	7e-06	41.94
isotig40252	268	349	66.04	16.91	ref|XP_001624304.1| hypothetical protein NEMVEDRAFT_v1g218220 [Nematostella vectensis] gb|EDO32204.1| predicted protein [Nematostella vectensis]	117	5e-25	66.29
isotig40229	276	907	61.96	14.99	ref|XP_001946703.2| PREDICTED: very low-density lipoprotein receptor-like [Acyrthosiphon pisum]	113	1e-23	70.37
isotig40200	277	643	46.57	6.69	ref|XP_001362779.1| PREDICTED: mannosyl-oligosaccharide 1,2-alpha-mannosidase IB [Monodelphis domestica]	101	4e-26	58.9
isotig40190	277	572	62.82	10.14	ref|XP_002607165.1| hypothetical protein BRAFLDRAFT_68040 [Branchiostoma floridae] gb|EEN63175.1| hypothetical protein BRAFLDRAFT_68040 [Branchiostoma floridae]	94	8e-18	63.74
isotig40178	275	358	45.82	11.73	ref|XP_002739521.1| PREDICTED: CG3570-like [Saccoglossus kowalevskii]	92	3e-17	56.76
isotig40155	278	314	58.27	17.2	ref|NP_001085469.1| E3 ubiquitin-protein ligase rnf146 [Xenopus laevis] sp|Q6GQD5.1|RN146_XENLA RecName: Full=E3 ubiquitin-protein ligase rnf146; AltName: Full=RING finger protein 146 gb|AAH72810.1| MGC80151 protein [Xenopus laevis]	120	8e-26	60.67
isotig40146	275	147	36	22.45	ref|XP_002401541.1| conserved hypothetical protein [Ixodes scapularis] gb|EEC05835.1| conserved hypothetical protein [Ixodes scapularis]	69.7	2e-10	47.14
isotig40143	275	167	26.18	14.37	ref|XP_002586315.1| hypothetical protein BRAFLDRAFT_253933 [Branchiostoma floridae] gb|EEN42326.1| hypothetical protein BRAFLDRAFT_253933 [Branchiostoma floridae]	48.5	6e-08	58.54
isotig40123	278	1076	58.27	5.02	ref|XP_002120562.1| PREDICTED: similar to predicted protein [Ciona intestinalis]	119	1e-25	64.29
isotig40121	278	410	20.5	22.44	gb|EHH54092.1| hypothetical protein EGM_14852, partial [Macaca fascicularis]	52.8	4e-06	42.22
isotig40116	255	511	49.41	8.22	ref|XP_002741860.1| PREDICTED: cytochrome P450 family 4-like [Saccoglossus kowalevskii]	101	5e-20	53.85
isotig40107	279	574	43.01	6.97	ref|XP_002613567.1| hypothetical protein BRAFLDRAFT_208436 [Branchiostoma floridae] gb|EEN69576.1| hypothetical protein BRAFLDRAFT_208436 [Branchiostoma floridae]	87.4	8e-16	57.14
isotig40101	274	807	31.75	3.59	ref|XP_002115769.1| hypothetical protein TRIADDRAFT_59807 [Trichoplax adhaerens] gb|EDV21621.1| hypothetical protein TRIADDRAFT_59807 [Trichoplax adhaerens]	55.5	6e-11	45.31
isotig40097	274	318	33.94	9.75	ref|XP_002134396.1| GA23040 [Drosophila pseudoobscura pseudoobscura] gb|EDY73023.1| GA23040 [Drosophila pseudoobscura pseudoobscura]	73.2	1e-13	47.69
isotig40096	272	473	28.68	5.5	ref|XP_001231808.2| PREDICTED: regulator of G-protein signaling 11 [Gallus gallus]	45.8	2e-06	40.62
isotig40088	277	676	54.15	7.4	ref|XP_002933495.1| PREDICTED: GTP-binding protein GUF1 homolog [Xenopus (Silurana) tropicalis]	115	3e-24	54.95
isotig40078	279	380	36.56	8.95	gb|AEO34041.1| hypothetical protein [Amblyomma maculatum]	73.6	1e-11	57.63
isotig40053	280	988	46.07	4.35	ref|XP_002940741.1| PREDICTED: HHIP-like protein 2-like [Xenopus (Silurana) tropicalis]	101	4e-20	48.86
isotig40040	275	215	38.18	16.28	ref|XP_002734372.1| PREDICTED: hypothetical protein [Saccoglossus kowalevskii]	57.4	9e-07	49.3
isotig40022	280	1363	40.71	2.79	ref|XP_002736521.1| PREDICTED: poly (ADP-ribose) polymerase family, member 1-like, partial [Saccoglossus kowalevskii]	63.5	1e-08	41.3
isotig40018	280	2133	47.14	2.39	ref|XP_001351710.1| phosphatidylinositol 3-kinase, putative [Plasmodium falciparum 3D7] emb|CAD51517.1| phosphatidylinositol 3-kinase, putative [Plasmodium falciparum 3D7]	80.5	9e-14	61.97
isotig39974	278	1458	25.9	1.65	ref|XP_002592117.1| hypothetical protein BRAFLDRAFT_124060 [Branchiostoma floridae] gb|EEN48128.1| hypothetical protein BRAFLDRAFT_124060 [Branchiostoma floridae]	55.8	4e-11	63.16
isotig39971	275	1437	43.64	2.78	ref|NP_001178144.1| FH1/FH2 domain-containing protein 3 [Bos taurus] gb|DAA16002.1| formin homology 2 domain containing 3 [Bos taurus]	64.3	7e-09	61.54
isotig39968	275	1265	31.64	2.29	gb|DAA14345.1| 5-methyltetrahydrofolate-homocysteine methyltransferase [Bos taurus]	63.2	2e-08	51.79
isotig39966	280	598	26.79	4.18	ref|XP_002402323.1| aspartate/glutamate carrier protein, putative [Ixodes scapularis] gb|EEC09513.1| aspartate/glutamate carrier protein, putative [Ixodes scapularis]	52.4	4e-12	59.52
isotig39950	275	599	32.73	5.01	ref|XP_789092.1| PREDICTED: similar to endonuclease/reverse transcriptase [Strongylocentrotus purpuratus] ref|XP_001178504.1| PREDICTED: similar to endonuclease/reverse transcriptase [Strongylocentrotus purpuratus]	58.9	3e-07	41.1
isotig39942	282	1045	45.74	4.11	gb|EFX73080.1| hypothetical protein DAPPUDRAFT_325592 [Daphnia pulex]	97.8	2e-24	61.43
isotig39918	277	373	23.83	5.9	ref|XP_002739288.1| PREDICTED: hypothetical protein [Saccoglossus kowalevskii]	47	8e-11	43.14
isotig39914	281	379	34.16	8.44	ref|XP_001660336.1| hypothetical protein AaeL_AAEL009767 [Aedes aegypti] gb|EAT38332.1| conserved hypothetical protein [Aedes aegypti]	60.1	1e-07	56.14
isotig39905	281	128	42.7	31.25	dbj|BAE88954.1| unnamed protein product [Macaca fascicularis]	64.3	7e-09	59.7
isotig39902	282	1452	37.23	2.41	gb|EFW46007.1| hypothetical protein CAOG_03975 [Capsaspora owczarzaki ATCC 30864]	82.8	2e-14	63.64
isotig39870	282	985	63.83	8.53	ref|NP_001191521.1| poly-(ADP-ribose) polymerase I [Aplysia californica] gb|ACU83597.1| poly-(ADP-ribose) polymerase I [Aplysia californica]	117	7e-25	66.67
isotig39864	284	841	39.08	4.4	ref|XP_003379726.1| putative tetratricopeptide repeat-containing domain protein [Trichinella spiralis] gb|EFV60638.1| putative tetratricopeptide repeat-containing domain protein [Trichinella spiralis]	79.7	2e-13	44.58
isotig39859	283	217	46.64	20.28	gb|AES12143.1| hypothetical protein [Mustela putorius furo]	77	1e-12	56.41
isotig39853	283	1269	44.52	3.31	ref|XP_686812.5| PREDICTED: cohesin subunit SA-2 isoform 1 [Danio rerio]	95.5	4e-30	72.41
isotig39852	283	742	30.74	3.91	gb|EFN67695.1| Glycyl-tRNA synthetase [Camponotus floridanus]	64.7	5e-09	67.44
isotig39851	284	106	35.92	49.06	ref|XP_001624021.1| predicted protein [Nematostella vectensis] gb|EDO31921.1| predicted protein [Nematostella vectensis]	79.3	2e-13	36.17
isotig39829	284	344	39.08	10.76	gb|EFN81980.1| WD repeat domain phosphoinositide-interacting protein 3 [Harpegnathos saltator]	86.3	7e-26	82.22
isotig39828	282	3091	24.47	0.74	emb|CAQ13433.1| novel protein similar to vertebrate low density lipoprotein-related protein 2 (LRP2) [Danio rerio]	65.1	4e-09	58.97
isotig39811	285	546	20	3.48	ref|YP_001848348.1| hypothetical protein MMAR_0022 [Mycobacterium marinum M] gb|ACC38493.1| conserved protein [Mycobacterium marinum M]	42	2e-06	42.22
isotig39809	281	1489	39.5	2.48	ref|XP_002596870.1| hypothetical protein BRAFLDRAFT_99772 [Branchiostoma floridae] gb|EEN52882.1| hypothetical protein BRAFLDRAFT_99772 [Branchiostoma floridae]	73.2	8e-16	63.79
isotig39806	281	1845	28.83	1.46	ref|XP_002120721.1| PREDICTED: similar to protein tyrosine phosphatase, receptor type, A [Ciona intestinalis]	72.4	3e-11	33.33
isotig39799	285	680	29.47	4.12	ref|XP_002609432.1| hypothetical protein BRAFLDRAFT_124635 [Branchiostoma floridae] gb|EEN65442.1| hypothetical protein BRAFLDRAFT_124635 [Branchiostoma floridae]	65.9	2e-09	43.75
isotig39786	285	188	52.63	26.6	ref|XP_003382545.1| PREDICTED: ADP-ribosylation factor-like [Amphimedon queenslandica]	107	1e-22	60.24
isotig39764	285	1924	35.79	1.77	ref|XP_001949080.2| PREDICTED: protein PIEZO2-like [Acyrthosiphon pisum]	62.8	1e-09	48.57
isotig39763	279	291	34.41	11	ref|XP_001641661.1| predicted protein [Nematostella vectensis] gb|EDO49598.1| predicted protein [Nematostella vectensis]	61.2	6e-08	39.02
isotig39747	286	376	68.18	17.29	ref|XP_002732818.1| PREDICTED: Pros45-like [Saccoglossus kowalevskii]	108	3e-22	84.42
isotig39742	281	33365	83.27	1.02	ref|XP_002808058.1| PREDICTED: LOW QUALITY PROTEIN: titin-like [Macaca mulatta]	77	1e-12	84.78
isotig39739	286	425	54.55	12.24	ref|XP_002597490.1| hypothetical protein BRAFLDRAFT_281016 [Branchiostoma floridae] gb|EEN53502.1| hypothetical protein BRAFLDRAFT_281016 [Branchiostoma floridae]	119	3e-29	72.22
isotig39736	281	173	27.76	26.59	gb|EHB13747.1| hypothetical protein GW7_03082, partial [Heterocephalus glaber]	60.8	8e-08	29.89
isotig39727	285	529	52.63	9.45	ref|XP_002757770.1| PREDICTED: putative tRNA pseudouridine synthase Pus10 isoform 1 [Callithrix jacchus] ref|XP_002757771.1| PREDICTED: putative tRNA pseudouridine synthase Pus10 isoform 2 [Callithrix jacchus]	112	3e-23	56.82
isotig39719	286	898	30.42	3.23	gb|AET72947.1| hypothetical protein PGAG_00057 [Phaeocystis globosa virus 12T] gb|AET73765.1| hypothetical protein PGBG_00057 [Phaeocystis globosa virus 14T]	54.7	6e-06	32.22
isotig39717	286	473	56.64	11.42	ref|XP_002740272.1| PREDICTED: RNA, U3 small nucleolar interacting protein 2-like [Saccoglossus kowalevskii]	118	3e-25	72
isotig39711	280	358	34.29	8.94	gb|ACO11101.1| Probable phosphotransferase LOC123688 [Caligus rogercresseyi]	73.6	1e-11	34.78
isotig39707	281	947	49.11	4.86	ref|XP_002428090.1| serine/threonine-protein kinase LATS1, putative [Pediculus humanus corporis] gb|EEB15352.1| serine/threonine-protein kinase LATS1, putative [Pediculus humanus corporis]	81.3	6e-14	49.46
isotig39706	285	983	53.68	5.19	ref|XP_002426803.1| Alanyl-tRNA synthetase, putative [Pediculus humanus corporis] gb|EEB14065.1| Alanyl-tRNA synthetase, putative [Pediculus humanus corporis]	69.3	2e-10	54.26
isotig39704	286	378	61.89	15.61	ref|XP_966534.1| PREDICTED: similar to ethanolamine-phosphate cytidylyltransferase [Tribolium castaneum] gb|EFA00200.1| hypothetical protein TcasGA2_TC003025 [Tribolium castaneum]	130	6e-36	79.73
isotig39702	287	274	33.45	11.68	ref|XP_002603176.1| hypothetical protein BRAFLDRAFT_226416 [Branchiostoma floridae] gb|EEN59187.1| hypothetical protein BRAFLDRAFT_226416 [Branchiostoma floridae]	58.2	5e-07	33.68
isotig39687	285	183	86.32	44.81	ref|XP_001662262.1| hypothetical protein AaeL_AAEL012123 [Aedes aegypti] ref|XP_001664309.1| hypothetical protein AaeL_AAEL014068 [Aedes aegypti] gb|EAT33645.1| conserved hypothetical protein [Aedes aegypti] gb|EAT35740.1| conserved hypothetical protein [Aedes aegypti]	171	3e-41	87.23
isotig39680	283	411	47.7	10.95	ref|XP_002612455.1| hypothetical protein BRAFLDRAFT_136434 [Branchiostoma floridae] gb|EEN68464.1| hypothetical protein BRAFLDRAFT_136434 [Branchiostoma floridae]	98.6	3e-19	61.64
isotig39677	285	952	51.58	5.15	ref|XP_318012.4| AGAP004798-PA [Anopheles gambiae str. PEST] gb|EAA13197.5| AGAP004798-PA [Anopheles gambiae str. PEST]	110	7e-26	71.01
isotig39663	284	291	50.7	16.49	ref|XP_003226665.1| PREDICTED: uncharacterized protein KIAA1704-like [Anolis carolinensis]	105	2e-21	59.26
isotig39659	287	541	30.31	5.36	gb|ACL36026.1| cytochrome c oxidase subunit I [Mimachlamys nobilis]	68.9	2e-23	78.38
isotig39655	285	851	30.53	3.41	gb|AAK58879.1|AF355375_1 putative reverse transcriptase [Takifugu rubripes]	66.6	1e-09	40.85
isotig39638	288	1297	35.42	2.62	ref|XP_002736980.1| PREDICTED: putative GABA-B receptor 2 (AGAP004595-PA)-like [Saccoglossus kowalevskii]	71.6	5e-11	44.16
isotig39635	288	555	36.46	6.31	ref|XP_001979347.1| GG14937 [Drosophila erecta] gb|EDV48305.1| GG14937 [Drosophila erecta]	84	9e-15	67.31
isotig39633	288	810	65.62	7.78	ref|NP_001038609.1| conserved oligomeric Golgi complex subunit 5 [Danio rerio] emb|CAI20919.1| novel protein similar to human and mouse component of oligomeric golgi complex 5 (COG5) [Danio rerio]	137	9e-31	65.62
isotig39632	288	965	23.96	2.38	ref|XP_002587086.1| hypothetical protein BRAFLDRAFT_130097 [Branchiostoma floridae] gb|EEN43097.1| hypothetical protein BRAFLDRAFT_130097 [Branchiostoma floridae]	53.9	1e-05	65.71
isotig39628	288	85	31.25	35.29	ref|XP_001632179.1| predicted protein [Nematostella vectensis] gb|EDO40116.1| predicted protein [Nematostella vectensis]	55.5	3e-06	41.67
isotig39608	287	205	28.22	13.17	gb|ACF25904.1| GST3 [Chlamys farreri]	58.9	3e-07	96.43
isotig39601	287	909	42.86	4.51	ref|XP_787296.2| PREDICTED: similar to GRIP1 associated protein 1 [Strongylocentrotus purpuratus] ref|XP_001189279.1| PREDICTED: similar to GRIP1 associated protein 1 [Strongylocentrotus purpuratus]	76.3	2e-12	54.67
isotig39590	289	1592	24.91	1.51	ref|XP_002590358.1| hypothetical protein BRAFLDRAFT_76619 [Branchiostoma floridae] gb|EEN46369.1| hypothetical protein BRAFLDRAFT_76619 [Branchiostoma floridae]	54.3	7e-06	36.92
isotig39579	284	687	49.65	6.84	ref|XP_003424074.1| PREDICTED: LOW QUALITY PROTEIN: putative GTP-binding protein Parf-like [Nasonia vitripennis]	80.9	7e-14	50
isotig39561	287	1178	63.76	5.18	ref|XP_002122309.1| PREDICTED: similar to Tubulin--tyrosine ligase-like protein 3 [Ciona intestinalis]	129	1e-28	70.11
isotig39537	285	1693	33.68	1.89	gb|AES01435.1| microtubule-actin crosslinking factor 1 [Mustela putorius furo]	65.5	3e-09	44.44
isotig39534	290	215	20.69	32.56	ref|XP_002602148.1| hypothetical protein BRAFLDRAFT_234265 [Branchiostoma floridae] gb|EEN58160.1| hypothetical protein BRAFLDRAFT_234265 [Branchiostoma floridae]	55.1	4e-08	32.79
isotig39520	288	185	46.88	24.32	ref|XP_002587381.1| hypothetical protein BRAFLDRAFT_96268 [Branchiostoma floridae] gb|EEN43392.1| hypothetical protein BRAFLDRAFT_96268 [Branchiostoma floridae]	75.5	3e-12	59.21
isotig39505	288	599	39.58	6.34	emb|CAA60858.1| maltase-like protein Agm2 [Anopheles gambiae]	80.1	1e-13	52.78
isotig39499	291	1887	61.86	4.35	ref|XP_971507.1| PREDICTED: similar to conserved hypothetical protein [Tribolium castaneum] gb|EEZ99177.1| cadherin 23 [Tribolium castaneum]	91.3	6e-17	63.16
isotig39466	291	667	36.08	16.04	emb|CCD14593.1| unnamed protein product [Trypanosoma congolense IL3000]	56.6	2e-06	53.85
isotig39450	292	334	31.85	9.28	gb|EFN61800.1| Trans-1,2-dihydrobenzene-1,2-diol dehydrogenase [Camponotus floridanus]	62.4	2e-13	56.36
isotig39445	290	143	33.1	60.84	ref|XP_001628821.1| predicted protein [Nematostella vectensis] gb|EDO36758.1| predicted protein [Nematostella vectensis]	63.9	9e-09	48.48
isotig39421	286	179	40.91	21.79	ref|XP_002587273.1| hypothetical protein BRAFLDRAFT_150340 [Branchiostoma floridae] gb|EEN43284.1| hypothetical protein BRAFLDRAFT_150340 [Branchiostoma floridae]	95.9	2e-18	72.22
isotig39380	291	280	26.8	9.29	emb|CAG11389.1| unnamed protein product [Tetraodon nigroviridis]	53.1	7e-08	37.68
isotig39362	293	291	58.36	19.59	gb|ACL36032.1| ATP synthase subunit 6 [Mimachlamys nobilis]	116	2e-24	91.94
isotig39361	287	889	28.22	3.04	ref|XP_001185404.1| PREDICTED: similar to endonuclease/reverse transcriptase, partial [Strongylocentrotus purpuratus]	57	1e-06	42.19
isotig39346	287	1618	39.72	2.35	ref|XP_786840.2| PREDICTED: hypothetical protein, partial [Strongylocentrotus purpuratus] ref|XP_001176500.1| PREDICTED: hypothetical protein, partial [Strongylocentrotus purpuratus]	66.2	2e-09	46.34
isotig39343	292	332	38.01	11.14	gb|EFX81451.1| hypothetical protein DAPPUDRAFT_303498 [Daphnia pulex]	66.6	1e-09	59.68
isotig39329	292	3146	57.53	1.78	ref|XP_001602669.2| PREDICTED: neurobeachin-like [Nasonia vitripennis]	123	1e-26	58.33
isotig39322	294	457	42.86	9.19	gb|ABJ09581.2| myostatin [Chlamys farreri] gb|ACB87200.1| myostatin [Chlamys farreri]	89.7	2e-16	70
isotig39296	294	510	29.59	5.69	gb|ACQ90303.1| cytochrome P450 [Hyriopsis cumingii]	62	5e-15	49.15
isotig39282	295	129	86.44	65.89	gb|AEE87269.1| cleavage and polyadenylation specific factor 2 [Sepia officinalis]	184	5e-45	86.73
isotig39274	294	505	44.9	8.71	ref|XP_002731254.1| PREDICTED: hypothetical protein [Saccoglossus kowalevskii]	90.1	1e-16	46.32
isotig39273	295	462	58.98	12.55	ref|XP_001488390.3| PREDICTED: tubulin alpha-3 chain [Equus caballus]	130	8e-29	81.69
isotig39272	285	258	47.37	17.44	ref|XP_002409551.1| conserved hypothetical protein [Ixodes scapularis] gb|EEC02417.1| conserved hypothetical protein [Ixodes scapularis]	110	1e-22	67.16
isotig39266	295	420	77.29	18.1	ref|XP_002596071.1| hypothetical protein BRAFLDRAFT_66198 [Branchiostoma floridae] gb|EEN52083.1| hypothetical protein BRAFLDRAFT_66198 [Branchiostoma floridae]	150	6e-35	83.52
isotig39246	294	267	42.86	15.73	ref|XP_002588282.1| hypothetical protein BRAFLDRAFT_86730 [Branchiostoma floridae] gb|EEN44293.1| hypothetical protein BRAFLDRAFT_86730 [Branchiostoma floridae]	95.1	4e-18	65.62
isotig39239	296	410	45.61	10.98	ref|XP_002735484.1| PREDICTED: farnesyltransferase, CAAX box, beta-like [Saccoglossus kowalevskii]	104	2e-28	61.64
isotig39237	293	310	53.24	16.77	ref|XP_003415465.1| PREDICTED: GPN-loop GTPase 2-like [Loxodonta africana]	111	5e-23	81.25
isotig39236	294	406	57.14	13.79	ref|XP_002038352.1| GM10783 [Drosophila sechellia] ref|XP_002102160.1| GD19754 [Drosophila simulans] gb|EDW54889.1| GM10783 [Drosophila sechellia] gb|EDX11663.1| GD19754 [Drosophila simulans]	123	1e-26	58.95
isotig39232	295	536	52.88	9.7	ref|XP_003440728.1| PREDICTED: SNW domain-containing protein 1-like [Oreochromis niloticus]	101	4e-20	55.91
isotig39227	280	364	36.43	9.34	ref|XP_002125771.1| PREDICTED: similar to UDP-Glc/Gal endoplasmic reticulum nucleotide sugar transporter [Ciona intestinalis]	73.2	6e-17	69.39
isotig39221	296	748	63.85	8.42	ref|XP_001663101.1| myotubularin [Aedes aegypti] gb|EAT45695.1| myotubularin [Aedes aegypti]	150	8e-35	70.79
isotig39217	292	3400	36.99	1.06	ref|XP_001658862.1| notch [Aedes aegypti] gb|EAT40176.1| notch [Aedes aegypti]	77.8	6e-13	43.37
isotig39216	293	428	47.1	10.75	ref|NP_001005717.1| D4, zinc and double PHD fingers family 2 [Xenopus (Silurana) tropicalis] gb|AAH75306.1| D4, zinc and double PHD fingers family 2 [Xenopus (Silurana) tropicalis]	114	8e-24	82.14
isotig39206	291	132	25.77	18.94	ref|XP_002131371.1| PREDICTED: similar to ribonuclease P 21kDa subunit isoform 1 [Ciona intestinalis]	54.7	1e-12	47.17
isotig39196	295	639	43.73	6.73	dbj|GAA33817.2| annexin A11 [Clonorchis sinensis]	70.9	8e-11	47.78
isotig39188	291	196	47.42	23.47	gb|AER96158.1| ChaC, cation transport regulator-like protein 2 [Mustela putorius furo]	108	3e-22	82.14
isotig39187	291	259	26.8	57.14	ref|XP_001625884.1| predicted protein [Nematostella vectensis] gb|EDO33784.1| predicted protein [Nematostella vectensis]	56.2	4e-14	50.98
isotig39184	292	228	26.71	11.4	emb|CAI22243.1| chromosome 1 open reading frame 57 [Homo sapiens] gb|EAW69976.1| chromosome 1 open reading frame 57, isoform CRA_a [Homo sapiens]	54.7	3e-13	65
isotig39182	293	563	51.19	8.88	ref|XP_002590979.1| hypothetical protein BRAFLDRAFT_69470 [Branchiostoma floridae] gb|EEN46990.1| hypothetical protein BRAFLDRAFT_69470 [Branchiostoma floridae]	102	2e-20	52.63
isotig39181	294	3891	55.1	1.39	ref|XP_003443361.1| PREDICTED: dynein heavy chain 7, axonemal [Oreochromis niloticus]	105	6e-25	72.97
isotig39174	297	725	75.76	10.34	ref|XP_002758337.1| PREDICTED: kinesin-like protein KIF9 isoform 2 [Callithrix jacchus]	158	3e-37	79.79
isotig39171	293	1069	59.39	5.43	ref|XP_789184.1| PREDICTED: hypothetical protein [Strongylocentrotus purpuratus] ref|XP_001187476.1| PREDICTED: hypothetical protein [Strongylocentrotus purpuratus]	129	2e-28	68.24
isotig39159	297	623	46.46	7.38	ref|XP_002597162.1| hypothetical protein BRAFLDRAFT_276188 [Branchiostoma floridae] gb|EEN53174.1| hypothetical protein BRAFLDRAFT_276188 [Branchiostoma floridae]	85.5	1e-16	63.01
isotig39140	296	419	45.61	10.74	ref|XP_002600982.1| hypothetical protein BRAFLDRAFT_79185 [Branchiostoma floridae] gb|EEN56994.1| hypothetical protein BRAFLDRAFT_79185 [Branchiostoma floridae]	115	4e-24	46.88
isotig39136	297	322	35.35	12.73	gb|AAC14169.1| T cell receptor beta chain CDR3 [Mus musculus]	60.1	1e-07	56.45
isotig39126	297	1271	46.46	3.62	ref|XP_002197071.1| PREDICTED: glutamine rich protein isoform 1 [Taeniopygia guttata]	61.6	5e-08	49.46
isotig39118	298	538	31.21	5.76	ref|XP_002737082.1| PREDICTED: predicted protein-like [Saccoglossus kowalevskii]	64.3	7e-09	34.07
isotig39109	297	573	40.4	6.98	ref|XP_002154975.1| PREDICTED: similar to Excitatory amino acid transporter 1 [Hydra magnipapillata]	72.8	2e-11	40.4
isotig39100	298	683	26.17	3.81	ref|XP_970801.2| PREDICTED: similar to fusilli CG8205-PD [Tribolium castaneum]	57.4	9e-07	57.78
isotig39099	297	398	60.61	15.08	gb|EGI62589.1| Proteasomal ubiquitin receptor ADRM1-like protein [Acromyrmex echinatior]	132	6e-31	80
isotig39090	296	1504	24.32	1.6	dbj|BAJ05272.1| CD109-like molecule [Haliplanella lineata]	46.2	1e-08	47.06
isotig39069	295	676	58.98	8.58	gb|EFR25619.1| hypothetical protein AND_08898 [Anopheles darlingi]	136	2e-31	77.33
isotig39050	294	376	33.67	8.78	ref|XP_783366.1| PREDICTED: similar to Pipox-prov protein [Strongylocentrotus purpuratus] ref|XP_001186908.1| PREDICTED: similar to Pipox-prov protein [Strongylocentrotus purpuratus]	65.1	3e-10	38.37
isotig39042	298	570	77.52	13.51	ref|XP_794610.1| PREDICTED: similar to solute carrier family 30 (zinc transporter), member 6 [Strongylocentrotus purpuratus] ref|XP_001180695.1| PREDICTED: similar to solute carrier family 30 (zinc transporter), member 6 [Strongylocentrotus purpuratus]	159	2e-37	81.91
isotig39037	297	355	45.45	12.68	ref|XP_002738417.1| PREDICTED: chitinase domain-containing protein 1-like [Saccoglossus kowalevskii]	102	2e-20	53.57
isotig39034	295	273	58.98	21.25	ref|NP_001073789.1| putative deoxyribonuclease TATDN3 [Bos taurus] sp|A1A4M4.1|TATD3_BOVIN RecName: Full=Putative deoxyribonuclease TATDN3 gb|AAI26725.1| TatD DNase domain containing 3 [Bos taurus] gb|DAA20982.1| putative deoxyribonuclease TATDN3 [Bos taurus]	122	2e-26	62.37
isotig39033	299	346	49.16	14.16	dbj|BAC05810.1| seven transmembrane helix receptor [Homo sapiens]	77.4	8e-13	50
isotig39026	299	106	49.16	46.23	gb|EGF77951.1| hypothetical protein BATDEDRAFT_27077 [Batrachochytrium dendrobatidis JAM81]	101	4e-20	56.98
isotig38997	300	171	26	15.2	gb|AAP83794.1| ferritin GF2 [Crassostrea gigas]	59.3	2e-07	65
isotig38996	297	662	27.27	4.08	dbj|BAF02549.1| amino acid transporter [Crassostrea gigas]	61.2	6e-08	64.29
isotig38974	300	1233	30	2.43	ref|XP_002165436.1| PREDICTED: similar to DEAD (Asp-Glu-Ala-Asp) box polypeptide 51 [Hydra magnipapillata]	63.5	1e-08	37.5
isotig38969	289	566	25.95	4.42	emb|CBY20449.1| unnamed protein product [Oikopleura dioica]	58.2	5e-07	32.05
isotig38941	301	783	22.92	2.94	ref|XP_003439579.1| PREDICTED: c-Maf-inducing protein [Oreochromis niloticus]	61.2	6e-08	76.67
isotig38935	301	366	49.83	13.66	ref|XP_002762046.1| PREDICTED: programmed cell death protein 2-like [Callithrix jacchus]	108	3e-22	50.51
isotig38934	301	592	36.88	6.25	ref|XP_003438906.1| PREDICTED: eukaryotic translation initiation factor 2D-like [Oreochromis niloticus]	68.9	3e-10	39.36
isotig38926	299	176	43.14	24.43	ref|XP_798124.1| PREDICTED: hypothetical protein [Strongylocentrotus purpuratus] ref|XP_001196008.1| PREDICTED: hypothetical protein [Strongylocentrotus purpuratus]	84	9e-15	47.25
isotig38918	301	928	74.75	8.08	ref|XP_003494508.1| PREDICTED: protein argonaute-2-like [Bombus impatiens]	154	3e-37	81.52
isotig38909	301	884	55.81	6.33	ref|XP_003446421.1| PREDICTED: hypothetical protein LOC100696003 [Oreochromis niloticus]	130	8e-29	61.54
isotig38906	301	700	32.89	4.71	ref|XP_001377408.2| PREDICTED: heat shock 70 kDa protein 12A [Monodelphis domestica]	66.6	1e-09	44
isotig38905	301	259	52.82	20.46	ref|XP_002590111.1| hypothetical protein BRAFLDRAFT_59258 [Branchiostoma floridae] gb|EEN46122.1| hypothetical protein BRAFLDRAFT_59258 [Branchiostoma floridae]	104	6e-21	53
isotig38903	299	3909	56.19	1.43	ref|XP_003388018.1| PREDICTED: dynein heavy chain 7, axonemal-like [Amphimedon queenslandica]	94.4	6e-18	83.58
isotig38891	288	323	42.71	12.69	ref|XP_001199010.1| PREDICTED: similar to CG2064-PA [Strongylocentrotus purpuratus] ref|XP_001181244.1| PREDICTED: similar to CG2064-PA [Strongylocentrotus purpuratus]	67	1e-09	43.16
isotig38888	301	469	33.89	7.25	ref|XP_002405222.1| microtubule-associated protein 1S, putative [Ixodes scapularis] gb|EEC11977.1| microtubule-associated protein 1S, putative [Ixodes scapularis]	82	3e-14	34.69
isotig38863	300	4636	72	1.55	ref|XP_002742380.1| PREDICTED: dynein, axonemal, heavy chain 5-like [Saccoglossus kowalevskii]	158	3e-37	81.82
isotig38850	297	271	30.3	11.07	gb|EFX71913.1| hypothetical protein DAPPUDRAFT_308648 [Daphnia pulex]	70.1	1e-10	65.22
isotig38844	296	1518	21.28	1.38	ref|XP_784860.2| PREDICTED: similar to Ankyrin repeat and sterile alpha motif domain containing 1B [Strongylocentrotus purpuratus] ref|XP_001187537.1| PREDICTED: similar to Ankyrin repeat and sterile alpha motif domain containing 1B [Strongylocentrotus purpuratus]	47	1e-09	55.26
isotig38843	301	440	31.89	7.27	emb|CAG07888.1| unnamed protein product [Tetraodon nigroviridis]	54.3	7e-06	45.07
isotig38842	302	1814	56.62	3.14	ref|XP_002430865.1| conserved hypothetical protein [Pediculus humanus corporis] gb|EEB18127.1| conserved hypothetical protein [Pediculus humanus corporis]	121	4e-26	57
isotig38840	300	530	62	11.7	ref|XP_001202857.1| PREDICTED: similar to LOC495686 protein, partial [Strongylocentrotus purpuratus] ref|XP_782863.2| PREDICTED: similar to LOC495686 protein, partial [Strongylocentrotus purpuratus]	105	2e-21	73.81
isotig38827	301	751	39.87	5.33	gb|EGW03441.1| putative palmitoyltransferase ZDHHC23 [Cricetulus griseus]	58.5	4e-07	43.96
isotig38826	300	1627	46	2.83	ref|XP_001602290.2| PREDICTED: hypothetical protein LOC100118280 [Nasonia vitripennis]	91.7	4e-17	53.49
isotig38822	302	289	40.73	56.06	ref|XP_001626275.1| predicted protein [Nematostella vectensis] gb|EDO34175.1| predicted protein [Nematostella vectensis]	70.9	8e-11	45.05
isotig38811	293	147	29.69	19.73	gb|AEH41526.1| ubiquitin-conjugating enzyme E2-16 kDa [Endocarpon pusillum]	67.8	6e-10	78.38
isotig38808	302	431	36.75	8.58	ref|ZP_09619001.1| 7-dehydrocholesterol reductase [Legionella drancourtii LLAP12] gb|ACO48440.1| 7-dehydrocholesterol reductase [Legionella drancourtii] gb|EHL32560.1| 7-dehydrocholesterol reductase [Legionella drancourtii LLAP12]	91.3	1e-18	61.67
isotig38804	302	395	65.56	16.71	ref|NP_493349.1| Temporarily Assigned Gene name family member (tag-210) [Caenorhabditis elegans] sp|P91917.1|TG210_CAEEL RecName: Full=Putative GTP-binding protein tag-210 emb|CAB07131.1| Protein TAG-210, isoform a [Caenorhabditis elegans]	137	7e-31	67.35
isotig38802	300	101	42	41.58	ref|XP_002610593.1| hypothetical protein BRAFLDRAFT_202721 [Branchiostoma floridae] gb|EEN66603.1| hypothetical protein BRAFLDRAFT_202721 [Branchiostoma floridae]	75.9	1e-15	60.87
isotig38786	286	531	37.76	6.78	ref|NP_775366.1| lysosome membrane protein 2 [Danio rerio] ref|XP_003198729.1| PREDICTED: lysosome membrane protein 2-like [Danio rerio] gb|AAM28216.1| lysosome membrane protein II [Danio rerio] gb|AAI62668.1| Scavenger receptor class B, member 2 [Danio rerio] gb|AAI62407.1| Scavenger receptor class B, member 2 [Danio rerio]	73.2	2e-11	37.89
isotig38785	303	590	35.64	8.31	ref|XP_001307336.1| polymorphic repeat outer membrane protein [Trichomonas vaginalis G3] gb|EAX94406.1| polymorphic repeat outer membrane protein, putative [Trichomonas vaginalis G3]	68.2	5e-10	37.89
isotig38780	287	649	39.72	5.86	ref|XP_002733078.1| PREDICTED: solute carrier family 6, member 5-like [Saccoglossus kowalevskii]	86.7	1e-15	45.78
isotig38777	298	884	49.33	5.54	ref|XP_002601745.1| hypothetical protein BRAFLDRAFT_76035 [Branchiostoma floridae] gb|EEN57757.1| hypothetical protein BRAFLDRAFT_76035 [Branchiostoma floridae]	112	3e-23	62.82
isotig38776	300	550	21	3.82	ref|XP_003212037.1| PREDICTED: solute carrier family 13 member 3-like, partial [Meleagris gallopavo]	54.7	6e-06	48.84
isotig38772	302	1111	23.84	2.16	ref|XP_003493460.1| PREDICTED: integrator complex subunit 2-like [Bombus impatiens]	41.2	9e-08	57.14
isotig38770	300	293	43	14.68	ref|XP_002742188.1| PREDICTED: hypothetical protein [Saccoglossus kowalevskii]	86.3	2e-15	43.88
isotig38769	302	1028	35.76	3.5	ref|XP_003455548.1| PREDICTED: 2-oxoglutarate dehydrogenase, mitochondrial [Oreochromis niloticus]	75.5	4e-36	87.8
isotig38766	295	168	29.49	17.26	ref|XP_001700625.1| predicted protein [Chlamydomonas reinhardtii] gb|EDO97954.1| predicted protein [Chlamydomonas reinhardtii]	58.2	5e-07	90.62
isotig38754	302	261	32.78	12.64	gb|EFB17532.1| hypothetical protein PANDA_002816 [Ailuropoda melanoleuca]	67	1e-09	41.77
isotig38740	291	557	38.14	6.64	ref|YP_002278603.1| glucose-methanol-choline oxidoreductase [Rhizobium leguminosarum bv. trifolii WSM2304] gb|ACI57863.1| glucose-methanol-choline oxidoreductase [Rhizobium leguminosarum bv. trifolii WSM2304]	75.1	4e-12	64.91
isotig38696	298	785	67.45	20.38	dbj|BAF42029.1| Delta [Achaearanea tepidariorum]	127	4e-30	79.76
isotig38669	304	1324	58.22	4.46	ref|XP_001380623.1| PREDICTED: VWFA and cache domain-containing protein 1 [Monodelphis domestica]	121	4e-26	60.82
isotig38663	302	292	76.49	26.37	ref|XP_001231886.2| PREDICTED: protein prune homolog 2-like [Gallus gallus]	171	4e-41	77
isotig38662	303	474	33.66	7.17	gb|EFA06580.1| hypothetical protein TcasGA2_TC009492 [Tribolium castaneum]	79	5e-26	79.07
isotig38661	299	444	34.11	7.66	gb|EFA03750.1| hypothetical protein TcasGA2_TC013859 [Tribolium castaneum]	63.9	9e-09	40
isotig38656	304	69	33.55	49.28	ref|XP_002577927.1| 60S ribosomal protein L29 [Schistosoma mansoni] emb|CCD79259.1| putative 60s ribosomal protein L29 [Schistosoma mansoni]	77.4	8e-13	91.89
isotig38650	304	316	55.26	17.72	ref|XP_002596749.1| hypothetical protein BRAFLDRAFT_211873 [Branchiostoma floridae] gb|EEN52761.1| hypothetical protein BRAFLDRAFT_211873 [Branchiostoma floridae]	112	3e-23	56
isotig38649	304	530	30.59	5.85	ref|XP_971067.1| PREDICTED: similar to peroxisomal n1-acetyl-spermine/spermidine oxidase [Tribolium castaneum] gb|EEZ98988.1| hypothetical protein TcasGA2_TC004849 [Tribolium castaneum]	56.6	1e-06	31
isotig38644	303	3543	68.32	4.77	emb|CCD83075.1| putative titin [Schistosoma mansoni]	130	8e-29	72.63
isotig38639	306	103	35.29	34.95	gb|AAZ80795.1| spondin domain-containing protein [Biomphalaria glabrata]	85.9	2e-15	62.07
isotig38626	304	180	53.29	30	ref|XP_002607400.1| hypothetical protein BRAFLDRAFT_204961 [Branchiostoma floridae] gb|EEN63410.1| hypothetical protein BRAFLDRAFT_204961 [Branchiostoma floridae]	116	1e-24	85.71
isotig38614	303	407	27.72	6.88	ref|XP_001627677.1| predicted protein [Nematostella vectensis] gb|EDO35577.1| predicted protein [Nematostella vectensis]	58.2	1e-08	37.33
isotig38595	304	1008	36.51	3.67	ref|XP_002120480.1| PREDICTED: similar to predicted protein [Ciona intestinalis]	68.9	3e-10	47.44
isotig38593	300	487	41	13.35	gb|ACH42087.1| predicted protein tyrosine phosphatase [Crassostrea gigas]	58.9	9e-14	60.29
isotig38564	303	583	22.77	3.95	ref|XP_002570096.1| hypothetical protein [Schistosoma mansoni] emb|CCD59828.1| hypothetical protein Smp_096370 [Schistosoma mansoni]	54.7	6e-06	79.31
isotig38554	304	271	29.61	11.07	ref|XP_002435312.1| alpha tubulin, putative [Ixodes scapularis] gb|EEC08136.1| alpha tubulin, putative [Ixodes scapularis]	63.5	3e-20	90.91
isotig38541	306	143	30.39	21.68	gb|AAN05608.1| ribosomal protein L26 [Argopecten irradians]	63.9	9e-09	100
isotig38510	308	96	55.52	59.38	ref|XP_002131553.1| PREDICTED: similar to roadblock-related dynein light chain [Ciona intestinalis]	120	3e-33	76
isotig38496	305	687	33.44	4.95	ref|NP_001071800.1| protein inhibitor of activated STAT [Ciona intestinalis] dbj|BAE06643.1| protein inhibitor of activated STAT [Ciona intestinalis]	55.8	9e-09	45.33
isotig38491	306	914	32.35	3.61	ref|XP_001193181.1| PREDICTED: similar to Viral A-type inclusion protein repeat [Strongylocentrotus purpuratus]	77	6e-16	49.25
isotig38483	303	973	41.58	4.32	ref|XP_003453022.1| PREDICTED: N-alpha-acetyltransferase 25, NatB auxiliary subunit [Oreochromis niloticus]	87.8	6e-16	45.16
isotig38481	300	3498	37	1.06	ref|XP_002606070.1| hypothetical protein BRAFLDRAFT_92090 [Branchiostoma floridae] gb|EEN62080.1| hypothetical protein BRAFLDRAFT_92090 [Branchiostoma floridae]	76.3	2e-12	38.54
isotig38480	308	414	38.96	19.08	ref|ZP_04668301.1| predicted protein [Clostridiales bacterium 1_7_47_FAA] gb|EEQ59366.1| predicted protein [Clostridiales bacterium 1_7_47FAA]	62.4	3e-08	55.56
isotig38478	309	595	33.01	5.71	ref|XP_001654872.1| vasodilator-stimulated phosphoprotein [Aedes aegypti] gb|EAT37241.1| vasodilator-stimulated phosphoprotein [Aedes aegypti]	59.7	2e-07	51.52
isotig38457	306	2047	37.25	1.86	ref|XP_002598452.1| hypothetical protein BRAFLDRAFT_83269 [Branchiostoma floridae] gb|EEN54464.1| hypothetical protein BRAFLDRAFT_83269 [Branchiostoma floridae]	80.5	1e-13	39.18
isotig38456	299	764	55.18	7.2	ref|XP_002740756.1| PREDICTED: sirtuin 1-like [Saccoglossus kowalevskii]	120	6e-26	63.95
isotig38443	307	854	52.77	6.32	ref|XP_002405593.1| ecotropic viral integration site, putative [Ixodes scapularis] gb|EEC15370.1| ecotropic viral integration site, putative [Ixodes scapularis]	69.3	2e-10	55.67
isotig38438	303	422	40.59	9.72	ref|XP_001625353.1| predicted protein [Nematostella vectensis] gb|EDO33253.1| predicted protein [Nematostella vectensis]	83.6	3e-32	66.13
isotig38437	306	773	63.73	49.68	gb|EHH29861.1| hypothetical protein EGK_10387, partial [Macaca mulatta]	103	1e-20	70.65
isotig38431	309	485	33.01	7.01	ref|XP_003204472.1| PREDICTED: KH domain-containing, RNA-binding, signal transduction-associated protein 2-like [Meleagris gallopavo]	83.6	1e-14	54.84
isotig38421	308	291	24.35	8.59	ref|ZP_01102464.1| conserved hypothetical protein [Congregibacter litoralis KT71] gb|EAQ98178.1| conserved hypothetical protein [Congregibacter litoralis KT71]	53.1	1e-13	59.52
isotig38420	310	287	23.23	8.36	ref|XP_002599210.1| hypothetical protein BRAFLDRAFT_117390 [Branchiostoma floridae] gb|EEN55222.1| hypothetical protein BRAFLDRAFT_117390 [Branchiostoma floridae]	57	1e-06	72.73
isotig38419	308	1658	27.27	1.69	gb|EFX61998.1| hypothetical protein DAPPUDRAFT_120652 [Daphnia pulex]	59.7	2e-07	35.9
isotig38414	310	967	50.32	5.38	ref|XP_002755067.1| PREDICTED: signal peptide, CUB and EGF-like domain-containing protein 2 isoform 1 [Callithrix jacchus]	129	2e-28	53.61
isotig38407	310	996	80.32	31.53	ref|XP_001659035.1| EGF repeat molecule, putative [Aedes aegypti] gb|EAT40028.1| EGF repeat molecule, putative [Aedes aegypti]	110	9e-23	81.37
isotig38405	296	165	58.78	35.15	gb|AAN05610.1| ribosomal protein L12 [Argopecten irradians]	113	8e-24	95.08
isotig38397	310	382	44.52	12.04	dbj|GAA51511.1| beta-1 3-galactosyl-O-glycosyl-glycoprotein beta-1 6-N-acetylglucosaminyltransferase 3 [Clonorchis sinensis]	85.5	3e-15	46.46
isotig38382	308	203	34.09	17.24	ref|XP_002596848.1| hypothetical protein BRAFLDRAFT_269209 [Branchiostoma floridae] gb|EEN52860.1| hypothetical protein BRAFLDRAFT_269209 [Branchiostoma floridae]	60.5	1e-07	39.33
isotig38367	306	351	31.37	9.12	ref|XP_002609569.1| hypothetical protein BRAFLDRAFT_241420 [Branchiostoma floridae] gb|EEN65579.1| hypothetical protein BRAFLDRAFT_241420 [Branchiostoma floridae]	67.4	8e-10	71.11
isotig38328	307	576	48.86	8.68	gb|EFX84142.1| hypothetical protein DAPPUDRAFT_47585 [Daphnia pulex]	111	5e-23	67.57
isotig38325	310	185	33.87	18.92	ref|XP_002739579.1| PREDICTED: hypothetical protein [Saccoglossus kowalevskii]	65.5	3e-09	34.65
isotig38316	306	773	52.94	6.99	ref|XP_002115797.1| hypothetical protein TRIADDRAFT_30182 [Trichoplax adhaerens] gb|EDV21649.1| hypothetical protein TRIADDRAFT_30182 [Trichoplax adhaerens]	114	8e-24	76.06
isotig38296	310	530	41.61	8.11	ref|XP_003225762.1| PREDICTED: cryptochrome-1-like [Anolis carolinensis]	100	7e-20	65.15
isotig38291	306	515	78.43	15.53	gb|AAH64237.1| LOC394977 protein [Xenopus (Silurana) tropicalis]	175	2e-42	85.11
isotig38280	312	7952	25.96	0.34	ref|XP_002607852.1| hypothetical protein BRAFLDRAFT_64071 [Branchiostoma floridae] gb|EEN63862.1| hypothetical protein BRAFLDRAFT_64071 [Branchiostoma floridae]	45.8	5e-08	40.91
isotig38266	313	491	28.75	6.11	gb|AEV41411.1| HSPA12A [Mytilus galloprovincialis]	65.1	4e-09	48.39
isotig38257	312	107	28.85	28.04	gb|ACL36028.1| NADH dehydrogenase subunit 4L [Mimachlamys nobilis]	68.2	5e-10	88.24
isotig38247	311	494	64.63	13.56	ref|NP_001171861.1| sorting nexin 2 [Saccoglossus kowalevskii]	128	4e-28	65.05
isotig38213	310	1290	51.29	4.11	gb|EDL35868.1| fibronectin type III domain containing 3a, isoform CRA_a [Mus musculus]	106	2e-21	51.96
isotig38207	305	194	33.44	27.84	ref|XP_002731761.1| PREDICTED: hypothetical protein [Saccoglossus kowalevskii]	57.8	7e-07	43.04
isotig38185	314	753	56.37	7.84	ref|XP_003485359.1| PREDICTED: serine/threonine-protein kinase ULK2-like [Bombus impatiens]	97.1	1e-18	80.82
isotig38174	303	256	31.68	12.5	ref|XP_971269.1| PREDICTED: similar to CG5131 CG5131-PA [Tribolium castaneum] gb|EFA00208.1| hypothetical protein TcasGA2_TC003033 [Tribolium castaneum]	55.1	4e-06	39.51
isotig38166	314	902	27.71	3.22	gb|EGI71104.1| Hormone receptor 4 [Acromyrmex echinatior]	64.3	7e-09	50.88
isotig38164	312	1288	36.54	2.95	ref|XP_002600696.1| hypothetical protein BRAFLDRAFT_67761 [Branchiostoma floridae] gb|EEN56708.1| hypothetical protein BRAFLDRAFT_67761 [Branchiostoma floridae]	73.2	2e-11	66.67
isotig38143	314	603	29.62	5.14	ref|XP_001182702.1| PREDICTED: hypothetical protein, partial [Strongylocentrotus purpuratus] ref|XP_782580.2| PREDICTED: hypothetical protein, partial [Strongylocentrotus purpuratus]	58.5	1e-09	37.8
isotig38139	315	754	59.05	8.22	emb|CAG09487.1| unnamed protein product [Tetraodon nigroviridis]	125	2e-27	62
isotig38136	312	4021	64.42	1.67	ref|XP_002712309.1| PREDICTED: dynein, axonemal, heavy chain 7-like [Oryctolagus cuniculus]	156	1e-36	65.05
isotig38133	314	2206	20.06	0.95	ref|XP_001920640.2| PREDICTED: lipoxygenase homology domain-containing protein 1 [Danio rerio]	47	5e-06	45.65
isotig38122	310	1437	33.87	2.44	gb|AAB91461.1| receptor tyrosine phosphatase [Hirudo medicinalis]	77.4	1e-16	59.32
isotig38115	315	441	36.19	8.62	ref|XP_002195531.1| PREDICTED: similar to Peptidase M20 domain-containing protein 2 [Taeniopygia guttata]	86.7	2e-23	76
isotig38114	315	466	53.33	12.02	ref|XP_003420924.1| PREDICTED: aldose reductase-like [Loxodonta africana]	118	2e-25	60.22
isotig38112	315	541	38.1	7.39	gb|ACL36026.1| cytochrome c oxidase subunit I [Mimachlamys nobilis]	89.7	2e-16	97.56
isotig38104	311	494	37.62	7.89	ref|XP_001631923.1| predicted protein [Nematostella vectensis] gb|EDO39860.1| predicted protein [Nematostella vectensis]	81.6	4e-14	50
isotig38101	315	438	40	9.59	emb|CAF99452.1| unnamed protein product [Tetraodon nigroviridis]	102	2e-20	70
isotig38094	316	108	31.33	30.56	gb|AAO11519.1| ribosomal protein S19 [Chlamys farreri]	72	3e-11	94.29
isotig38083	313	5415	69.97	6.41	ref|XP_002741363.1| PREDICTED: muscle-specific protein 300-like [Saccoglossus kowalevskii]	72	3e-11	70.19
isotig38080	315	535	20	3.93	ref|XP_364189.2| hypothetical protein MGG_09034 [Magnaporthe oryzae 70-15]	47.4	1e-09	35.59
isotig38075	316	1623	33.23	2.16	ref|XP_002730690.1| PREDICTED: predicted protein-like [Saccoglossus kowalevskii]	68.6	4e-14	50
isotig38069	314	600	30.57	5.33	ref|NP_001072337.1| kelch-like 24 [Xenopus (Silurana) tropicalis] gb|AAI21420.1| DRE1 protein [Xenopus (Silurana) tropicalis] gb|AAI60560.1| DRE1 protein [Xenopus (Silurana) tropicalis]	64.7	5e-09	31.68
isotig38064	314	640	34.39	5.62	ref|XP_002406654.1| zinc finger protein, putative [Ixodes scapularis] gb|EEC01673.1| zinc finger protein, putative [Ixodes scapularis]	82.8	2e-14	67.92
isotig38051	316	410	89.24	22.93	ref|XP_001629863.1| predicted protein [Nematostella vectensis] gb|EDO37800.1| predicted protein [Nematostella vectensis]	203	8e-51	89.52
isotig38050	316	227	37.03	17.18	ref|XP_003207580.1| PREDICTED: metaxin-2-like [Meleagris gallopavo]	87	1e-15	55.71
isotig38046	315	626	37.14	6.23	ref|XP_001952837.2| PREDICTED: hypothetical protein LOC100165783 [Acyrthosiphon pisum]	77.8	6e-13	75
isotig38042	310	395	42.58	11.14	ref|XP_001630122.1| predicted protein [Nematostella vectensis] gb|EDO38059.1| predicted protein [Nematostella vectensis]	91.3	5e-17	44
isotig38040	313	5553	23.96	0.45	ref|XP_002593992.1| hypothetical protein BRAFLDRAFT_68569 [Branchiostoma floridae] gb|EEN50003.1| hypothetical protein BRAFLDRAFT_68569 [Branchiostoma floridae]	55.1	4e-06	39.68
isotig38036	315	954	63.81	7.02	gb|EFX79972.1| hypothetical protein DAPPUDRAFT_318992 [Daphnia pulex]	142	3e-32	64.42
isotig38018	317	421	53.94	13.54	gb|ACL36030.1| cytochrome b [Mimachlamys nobilis]	120	7e-26	95
isotig37992	317	409	47.32	12.22	ref|XP_003214857.1| PREDICTED: secretion-regulating guanine nucleotide exchange factor-like [Anolis carolinensis]	90.5	9e-17	52.63
isotig37991	316	650	40.82	6.62	ref|XP_003449250.1| PREDICTED: solute carrier family 23 member 2-like [Oreochromis niloticus]	84	9e-15	41.75
isotig37990	316	816	68.35	16.54	ref|XP_786989.1| PREDICTED: similar to intermediate chain 1 [Strongylocentrotus purpuratus]	119	2e-25	69.9
isotig37988	315	259	43.81	17.76	gb|AEO34380.1| hypothetical protein [Amblyomma maculatum]	82.8	2e-14	44.23
isotig37986	313	907	38.34	4.41	ref|XP_002122486.1| PREDICTED: similar to DEAD/H (Asp-Glu-Ala-Asp/His) box polypeptide 11 [Ciona intestinalis]	87.4	8e-16	74.07
isotig37978	315	257	67.62	27.63	ref|XP_003224138.1| PREDICTED: exosome complex exonuclease RRP40-like [Anolis carolinensis]	146	1e-33	70.3
isotig37972	319	86	30.09	37.21	ref|XP_002601473.1| hypothetical protein BRAFLDRAFT_241747 [Branchiostoma floridae] gb|EEN57485.1| hypothetical protein BRAFLDRAFT_241747 [Branchiostoma floridae]	77	1e-12	56.14
isotig37952	317	771	40.69	5.58	ref|XP_003363347.1| PREDICTED: PMS1 protein homolog 1 [Equus caballus]	91.7	4e-17	74.14
isotig37947	316	405	37.97	17.78	ref|XP_001623799.1| predicted protein [Nematostella vectensis] gb|EDO31699.1| predicted protein [Nematostella vectensis]	60.5	1e-07	48.19
isotig37945	315	3569	36.19	1.99	ref|XP_002591433.1| hypothetical protein BRAFLDRAFT_119260 [Branchiostoma floridae] gb|EEN47444.1| hypothetical protein BRAFLDRAFT_119260 [Branchiostoma floridae]	79.7	2e-13	46.34
isotig37941	316	1366	85.44	6.59	ref|XP_002609755.1| hypothetical protein BRAFLDRAFT_78583 [Branchiostoma floridae] gb|EEN65765.1| hypothetical protein BRAFLDRAFT_78583 [Branchiostoma floridae]	129	2e-28	86.54
isotig37939	314	358	49.68	14.53	ref|XP_001633929.1| predicted protein [Nematostella vectensis] gb|EDO41866.1| predicted protein [Nematostella vectensis]	117	5e-25	50
isotig37934	297	1239	27.27	2.18	dbj|BAC82624.1| pol-like protein [Ciona intestinalis]	52.4	2e-08	45.76
isotig37933	316	387	35.13	9.56	ref|XP_002601765.1| hypothetical protein BRAFLDRAFT_215154 [Branchiostoma floridae] gb|EEN57777.1| hypothetical protein BRAFLDRAFT_215154 [Branchiostoma floridae]	81.3	6e-14	48.05
isotig37932	315	487	27.62	5.95	ref|XP_003434939.1| PREDICTED: glucosylceramidase isoform 1 [Canis lupus familiaris]	67.4	8e-10	41.43
isotig37929	316	420	61.71	15.48	ref|XP_975014.1| PREDICTED: similar to RNA binding motif protein 22 [Tribolium castaneum] gb|EFA08736.1| hypothetical protein TcasGA2_TC006411 [Tribolium castaneum]	149	1e-34	95.59
isotig37923	317	312	24.61	8.33	ref|XP_002735747.1| PREDICTED: hypothetical protein [Saccoglossus kowalevskii]	62.4	3e-08	33.33
isotig37908	315	325	68.57	22.15	gb|AEG25344.1| steroyl-CoA desaturase 5 [Scyliorhinus canicula]	154	7e-36	69.23
isotig37896	319	452	74.29	17.48	ref|XP_002733314.1| PREDICTED: septin 6-like [Saccoglossus kowalevskii]	165	2e-39	79
isotig37894	319	674	44.2	6.97	ref|XP_002595674.1| hypothetical protein BRAFLDRAFT_64808 [Branchiostoma floridae] gb|EEN51686.1| hypothetical protein BRAFLDRAFT_64808 [Branchiostoma floridae]	81.6	4e-14	45.19
isotig37892	318	239	32.08	14.23	ref|XP_002733653.1| PREDICTED: hypothetical protein [Saccoglossus kowalevskii]	64.3	7e-09	44.16
isotig37891	316	772	21.84	2.98	ref|XP_002592433.1| hypothetical protein BRAFLDRAFT_67300 [Branchiostoma floridae] gb|EEN48444.1| hypothetical protein BRAFLDRAFT_67300 [Branchiostoma floridae]	49.3	9e-06	46.94
isotig37890	319	377	33.86	9.55	emb|CAX14595.1| novel protein [Danio rerio]	82	3e-14	46.75
isotig37884	312	671	70.19	32.64	ref|XP_003316484.1| PREDICTED: LOW QUALITY PROTEIN: zinc finger protein 233-like [Pan troglodytes]	137	8e-31	73.74
isotig37865	315	244	20	8.61	ref|XP_787139.1| PREDICTED: similar to Human wrn (werners syndrome) related protein 1 [Strongylocentrotus purpuratus] ref|XP_001198247.1| PREDICTED: similar to Human wrn (werners syndrome) related protein 1 [Strongylocentrotus purpuratus] ref|XP_001204458.1| PREDICTED: similar to Human wrn (werners syndrome) related protein 1 [Strongylocentrotus purpuratus] ref|XP_001204432.1| PREDICTED: similar …	50.1	2e-07	60
isotig37858	319	1608	31.03	2.05	ref|XP_001663913.1| myotonin-protein kinase [Aedes aegypti] gb|EAT34006.1| myotonin-protein kinase [Aedes aegypti]	66.6	1e-09	44
isotig37854	317	424	43.53	10.85	ref|XP_001640957.1| predicted protein [Nematostella vectensis] gb|EDO48894.1| predicted protein [Nematostella vectensis]	98.2	5e-19	48.94
isotig37852	319	422	37.62	9.48	ref|XP_003211291.1| PREDICTED: kynurenine--oxoglutarate transaminase 1-like isoform 1 [Meleagris gallopavo]	88.2	5e-16	42.11
isotig37833	320	622	45	7.72	ref|NP_001120451.2| TRM2 tRNA methyltransferase 2 homolog A [Xenopus (Silurana) tropicalis]	107	7e-22	62.34
isotig37829	311	329	23.15	24.32	ref|XP_002285070.1| PREDICTED: early nodulin-75-like [Vitis vinifera]	60.1	5e-12	38.1
isotig37813	320	2549	63.75	2.67	ref|XP_002741052.1| PREDICTED: replicase/helicase/endonuclease-like [Saccoglossus kowalevskii]	140	7e-34	70.1
isotig37810	316	1110	34.18	3.24	ref|XP_427707.3| PREDICTED: voltage-dependent calcium channel subunit alpha-2/delta-2 [Gallus gallus]	77	1e-12	45
isotig37806	320	422	35.62	9	ref|XP_308418.4| AGAP007420-PA [Anopheles gambiae str. PEST] gb|EAA04612.4| AGAP007420-PA [Anopheles gambiae str. PEST]	79.3	9e-15	52.05
isotig37796	318	283	33.96	12.72	gb|EFX78568.1| hypothetical protein DAPPUDRAFT_25935 [Daphnia pulex]	79	3e-13	43.37
isotig37785	320	685	30	4.67	ref|XP_002736419.1| PREDICTED: predicted protein-like [Saccoglossus kowalevskii]	71.2	6e-11	35.96
isotig37783	319	1225	15.99	2.45	emb|CAG04174.1| unnamed protein product [Tetraodon nigroviridis]	55.1	4e-06	31.48
isotig37782	320	531	62.81	12.62	ref|NP_001079512.1| cell division cycle 73, Paf1/RNA polymerase II complex component, homolog [Xenopus laevis] gb|AAH43965.1| MGC53995 protein [Xenopus laevis]	95.1	4e-18	77.01
isotig37777	321	622	54.21	9.32	ref|XP_001508683.2| PREDICTED: lysyl-tRNA synthetase-like [Ornithorhynchus anatinus]	127	5e-28	89.23
isotig37776	317	306	51.1	17.65	ref|XP_003400672.1| PREDICTED: methionine aminopeptidase 1D, mitochondrial-like [Bombus terrestris]	114	8e-24	60
isotig37774	320	423	25.31	6.38	ref|XP_002585901.1| hypothetical protein BRAFLDRAFT_256666 [Branchiostoma floridae] gb|EEN41912.1| hypothetical protein BRAFLDRAFT_256666 [Branchiostoma floridae]	50.8	1e-13	47.37
isotig37769	318	1186	20.75	1.85	ref|XP_001180935.1| PREDICTED: similar to endonuclease-reverse transcriptase [Strongylocentrotus purpuratus] ref|XP_001182201.1| PREDICTED: similar to endonuclease-reverse transcriptase [Strongylocentrotus purpuratus]	54.7	6e-06	40.74
isotig37768	321	348	34.58	10.63	ref|XP_002734490.1| PREDICTED: Temporarily Assigned Gene name family member (tag-65)-like, partial [Saccoglossus kowalevskii]	82.8	2e-14	67.27
isotig37759	319	1043	53.61	41.9	ref|XP_855205.3| PREDICTED: LOW QUALITY PROTEIN: zinc finger protein 227 [Canis lupus familiaris]	89.4	2e-16	77.03
isotig37758	312	2128	69.23	3.38	gb|EHH49962.1| hypothetical protein EGM_00711, partial [Macaca fascicularis]	157	6e-37	72
isotig37756	318	505	31.13	6.53	ref|XP_002601781.1| hypothetical protein BRAFLDRAFT_75999 [Branchiostoma floridae] gb|EEN57793.1| hypothetical protein BRAFLDRAFT_75999 [Branchiostoma floridae]	60.8	8e-08	32.67
isotig37752	321	952	52.34	5.88	gb|EFN68345.1| Brain tumor protein [Camponotus floridanus]	125	3e-27	61.54
isotig37747	320	344	36.56	11.34	ref|XP_002599231.1| hypothetical protein BRAFLDRAFT_117386 [Branchiostoma floridae] gb|EEN55243.1| hypothetical protein BRAFLDRAFT_117386 [Branchiostoma floridae]	75.9	2e-12	37.14
isotig37743	320	4636	46.88	1.08	ref|XP_002742380.1| PREDICTED: dynein, axonemal, heavy chain 5-like [Saccoglossus kowalevskii]	102	2e-20	57.47
isotig37741	313	384	38.34	10.42	gb|EHH66203.1| Protein A6 [Macaca fascicularis]	66.2	2e-09	65.57
isotig37740	320	574	37.5	6.97	ref|XP_782815.1| PREDICTED: hypothetical protein [Strongylocentrotus purpuratus] ref|XP_001180010.1| PREDICTED: hypothetical protein [Strongylocentrotus purpuratus]	71.2	6e-11	38.46
isotig37735	321	990	36.45	3.94	ref|XP_002737998.1| PREDICTED: hypothetical protein [Saccoglossus kowalevskii]	82.8	2e-14	56.52
isotig37731	321	648	28.97	4.78	ref|XP_001198586.1| PREDICTED: similar to endonuclease-reverse transcriptase [Strongylocentrotus purpuratus] ref|XP_001193465.1| PREDICTED: similar to endonuclease-reverse transcriptase [Strongylocentrotus purpuratus]	54.7	6e-06	34.44
isotig37730	320	528	75.94	15.34	ref|NP_001154940.1| fizzy [Nasonia vitripennis]	179	2e-43	81.82
isotig37720	320	5070	24.38	0.51	ref|XP_002739924.1| PREDICTED: connectin/titin-like [Saccoglossus kowalevskii]	61.6	5e-08	35.14
isotig37715	321	478	21.5	4.81	ref|XP_001945425.2| PREDICTED: probable asparaginyl-tRNA synthetase, mitochondrial-like isoform 1 [Acyrthosiphon pisum] ref|XP_003246090.1| PREDICTED: probable asparaginyl-tRNA synthetase, mitochondrial-like isoform 2 [Acyrthosiphon pisum]	53.9	1e-13	67.65
isotig37706	318	316	40.57	13.61	emb|CAM14348.1| general transcription factor IIB [Danio rerio]	75.9	2e-12	78.18
isotig37701	315	400	46.67	12.25	sp|Q8N0P0.1|OCDH_MIZYE RecName: Full=Octopine dehydrogenase; Short=OcDH dbj|BAB92087.1| octopine dehydrogenase [Mizuhopecten yessoensis]	103	8e-21	94.23
isotig37689	321	991	48.6	5.25	ref|XP_003454169.1| PREDICTED: lysosomal alpha-mannosidase-like [Oreochromis niloticus]	113	1e-23	73.24
isotig37684	320	623	31.87	5.46	ref|XP_001512669.2| PREDICTED: amine oxidase [flavin-containing] B-like [Ornithorhynchus anatinus]	67.8	7e-10	57.63
isotig37683	322	421	34.47	8.79	ref|XP_002599424.1| hypothetical protein BRAFLDRAFT_287730 [Branchiostoma floridae] gb|EEN55436.1| hypothetical protein BRAFLDRAFT_287730 [Branchiostoma floridae]	79	3e-13	69.81
isotig37681	319	609	63.95	11.17	ref|XP_001640193.1| predicted protein [Nematostella vectensis] gb|EDO48130.1| predicted protein [Nematostella vectensis]	144	7e-33	66.67
isotig37664	322	546	14.91	2.93	gb|AEO32172.1| hypothetical protein [Amblyomma maculatum]	45.8	2e-07	48.48
isotig37657	322	835	37.27	4.79	ref|XP_791189.2| PREDICTED: similar to HEAT repeat containing 2 [Strongylocentrotus purpuratus] ref|XP_001185358.1| PREDICTED: similar to HEAT repeat containing 2 [Strongylocentrotus purpuratus]	92.4	2e-17	55.56
isotig37654	314	989	85.03	9	gb|AES05435.1| ring finger and CCCH-type zinc finger domains 1 [Mustela putorius furo]	179	1e-43	85.58
isotig37647	320	764	26.25	3.66	ref|XP_794884.2| PREDICTED: similar to putative porin precursor [Strongylocentrotus purpuratus] ref|XP_001192936.1| PREDICTED: similar to putative porin precursor [Strongylocentrotus purpuratus]	57.4	9e-07	40
isotig37641	322	264	27.95	11.36	ref|XP_003389721.1| PREDICTED: hypothetical protein LOC100640846 [Amphimedon queenslandica]	72	3e-11	44.78
isotig37639	289	348	36.33	10.06	ref|XP_001803591.1| hypothetical protein SNOG_13381 [Phaeosphaeria nodorum SN15] gb|EAT79265.1| hypothetical protein SNOG_13381 [Phaeosphaeria nodorum SN15]	53.9	1e-05	37.23
isotig37626	323	247	28.79	12.55	ref|XP_003488209.1| PREDICTED: cation transport regulator-like protein 1-like [Bombus impatiens]	71.2	6e-11	70.45
isotig37625	321	640	28.04	4.69	ref|NP_001079662.1| tRNA-dihydrouridine(47) synthase [NAD(P)(+)]-like [Xenopus laevis] sp|Q7ZWS1.1|DUS3L_XENLA RecName: Full=tRNA-dihydrouridine(47) synthase [NAD(P)(+)]-like; AltName: Full=tRNA-dihydrouridine synthase 3-like gb|AAH46730.1| MGC53781 protein [Xenopus laevis]	75.5	2e-14	51.72
isotig37612	316	419	42.72	10.74	ref|XP_003664280.1| 3-ketoacyl-CoA thiolase [Myceliophthora thermophila ATCC 42464] gb|AEO59035.1| 3-ketoacyl-CoA thiolase [Myceliophthora thermophila ATCC 42464]	70.1	1e-10	43.69
isotig37600	322	304	45.65	16.12	ref|XP_002735643.1| PREDICTED: KIAA0179-like [Saccoglossus kowalevskii]	107	6e-22	55.68
isotig37597	321	787	60.75	8.26	ref|XP_002429772.1| cell division control protein, putative [Pediculus humanus corporis] gb|EEB17034.1| cell division control protein, putative [Pediculus humanus corporis]	135	3e-30	60.75
isotig37582	316	375	20.89	11.73	ref|XP_002601499.1| hypothetical protein BRAFLDRAFT_248612 [Branchiostoma floridae] gb|EEN57511.1| hypothetical protein BRAFLDRAFT_248612 [Branchiostoma floridae]	55.8	3e-06	32.84
isotig37576	322	343	39.13	12.24	ref|XP_002428671.1| DNA-damage inducible protein ddi1, putative [Pediculus humanus corporis] gb|EEB15933.1| DNA-damage inducible protein ddi1, putative [Pediculus humanus corporis]	93.6	1e-17	62.69
isotig37565	322	159	21.43	14.47	gb|EFZ17219.1| hypothetical protein SINV_03995 [Solenopsis invicta]	59.7	2e-07	67.65
isotig37540	324	865	35.19	14.68	ref|YP_001015791.1| hypothetical protein NATL1_19711 [Prochlorococcus marinus str. NATL1A] gb|ABM76527.1| Hypothetical protein NATL1_19711 [Prochlorococcus marinus str. NATL1A]	70.9	8e-11	41.76
isotig37538	321	350	27.1	8.29	dbj|BAD11950.1| arginine kinase [Crassostrea gigas]	63.2	2e-08	65.91
isotig37535	319	2952	63.01	4.91	ref|XP_003493464.1| PREDICTED: filamin-C-like [Bombus impatiens]	88.6	4e-16	64.42
isotig37521	323	2326	32.51	1.5	ref|XP_002603480.1| hypothetical protein BRAFLDRAFT_79014 [Branchiostoma floridae] gb|EEN59491.1| hypothetical protein BRAFLDRAFT_79014 [Branchiostoma floridae]	72.4	3e-11	79.55
isotig37506	322	415	58.7	15.18	ref|XP_786368.2| PREDICTED: similar to beclin 1 [Strongylocentrotus purpuratus] ref|XP_001194058.1| PREDICTED: similar to beclin 1 [Strongylocentrotus purpuratus]	127	9e-28	63
isotig37505	323	202	31.58	16.83	ref|XP_001637166.1| predicted protein [Nematostella vectensis] gb|EDO45103.1| predicted protein [Nematostella vectensis]	79	2e-28	82.93
isotig37486	322	297	27.02	9.76	ref|XP_002732299.1| PREDICTED: putative tyrosine recombinase-like [Saccoglossus kowalevskii]	67.8	6e-10	50
isotig37475	320	202	41.25	21.78	ref|XP_003429808.1| PREDICTED: ESF1 homolog, partial [Ornithorhynchus anatinus]	62.4	3e-08	47.31
isotig37456	325	505	58.15	12.48	emb|CAG10958.1| unnamed protein product [Tetraodon nigroviridis]	136	1e-30	70
isotig37451	325	1760	24.92	1.53	ref|XP_002730512.1| PREDICTED: polyamine modulated factor 1 binding protein 1-like, partial [Saccoglossus kowalevskii]	64.3	7e-09	29.03
isotig37440	321	1065	70.09	7.04	ref|XP_003249419.1| PREDICTED: UDP-N-acetylglucosamine--peptide N-acetylglucosaminyltransferase 110 kDa subunit isoform 1 [Apis mellifera]	162	1e-38	72.12
isotig37438	325	506	27.69	5.93	ref|NP_956116.1| coiled-coil domain-containing protein 82 [Danio rerio] gb|AAH54711.1| Zgc:66477 [Danio rerio]	55.8	3e-06	28.3
isotig37433	326	2526	38.65	1.66	ref|XP_002740291.1| PREDICTED: latrophilin 2-like [Saccoglossus kowalevskii]	70.1	1e-10	42.42
isotig37425	324	190	25	14.21	ref|XP_001629714.1| predicted protein [Nematostella vectensis] gb|EDO37651.1| predicted protein [Nematostella vectensis]	56.2	2e-13	61.36
isotig37423	325	971	38.77	4.33	ref|XP_002734559.1| PREDICTED: predicted protein-like [Saccoglossus kowalevskii]	96.3	5e-22	50.6
isotig37413	325	1438	28.62	2.16	ref|XP_002732536.1| PREDICTED: bromodomain adjacent to zinc finger domain, 1B-like [Saccoglossus kowalevskii]	54.3	7e-06	41.89
isotig37399	326	1449	29.45	12.7	ref|NP_001080821.1| collagen, type I, alpha 1 precursor [Xenopus laevis] gb|AAH49829.1| Col1a1 protein [Xenopus laevis]	48.9	3e-10	88.89
isotig37396	321	774	29.91	4.13	ref|XP_002730762.1| PREDICTED: coiled-coil domain containing 150-like [Saccoglossus kowalevskii]	58.9	3e-07	39.51
isotig37391	325	3910	37.85	1.05	ref|XP_002119345.1| PREDICTED: SCO-spondin [Ciona intestinalis]	66.2	2e-09	39.42
isotig37389	326	149	33.13	31.54	ref|XP_001294522.1| hypothetical protein [Trichomonas vaginalis G3] gb|EAX81592.1| hypothetical protein TVAG_218490 [Trichomonas vaginalis G3]	58.9	3e-07	33.33
isotig37378	326	425	68.1	17.41	ref|XP_001198965.1| PREDICTED: hypothetical protein [Strongylocentrotus purpuratus]	144	5e-33	82.22
isotig37377	322	960	56.83	6.35	ref|XP_001356231.2| GA16495 [Drosophila pseudoobscura pseudoobscura] gb|EAL33293.2| GA16495 [Drosophila pseudoobscura pseudoobscura]	125	3e-27	58.65
isotig37362	326	998	41.41	4.51	ref|XP_002731364.1| PREDICTED: hypothetical protein [Saccoglossus kowalevskii]	94.7	1e-28	86.54
isotig37361	326	479	20.25	7.1	ref|XP_763041.1| hypothetical protein [Theileria parva strain Muguga] gb|EAN30758.1| hypothetical protein TP03_0022 [Theileria parva]	53.1	9e-08	28.21
isotig37340	324	124	59.26	51.61	gb|AES10852.1| minor histocompatibility antigen 13 isoform 1 [Mustela putorius furo]	127	5e-28	71.91
isotig37333	327	2177	26.61	1.33	ref|XP_001198026.1| PREDICTED: similar to axonemal dynein heavy chain [Strongylocentrotus purpuratus] ref|XP_794575.2| PREDICTED: similar to axonemal dynein heavy chain [Strongylocentrotus purpuratus]	53.9	1e-05	55.77
isotig37328	327	418	28.44	7.42	ref|NP_001026693.2| GPI mannosyltransferase 1 [Gallus gallus]	82.4	3e-14	54.39
isotig37311	326	778	58.9	8.23	dbj|BAB39452.1| myosin [Mizuhopecten yessoensis]	135	3e-35	73.56
isotig37310	323	508	58.51	12.4	ref|XP_784183.2| PREDICTED: hypothetical protein [Strongylocentrotus purpuratus] ref|XP_001183554.1| PREDICTED: hypothetical protein [Strongylocentrotus purpuratus]	107	6e-22	87.5
isotig37292	327	357	46.79	14.29	gb|ACJ06771.1| homer [Aplysia californica]	105	4e-23	94.44
isotig37291	325	188	67.38	38.83	ref|XP_003382545.1| PREDICTED: ADP-ribosylation factor-like [Amphimedon queenslandica]	158	4e-37	67.59
isotig37287	329	541	29.18	12.57	gb|EHH62810.1| hypothetical protein EGM_19421 [Macaca fascicularis]	62.4	3e-08	32
isotig37270	323	822	28.79	3.77	gb|EHA98302.1| Proto-oncogene tyrosine-protein kinase FER [Heterocephalus glaber]	68.2	5e-10	33.7
isotig37264	328	425	79.57	20.47	gb|ADY16711.1| arrestin [Argopecten irradians]	178	2e-50	96.67
isotig37261	328	490	40.24	8.98	ref|XP_002127769.1| PREDICTED: similar to spermatogenesis associated 18 [Ciona intestinalis]	92.8	2e-25	55.7
isotig37257	325	1093	72	7.14	gb|EHJ70388.1| Karyopherin beta 3 [Danaus plexippus]	167	8e-40	72.22
isotig37249	319	139	25.39	19.42	ref|XP_002061762.1| GK17173 [Drosophila willistoni] gb|EDW72748.1| GK17173 [Drosophila willistoni]	61.2	6e-08	93.1
isotig37245	325	4607	60.92	1.43	ref|XP_002696494.1| PREDICTED: dynein heavy chain 5, axonemal [Bos taurus] gb|DAA17811.1| dynein, axonemal, heavy chain 5-like [Bos taurus]	144	7e-33	61.68
isotig37244	329	267	58.36	23.97	ref|NP_001233102.1| uncharacterized protein LOC100164335 [Acyrthosiphon pisum] dbj|BAH70954.1| ACYPI005363 [Acyrthosiphon pisum]	143	9e-33	72.73
isotig37236	322	668	61.49	9.88	gb|ACH42090.1| multicopper oxidase [Crassostrea gigas]	139	1e-31	63.46
isotig37209	329	1113	87.54	8.63	ref|XP_002592452.1| hypothetical protein BRAFLDRAFT_68938 [Branchiostoma floridae] gb|EEN48463.1| hypothetical protein BRAFLDRAFT_68938 [Branchiostoma floridae]	209	2e-52	88.07
isotig37205	325	430	30.46	7.67	ref|XP_002591918.1| hypothetical protein BRAFLDRAFT_284464 [Branchiostoma floridae] gb|EEN47929.1| hypothetical protein BRAFLDRAFT_284464 [Branchiostoma floridae]	58.9	3e-07	64.71
isotig37199	324	577	50.93	18.37	ref|XP_002321107.1| predicted protein [Populus trichocarpa] gb|EEE99422.1| predicted protein [Populus trichocarpa]	116	1e-44	93.22
isotig37197	329	310	39.21	13.87	ref|XP_002598801.1| hypothetical protein BRAFLDRAFT_74522 [Branchiostoma floridae] gb|EEN54813.1| hypothetical protein BRAFLDRAFT_74522 [Branchiostoma floridae]	92.8	8e-20	54.43
isotig37195	326	716	27.61	4.19	ref|XP_003457880.1| PREDICTED: arginyl aminopeptidase-like 1-like [Oreochromis niloticus]	53.9	5e-14	40.54
isotig37183	329	496	41.03	9.07	ref|XP_002609954.1| hypothetical protein BRAFLDRAFT_85909 [Branchiostoma floridae] gb|EEN65964.1| hypothetical protein BRAFLDRAFT_85909 [Branchiostoma floridae]	94.4	6e-18	41.28
isotig37180	324	462	45.37	10.61	ref|XP_002589863.1| hypothetical protein BRAFLDRAFT_100695 [Branchiostoma floridae] gb|EEN45874.1| hypothetical protein BRAFLDRAFT_100695 [Branchiostoma floridae]	103	1e-20	50.52
isotig37168	324	2215	68.52	3.34	ref|XP_002606645.1| hypothetical protein BRAFLDRAFT_120092 [Branchiostoma floridae] gb|EEN62655.1| hypothetical protein BRAFLDRAFT_120092 [Branchiostoma floridae]	154	7e-36	68.52
isotig37166	329	108	24.62	54.63	ref|XP_001629126.1| predicted protein [Nematostella vectensis] gb|EDO37063.1| predicted protein [Nematostella vectensis]	62.4	5e-15	42.86
isotig37161	327	808	30.28	4.08	ref|XP_001190396.1| PREDICTED: similar to SF21 protein [Strongylocentrotus purpuratus]	69.3	2e-10	50.77
isotig37155	320	124	39.38	33.87	gb|AAO11523.1| ribosomal protein L12 [Chlamys farreri]	90.9	7e-17	95.45
isotig37152	330	728	36.36	5.49	ref|XP_002607685.1| hypothetical protein BRAFLDRAFT_82869 [Branchiostoma floridae] gb|EEN63695.1| hypothetical protein BRAFLDRAFT_82869 [Branchiostoma floridae]	82.4	3e-14	38.1
isotig37150	327	378	60.55	17.46	ref|XP_002609029.1| hypothetical protein BRAFLDRAFT_124020 [Branchiostoma floridae] gb|EEN65039.1| hypothetical protein BRAFLDRAFT_124020 [Branchiostoma floridae]	138	3e-31	73.33
isotig37144	330	989	42.73	4.75	ref|XP_002603625.1| hypothetical protein BRAFLDRAFT_126931 [Branchiostoma floridae] gb|EEN59636.1| hypothetical protein BRAFLDRAFT_126931 [Branchiostoma floridae]	109	2e-22	53.41
isotig37143	329	393	35.56	9.92	gb|EFX68233.1| hypothetical protein DAPPUDRAFT_301497 [Daphnia pulex]	84	5e-16	52.7
isotig37141	327	517	38.53	8.12	ref|XP_002739855.1| PREDICTED: methylcrotonoyl-Coenzyme A carboxylase 2-like, partial [Saccoglossus kowalevskii]	85.1	4e-15	60
isotig37136	331	504	35.35	7.74	ref|XP_003199437.1| PREDICTED: lysine-specific demethylase 2B-like, partial [Danio rerio]	80.5	1e-13	50
isotig37125	330	250	30	13.2	ref|XP_002594147.1| hypothetical protein BRAFLDRAFT_73568 [Branchiostoma floridae] gb|EEN50158.1| hypothetical protein BRAFLDRAFT_73568 [Branchiostoma floridae]	64.7	5e-09	42.31
isotig37107	326	230	66.26	31.3	ref|XP_002429869.1| conserved hypothetical protein [Pediculus humanus corporis] gb|EEB17131.1| conserved hypothetical protein [Pediculus humanus corporis]	155	2e-36	66.67
isotig37106	329	210	35.56	18.57	gb|AAN05595.1| ribosomal protein S8 [Argopecten irradians]	83.2	1e-14	95.12
isotig37096	328	674	29.27	4.75	ref|XP_002606330.1| hypothetical protein BRAFLDRAFT_67572 [Branchiostoma floridae] gb|EEN62340.1| hypothetical protein BRAFLDRAFT_67572 [Branchiostoma floridae]	78.2	8e-20	66.67
isotig37095	328	491	37.5	8.35	gb|AEV41411.1| HSPA12A [Mytilus galloprovincialis]	72	3e-12	51.9
isotig37089	327	1087	41.28	4.14	ref|XP_002667000.2| PREDICTED: retinoblastoma-like protein 2 [Danio rerio]	94.4	2e-19	67.16
isotig37086	331	133	52.57	43.61	ref|ZP_07172160.1| hypothetical protein HMPREF9553_00243 [Escherichia coli MS 200-1] gb|EFJ63628.1| hypothetical protein HMPREF9553_00243 [Escherichia coli MS 200-1]	116	2e-24	75.32
isotig37080	326	693	33.13	5.19	emb|CBI34194.3| unnamed protein product [Vitis vinifera]	68.9	3e-10	58.06
isotig37042	321	278	31.78	42.45	gb|AAX38588.1| serine protease inhibitor [Argopecten irradians]	69.3	2e-10	77.27
isotig37041	331	770	45.32	6.49	ref|XP_001176333.1| PREDICTED: similar to endonuclease/reverse transcriptase [Strongylocentrotus purpuratus] ref|XP_001184106.1| PREDICTED: similar to endonuclease/reverse transcriptase [Strongylocentrotus purpuratus]	90.9	7e-17	45.45
isotig37040	327	189	55.96	32.28	gb|AAN05606.1| ribosomal protein L9 [Argopecten irradians]	114	5e-24	64.21
isotig37034	330	287	49.09	18.82	gb|ACL36031.1| cytochrome c oxidase subunit III [Mimachlamys nobilis]	123	1e-26	96.43
isotig37029	329	478	54.71	12.55	gb|EFX77426.1| hypothetical protein DAPPUDRAFT_213372 [Daphnia pulex]	133	1e-29	56.07
isotig37027	328	652	92.38	15.49	ref|XP_001622868.1| predicted protein [Nematostella vectensis] gb|EDO30768.1| predicted protein [Nematostella vectensis]	206	9e-52	92.66
isotig37022	331	752	25.38	3.72	gb|ADU86241.1| STAT [Ixodes scapularis]	61.2	1e-17	47.46
isotig37012	332	129	27.11	23.26	gb|AER17647.1| hypothetical protein SSUD9_1463 [Streptococcus suis D9]	58.9	3e-07	27.78
isotig36998	332	1121	20.78	2.05	gb|EFZ12994.1| hypothetical protein SINV_07486 [Solenopsis invicta]	54.7	9e-14	40.35
isotig36997	331	1770	53.47	3.33	ref|XP_001505922.2| PREDICTED: interferon-induced very large GTPase 1-like [Ornithorhynchus anatinus]	120	1e-25	56.19
isotig36994	324	1373	40.74	3.2	ref|XP_002073417.1| GK13161 [Drosophila willistoni] gb|EDW84403.1| GK13161 [Drosophila willistoni]	90.1	1e-16	57.89
isotig36993	331	420	31.72	8.33	ref|XP_003241258.1| PREDICTED: neuropeptide FF receptor 2-like [Acyrthosiphon pisum]	63.5	1e-08	39.77
isotig36984	319	662	34.8	5.59	ref|XP_003264178.1| PREDICTED: 78 kDa glucose-regulated protein isoform 2 [Nomascus leucogenys]	51.2	8e-12	92.5
isotig36970	332	360	22.59	6.94	gb|EHH56184.1| Cytokine-induced protein [Macaca fascicularis]	53.9	1e-05	43.86
isotig36968	327	420	30.28	7.86	gb|EFZ18887.1| hypothetical protein SINV_00745 [Solenopsis invicta]	72.8	5e-24	89.19
isotig36966	332	894	34.34	4.25	gb|EGT50272.1| hypothetical protein CAEBREN_06374 [Caenorhabditis brenneri]	72	3e-11	58.46
isotig36957	330	1421	34.55	2.67	ref|XP_002124236.1| PREDICTED: similar to CAP-binding protein complex interacting protein 1 [Ciona intestinalis]	85.1	4e-15	36.54
isotig36933	327	805	47.71	6.46	ref|XP_001122822.2| PREDICTED: rho GTPase-activating protein 26-like [Apis mellifera]	103	3e-23	57.14
isotig36917	333	147	43.24	32.65	gb|ACN09954.1| 40S ribosomal protein S28 [Salmo salar] gb|ACN12301.1| 40S ribosomal protein S28 [Salmo salar]	103	8e-21	82.76
isotig36897	330	821	22.73	3.05	ref|XP_003448481.1| PREDICTED: metastasis suppressor protein 1-like [Oreochromis niloticus]	55.8	3e-06	55.56
isotig36883	333	795	28.83	4.03	ref|XP_002741470.1| PREDICTED: predicted protein-like [Saccoglossus kowalevskii]	59.7	2e-07	35.96
isotig36874	333	698	36.04	5.73	ref|XP_002598264.1| hypothetical protein BRAFLDRAFT_119144 [Branchiostoma floridae] gb|EEN54276.1| hypothetical protein BRAFLDRAFT_119144 [Branchiostoma floridae]	82.4	1e-24	62.5
isotig36867	334	1596	50.3	3.51	ref|XP_002610642.1| hypothetical protein BRAFLDRAFT_117885 [Branchiostoma floridae] gb|EEN66652.1| hypothetical protein BRAFLDRAFT_117885 [Branchiostoma floridae]	122	4e-27	57.73
isotig36864	334	1817	32.34	1.98	ref|YP_001852061.1| type I modular polyketide synthase [Mycobacterium marinum M] gb|ACC42206.1| type I modular polyketide synthase [Mycobacterium marinum M]	66.2	6e-12	61.02
isotig36845	332	68	27.11	44.12	ref|XP_002592845.1| hypothetical protein BRAFLDRAFT_202147 [Branchiostoma floridae] gb|EEN48856.1| hypothetical protein BRAFLDRAFT_202147 [Branchiostoma floridae]	71.2	6e-11	57.69
isotig36842	332	789	35.24	4.94	ref|XP_002602781.1| hypothetical protein BRAFLDRAFT_93727 [Branchiostoma floridae] gb|EEN58793.1| hypothetical protein BRAFLDRAFT_93727 [Branchiostoma floridae]	85.9	2e-15	46.43
isotig36841	332	294	42.47	15.99	ref|XP_002186754.1| PREDICTED: GTP-ase like [Taeniopygia guttata]	72.8	2e-11	43.93
isotig36834	330	515	53.64	11.46	ref|XP_001180866.1| PREDICTED: similar to Protein kinase C substrate 80K-H, partial [Strongylocentrotus purpuratus]	119	1e-25	55.14
isotig36823	335	1274	30.45	2.67	gb|AAK49949.1|AF339450_1 hillarin [Hirudo medicinalis]	58.2	5e-07	34.34
isotig36821	330	1907	27.27	1.57	ref|XP_002609689.1| hypothetical protein BRAFLDRAFT_123593 [Branchiostoma floridae] gb|EEN65699.1| hypothetical protein BRAFLDRAFT_123593 [Branchiostoma floridae]	63.5	1e-08	66.67
isotig36814	334	107	22.46	29.91	ref|XP_002587006.1| hypothetical protein BRAFLDRAFT_241631 [Branchiostoma floridae] gb|EEN43017.1| hypothetical protein BRAFLDRAFT_241631 [Branchiostoma floridae]	62.8	2e-08	47.17
isotig36808	331	1208	25.38	2.32	ref|XP_694690.5| PREDICTED: thrombospondin-2 [Danio rerio]	62.4	3e-08	47.46
isotig36782	334	475	30.54	7.16	ref|XP_002065684.1| GK14537 [Drosophila willistoni] gb|EDW76670.1| GK14537 [Drosophila willistoni]	68.2	5e-10	36.17
isotig36773	332	649	34.34	5.86	ref|XP_001203016.1| PREDICTED: similar to PGS1 protein [Strongylocentrotus purpuratus] ref|XP_786439.2| PREDICTED: similar to PGS1 protein isoform 2 [Strongylocentrotus purpuratus]	90.1	1e-16	59.38
isotig36768	336	499	41.96	9.42	ref|XP_001650824.1| hypothetical protein AaeL_AAEL005383 [Aedes aegypti] sp|Q17A75.1|FICD_AEDAE RecName: Full=Adenosine monophosphate-protein transferase FICD homolog gb|EAT43151.1| conserved hypothetical protein [Aedes aegypti]	108	3e-22	46.08
isotig36751	332	701	37.95	5.99	ref|NP_001191538.1| nervous system adducin [Aplysia californica] gb|AAP12670.1| nervous system adducin [Aplysia californica]	92.8	2e-17	84
isotig36750	335	715	39.4	6.15	ref|XP_002735931.1| PREDICTED: TRPC4-associated protein-like [Saccoglossus kowalevskii]	90.9	7e-17	40.74
isotig36729	331	869	35.35	4.49	ref|XP_002609506.1| hypothetical protein BRAFLDRAFT_95599 [Branchiostoma floridae] gb|EEN65516.1| hypothetical protein BRAFLDRAFT_95599 [Branchiostoma floridae]	92	1e-20	61.9
isotig36728	336	1137	39.29	3.87	ref|NP_001154294.1| protocadherin-17 precursor [Danio rerio] gb|ACQ72598.1| protocadherin-17 [Danio rerio]	90.5	9e-17	46.81
isotig36727	335	800	74.33	10.38	ref|NP_957378.2| cell division cycle 5-like protein [Danio rerio]	162	2e-38	76.15
isotig36726	336	651	78.57	13.52	dbj|GAA55197.1| succinate dehydrogenase (ubiquinone) flavoprotein subunit [Clonorchis sinensis]	197	5e-51	88
isotig36715	336	382	43.75	12.83	gb|EFX86308.1| hypothetical protein DAPPUDRAFT_308522 [Daphnia pulex]	108	4e-22	47.57
isotig36712	331	691	31.72	5.07	ref|XP_002732426.1| PREDICTED: cathepsin L2-like [Saccoglossus kowalevskii]	57	1e-06	33.02
isotig36694	334	1363	21.56	1.76	ref|XP_002736521.1| PREDICTED: poly (ADP-ribose) polymerase family, member 1-like, partial [Saccoglossus kowalevskii]	52	5e-11	48
isotig36688	336	476	35.71	8.4	emb|CAG02770.1| unnamed protein product [Tetraodon nigroviridis]	71.2	6e-11	40.4
isotig36684	327	330	66.97	22.12	ref|XP_002085403.1| GD14768 [Drosophila simulans] gb|EDX10988.1| GD14768 [Drosophila simulans]	168	3e-40	82.02
isotig36682	336	1027	26.79	2.92	ref|XP_002613695.1| hypothetical protein BRAFLDRAFT_131621 [Branchiostoma floridae] gb|EEN69704.1| hypothetical protein BRAFLDRAFT_131621 [Branchiostoma floridae]	73.6	2e-19	62.5
isotig36666	333	533	37.84	7.88	ref|XP_002601360.1| hypothetical protein BRAFLDRAFT_82716 [Branchiostoma floridae] gb|EEN57372.1| hypothetical protein BRAFLDRAFT_82716 [Branchiostoma floridae]	87.4	8e-16	38.53
isotig36640	335	3132	31.34	1.12	ref|XP_002734458.1| PREDICTED: hypothetical protein, partial [Saccoglossus kowalevskii]	54.7	6e-06	33.98
isotig36623	337	406	34.72	9.61	gb|EHJ66309.1| phosphatidylinositol 3-kinase 60 [Danaus plexippus]	62	3e-08	42.39
isotig36621	333	401	92.79	25.69	emb|CAN59691.1| calcineurin A [Argopecten purpuratus]	226	8e-58	100
isotig36619	335	2873	26.87	1.04	gb|EGI68375.1| Translational activator GCN1 [Acromyrmex echinatior]	61.2	7e-17	57.69
isotig36618	338	1029	30.18	3.3	ref|XP_002404664.1| FACT complex subunit spt16, putative [Ixodes scapularis] gb|EEC06307.1| FACT complex subunit spt16, putative [Ixodes scapularis]	73.2	2e-25	70.83
isotig36614	338	1057	54.14	5.77	ref|XP_002600118.1| hypothetical protein BRAFLDRAFT_66627 [Branchiostoma floridae] gb|EEN56130.1| hypothetical protein BRAFLDRAFT_66627 [Branchiostoma floridae]	122	2e-34	72.62
isotig36611	337	160	52.52	36.88	ref|XP_003442228.1| PREDICTED: transcription factor MafK-like [Oreochromis niloticus]	113	1e-23	56.73
isotig36607	337	1761	54.3	3.46	ref|XP_001622790.1| hypothetical protein NEMVEDRAFT_v1g139805 [Nematostella vectensis] gb|EDO30690.1| predicted protein [Nematostella vectensis]	94.4	1e-20	67.78
isotig36605	327	518	33.94	7.14	ref|XP_003384618.1| PREDICTED: cytochrome P450 10-like [Amphimedon queenslandica]	80.1	1e-13	35.92
isotig36604	335	230	61.79	30	dbj|GAA55310.1| ERI1 exoribonuclease 3 [Clonorchis sinensis]	144	4e-33	62.73
isotig36603	335	659	28.66	4.86	ref|XP_001179122.1| PREDICTED: similar to Atb0+ protein precursor [Strongylocentrotus purpuratus]	66.6	2e-15	76.19
isotig36590	339	193	44.25	25.91	gb|AAN05602.1| ribosomal protein S7 [Argopecten irradians]	88.2	5e-16	61.73
isotig36585	335	411	36.72	9.98	ref|XP_419977.3| PREDICTED: HCLS1-binding protein 3 [Gallus gallus]	88.2	5e-16	52.56
isotig36580	338	313	47.93	17.25	gb|AAI58470.1| LOC100145058 protein [Xenopus (Silurana) tropicalis]	124	7e-27	71.05
isotig36576	335	255	41.19	18.04	gb|EFZ09807.1| hypothetical protein SINV_11159 [Solenopsis invicta]	96.7	1e-18	49.46
isotig36574	337	737	49.85	7.6	ref|NP_001161530.1| exostosin 1-like protein [Saccoglossus kowalevskii] gb|ACY92509.1| exostosin 1-like protein [Saccoglossus kowalevskii]	112	2e-23	52.34
isotig36561	337	387	30.27	8.79	gb|EHJ69349.1| hypothetical protein KGM_10863 [Danaus plexippus]	75.5	3e-12	49.28
isotig36553	338	628	30.18	5.41	ref|XP_003217492.1| PREDICTED: TNFAIP3-interacting protein 1-like [Anolis carolinensis]	53.9	1e-05	30.36
isotig36544	338	2418	49.7	4.84	gb|EFN61994.1| Spectrin alpha chain [Camponotus floridanus]	110	4e-41	91.8
isotig36536	335	646	40.3	6.97	ref|XP_002126915.1| PREDICTED: similar to solute carrier family 6, member 7 [Ciona intestinalis]	99	9e-26	72.58
isotig36535	329	386	20.06	5.7	ref|XP_002742473.1| PREDICTED: hypothetical protein [Saccoglossus kowalevskii]	56.6	1e-06	42.31
isotig36527	338	341	39.05	12.9	ref|XP_002736631.1| PREDICTED: clathrin heavy chain 1-like [Saccoglossus kowalevskii]	97.8	6e-19	39.29
isotig36517	339	446	31.86	8.07	ref|XP_003387170.1| PREDICTED: tRNA (guanine-N(1)-)-methyltransferase-like [Amphimedon queenslandica]	81.3	3e-31	81.82
isotig36510	339	350	20.35	6.57	ref|XP_002739808.1| PREDICTED: CG3436-like [Saccoglossus kowalevskii]	52.4	2e-11	85.19
isotig36509	338	288	35.5	26.74	ref|XP_002096506.1| GE25707 [Drosophila yakuba] gb|EDW96218.1| GE25707 [Drosophila yakuba]	78.2	5e-13	81.63
isotig36487	339	4257	54.87	1.9	ref|XP_002732400.1| PREDICTED: Spectrin beta chain, putative-like [Saccoglossus kowalevskii]	111	5e-23	56.36
isotig36481	340	356	48.53	15.45	ref|XP_003388246.1| PREDICTED: DNA repair protein RAD51 homolog 3-like [Amphimedon queenslandica]	114	5e-24	71.43
isotig36474	336	328	39.29	13.41	ref|NP_001116257.1| upstream stimulatory factor 2 [Danio rerio] emb|CAK05404.1| novel protein similar to vertebrate upstream transcription factor 2, c-fos interacting (USF2) [Danio rerio]	68.9	3e-10	55.7
isotig36473	339	1074	33.63	3.54	ref|XP_003506099.1| PREDICTED: uncharacterized protein KIAA0240-like [Cricetulus griseus]	76.3	2e-12	40.86
isotig36467	333	1059	35.14	7.18	ref|XP_002741837.1| PREDICTED: acetylcholinesterase-like [Saccoglossus kowalevskii]	85.1	7e-18	56.52
isotig36466	338	232	36.39	17.67	ref|XP_002591585.1| hypothetical protein BRAFLDRAFT_271783 [Branchiostoma floridae] gb|EEN47596.1| hypothetical protein BRAFLDRAFT_271783 [Branchiostoma floridae]	71.6	2e-20	61.19
isotig36464	339	304	28.32	10.53	ref|XP_002596804.1| hypothetical protein BRAFLDRAFT_73680 [Branchiostoma floridae] gb|EEN52816.1| hypothetical protein BRAFLDRAFT_73680 [Branchiostoma floridae]	62.4	3e-08	59.26
isotig36451	337	481	65.88	15.38	gb|AEO36842.1| hypothetical protein [Amblyomma maculatum]	170	7e-41	88.1
isotig36440	341	554	80.94	16.61	gb|ABA60383.1| nicotinic acetylcholine receptor subunit type D [Lymnaea stagnalis]	183	8e-45	82.88
isotig36439	338	392	27.51	7.91	ref|XP_002594168.1| hypothetical protein BRAFLDRAFT_275521 [Branchiostoma floridae] gb|EEN50179.1| hypothetical protein BRAFLDRAFT_275521 [Branchiostoma floridae]	47.4	5e-09	52.54
isotig36436	338	4967	14.2	0.32	ref|XP_003459989.1| PREDICTED: baculoviral IAP repeat-containing protein 6 [Oreochromis niloticus]	44.7	9e-07	29.63
isotig36428	341	359	34.31	10.86	ref|XP_002406427.1| DNA-binding protein, putative [Ixodes scapularis] gb|EEC01598.1| DNA-binding protein, putative [Ixodes scapularis]	54.7	6e-06	34.82
isotig36427	341	2551	56.3	6.39	gb|EHH66645.1| hypothetical protein EGM_03679, partial [Macaca fascicularis]	107	7e-22	60.38
isotig36416	345	290	30.43	12.07	gb|ADQ43243.1| hexamethylene bis-acetamide inducible 1-like protein [Haliotis discus discus]	61.2	6e-08	81.4
isotig36387	334	283	55.69	21.91	ref|XP_002741488.1| PREDICTED: hypothetical protein [Saccoglossus kowalevskii]	132	2e-29	65.26
isotig36376	342	370	68.42	21.08	gb|ABO26670.1| phosphoserine aminotransferase 1 isoform 1 [Haliotis discus discus]	171	5e-41	69.64
isotig36365	337	623	32.05	5.78	ref|XP_001629152.1| predicted protein [Nematostella vectensis] gb|EDO37089.1| predicted protein [Nematostella vectensis]	80.5	4e-22	47.37
isotig36359	341	5126	26.39	0.59	ref|XP_001380151.2| PREDICTED: RING finger protein 213-like [Monodelphis domestica]	58.5	4e-07	34.09
isotig36349	341	219	34.31	42.01	gb|ADC52432.1| Kazal-type serine protease inhibitor [Pinctada fucata]	64.3	7e-09	68.42
isotig36343	342	3272	52.63	1.83	ref|XP_002590771.1| hypothetical protein BRAFLDRAFT_121927 [Branchiostoma floridae] gb|EEN46782.1| hypothetical protein BRAFLDRAFT_121927 [Branchiostoma floridae]	129	2e-28	55.05
isotig36334	339	638	53.1	9.4	ref|XP_002733162.1| PREDICTED: RETRotransposon-like family member (retr-1)-like, partial [Saccoglossus kowalevskii]	134	6e-30	54.55
isotig36327	343	307	38.48	14.33	ref|XP_002599176.1| hypothetical protein BRAFLDRAFT_275208 [Branchiostoma floridae] gb|EEN55188.1| hypothetical protein BRAFLDRAFT_275208 [Branchiostoma floridae]	92.4	2e-17	74.58
isotig36319	338	128	17.75	15.62	gb|ABA03049.1| collagen protein [Mytilus edulis]	48.9	1e-11	54.05
isotig36315	338	607	23.08	4.28	ref|XP_002940586.1| PREDICTED: hypothetical protein LOC100494403 [Xenopus (Silurana) tropicalis]	56.2	2e-06	40.62
isotig36312	342	1110	19.3	1.98	ref|XP_002733749.1| PREDICTED: zinc finger protein 551-like [Saccoglossus kowalevskii]	43.5	5e-06	75.86
isotig36304	337	548	46.29	9.49	ref|XP_002593969.1| hypothetical protein BRAFLDRAFT_57411 [Branchiostoma floridae] gb|EEN49980.1| hypothetical protein BRAFLDRAFT_57411 [Branchiostoma floridae]	93.6	2e-27	67.53
isotig36294	339	296	37.17	14.19	ref|XP_003224809.1| PREDICTED: UPF0472 protein C16orf72 homolog [Anolis carolinensis]	77	9e-15	64.62
isotig36292	342	569	54.39	14.24	dbj|BAB26125.1| unnamed protein product [Mus musculus]	107	6e-22	62.63
isotig36283	337	726	59.64	9.23	ref|XP_002739184.1| PREDICTED: hCG28984-like [Saccoglossus kowalevskii]	141	3e-32	59.82
isotig36281	341	991	55.43	6.36	ref|XP_003439845.1| PREDICTED: chromodomain-helicase-DNA-binding protein 1-like [Oreochromis niloticus]	119	1e-25	56.76
isotig36275	341	365	71.26	22.19	ref|XP_002423373.1| protein C6orf150, putative [Pediculus humanus corporis] gb|EEB10635.1| protein C6orf150, putative [Pediculus humanus corporis]	181	5e-45	80.2
isotig36273	343	374	59.48	18.18	ref|XP_782508.2| PREDICTED: similar to Tetratricopeptide repeat domain 1 [Strongylocentrotus purpuratus] ref|XP_001197142.1| PREDICTED: similar to Tetratricopeptide repeat domain 1 [Strongylocentrotus purpuratus]	144	4e-33	76.4
isotig36263	337	595	23.15	4.37	emb|CAG11243.1| unnamed protein product [Tetraodon nigroviridis]	53.9	1e-05	66.67
isotig36257	344	322	73.26	26.09	ref|XP_002739449.1| PREDICTED: hypothetical protein [Saccoglossus kowalevskii]	183	8e-45	74.34
isotig36256	342	154	49.12	36.36	gb|EFX67994.1| hypothetical protein DAPPUDRAFT_301701 [Daphnia pulex]	109	2e-22	59.57
isotig36250	342	679	32.46	5.45	ref|XP_001201662.1| PREDICTED: similar to Ring finger protein 103 [Strongylocentrotus purpuratus] ref|XP_001191282.1| PREDICTED: similar to Ring finger protein 103 [Strongylocentrotus purpuratus]	92.8	2e-17	56.92
isotig36246	340	1441	39.71	3.12	ref|XP_003225457.1| PREDICTED: DNA excision repair protein ERCC-6-like [Anolis carolinensis]	99	3e-19	83.33
isotig36237	337	271	31.16	12.92	ref|XP_002937420.1| PREDICTED: hypothetical protein LOC100491501 [Xenopus (Silurana) tropicalis]	75.9	4e-18	59.32
isotig36227	343	479	60.35	23.8	ref|XP_002745185.1| PREDICTED: hypothetical protein LOC100389613 [Callithrix jacchus]	71.6	5e-11	60.53
isotig36213	327	570	41.28	7.89	ref|XP_002740151.1| PREDICTED: chitotriosidase-like [Saccoglossus kowalevskii]	98.6	3e-19	53.57
isotig36212	343	2150	27.99	1.49	ref|XP_002732730.1| PREDICTED: AF6-like protein [Saccoglossus kowalevskii]	57.8	7e-07	28.32
isotig36208	343	450	60.35	15.33	gb|AEY68605.1| alpha-tubulin [Helicoverpa armigera]	145	3e-33	100
isotig36200	343	291	30.61	12.03	gb|ACL36032.1| ATP synthase subunit 6 [Mimachlamys nobilis]	79	5e-22	97.22
isotig36186	340	612	48.53	8.99	ref|XP_002593530.1| hypothetical protein BRAFLDRAFT_88535 [Branchiostoma floridae] gb|EEN49541.1| hypothetical protein BRAFLDRAFT_88535 [Branchiostoma floridae]	122	2e-26	49.11
isotig36184	338	277	26.63	10.83	ref|XP_002128789.1| PREDICTED: hypothetical protein [Ciona intestinalis]	69.3	3e-22	83.33
isotig36171	342	1300	31.58	2.77	ref|XP_002427528.1| ubiquitin-conjugating enzyme E2-230k, putative [Pediculus humanus corporis] gb|EEB14790.1| ubiquitin-conjugating enzyme E2-230k, putative [Pediculus humanus corporis]	71.6	4e-11	47.37
isotig36162	345	644	35.65	6.37	ref|XP_781836.1| PREDICTED: hypothetical protein [Strongylocentrotus purpuratus] ref|XP_001183439.1| PREDICTED: hypothetical protein [Strongylocentrotus purpuratus]	67.8	7e-10	39.05
isotig36161	343	1082	31.49	3.33	gb|AAT35815.1| sodium/hydrogen exchanger NHE1 [Helix aspersa]	80.5	6e-16	65.45
isotig36148	345	727	55.65	8.8	gb|EFX68572.1| ABC protein, subfamily ABCG [Daphnia pulex]	135	3e-30	58.18
isotig36145	345	551	33.91	7.08	ref|XP_002934193.1| PREDICTED: dimethylaniline monooxygenase [N-oxide-forming] 2-like [Xenopus (Silurana) tropicalis]	90.9	7e-17	73.58
isotig36137	343	174	27.11	17.82	gb|AEE36500.1| C-type lectin 7 [Argopecten irradians]	67.8	6e-10	43.66
isotig36129	343	788	72.59	10.53	ref|XP_002431617.1| pre-mRNA-splicing ATP-dependent RNA helicase prp28, putative [Pediculus humanus corporis] gb|EEB18879.1| pre-mRNA-splicing ATP-dependent RNA helicase prp28, putative [Pediculus humanus corporis]	171	7e-44	86.46
isotig36122	346	821	49.42	6.94	ref|XP_002594065.1| hypothetical protein BRAFLDRAFT_68495 [Branchiostoma floridae] gb|EEN50076.1| hypothetical protein BRAFLDRAFT_68495 [Branchiostoma floridae]	106	2e-21	50.44
isotig36117	335	894	25.97	3.91	ref|XP_002123553.1| PREDICTED: similar to gephyrin [Ciona intestinalis]	57.4	9e-07	40.85
isotig36114	337	246	48.07	21.95	ref|XP_002606548.1| hypothetical protein BRAFLDRAFT_139185 [Branchiostoma floridae] gb|EEN62558.1| hypothetical protein BRAFLDRAFT_139185 [Branchiostoma floridae]	115	2e-24	55.1
isotig36111	345	1216	19.13	1.81	ref|XP_002603314.1| hypothetical protein BRAFLDRAFT_119698 [Branchiostoma floridae] gb|EEN59325.1| hypothetical protein BRAFLDRAFT_119698 [Branchiostoma floridae]	55.8	3e-06	47.83
isotig36107	346	161	33.82	24.22	ref|XP_971321.1| PREDICTED: similar to mitochondrial ribosomal protein, S24, putative [Tribolium castaneum] gb|EEZ97275.1| hypothetical protein TcasGA2_TC011079 [Tribolium castaneum]	72.4	3e-11	44.32
isotig36096	344	429	81.1	21.68	ref|XP_002741428.1| PREDICTED: RNA binding motif protein 22-like [Saccoglossus kowalevskii]	207	7e-52	82.3
isotig36094	345	317	35.65	12.93	ref|XP_003459064.1| PREDICTED: endophilin-B2-like [Oreochromis niloticus]	95.1	1e-27	64.06
isotig36090	340	525	21.18	4.57	gb|AAH89700.1| hypothetical LOC548371 [Xenopus (Silurana) tropicalis]	59.3	6e-11	63.16
isotig36089	346	355	37.28	12.11	gb|AEK80438.1| G-protein alpha i subunit [Lygus hesperus]	97.4	8e-19	56.58
isotig36083	343	113	20.12	33.63	gb|EFN64141.1| hypothetical protein EAG_08242 [Camponotus floridanus]	90.9	4e-18	26.14
isotig36082	341	828	36.95	5.07	ref|NP_001123392.1| RNA binding motif protein 28 [Xenopus (Silurana) tropicalis] gb|AAI67360.1| rbm28 protein [Xenopus (Silurana) tropicalis]	65.9	2e-09	50
isotig36076	345	434	55.65	14.75	ref|XP_002740995.1| PREDICTED: ankyrin repeat containing protein-like [Saccoglossus kowalevskii]	142	9e-41	72.73
isotig36066	347	4461	57.93	1.5	ref|XP_002739956.1| PREDICTED: Dynein beta chain, ciliary-like isoform 2 [Saccoglossus kowalevskii]	145	2e-33	58.26
isotig36061	343	519	95.34	21	gb|ADP08789.1| monoamine oxidase A [Chlamys farreri]	244	3e-63	96.46
isotig36040	347	470	31.12	7.66	ref|XP_001430329.1| hypothetical protein [Paramecium tetraurelia strain d4-2] emb|CAK62931.1| unnamed protein product [Paramecium tetraurelia]	68.9	3e-10	54.55
isotig36038	339	567	32.74	6.53	ref|XP_785170.2| PREDICTED: similar to Iduronate 2-sulfatase precursor (Alpha-L-iduronate sulfate sulfatase) (Idursulfase) [Strongylocentrotus purpuratus] ref|XP_001193910.1| PREDICTED: similar to Iduronate 2-sulfatase precursor (Alpha-L-iduronate sulfate sulfatase) (Idursulfase) [Strongylocentrotus purpuratus]	70.9	8e-11	45.12
isotig36018	340	1179	22.06	2.12	ref|XP_002677680.1| predicted protein [Naegleria gruberi] gb|EFC44936.1| predicted protein [Naegleria gruberi]	62.8	2e-08	48.08
isotig36010	347	186	50.14	31.18	gb|ADX01344.1| Lin-7-like protein C [Callorhinchus milii]	123	2e-28	95.08
isotig36007	344	808	46.22	11.01	gb|EHB07116.1| Endothelial cells scavenger receptor [Heterocephalus glaber]	70.9	8e-11	50.96
isotig36004	343	301	37.61	14.29	ref|XP_002742291.1| PREDICTED: CG14805-like [Saccoglossus kowalevskii]	101	5e-20	50.59
isotig35995	347	1114	27.67	2.87	gb|AAA63592.1| dynein heavy chain isotype 7A [Tripneustes gratilla]	68.2	5e-10	88.89
isotig35985	345	237	33.04	16.03	ref|XP_002609071.1| hypothetical protein BRAFLDRAFT_96912 [Branchiostoma floridae] gb|EEN65081.1| hypothetical protein BRAFLDRAFT_96912 [Branchiostoma floridae]	69.7	6e-18	48.72
isotig35981	345	663	24.35	4.22	ref|XP_002591368.1| hypothetical protein BRAFLDRAFT_93989 [Branchiostoma floridae] gb|EEN47379.1| hypothetical protein BRAFLDRAFT_93989 [Branchiostoma floridae]	63.2	2e-08	36.84
isotig35971	347	126	27.67	25.4	ref|XP_003202993.1| PREDICTED: tryptophan-rich protein-like [Meleagris gallopavo]	83.2	1e-14	42.67
isotig35959	347	1701	22.48	1.53	ref|NP_001100940.1| E3 ubiquitin-protein ligase SHPRH [Rattus norvegicus] gb|EDL93714.1| SNF2 histone linker PHD RING helicase (predicted) [Rattus norvegicus]	45.4	8e-11	61.9
isotig35956	344	604	18.31	3.48	ref|XP_799043.2| PREDICTED: hypothetical protein [Strongylocentrotus purpuratus] ref|XP_001196043.1| PREDICTED: hypothetical protein [Strongylocentrotus purpuratus]	56.6	1e-09	44.68
isotig35955	348	182	73.28	46.7	ref|XP_002596943.1| hypothetical protein BRAFLDRAFT_263946 [Branchiostoma floridae] gb|EEN52955.1| hypothetical protein BRAFLDRAFT_263946 [Branchiostoma floridae]	176	2e-45	96.59
isotig35952	347	1823	62.25	3.95	ref|XP_002732364.1| PREDICTED: TAF5-like RNA polymerase II, p300/CBP-associated factor (PCAF)-associated factor-like [Saccoglossus kowalevskii]	130	6e-29	64.29
isotig35949	348	920	37.07	4.67	ref|XP_001994863.1| GH17472 [Drosophila grimshawi] gb|EDV91492.1| GH17472 [Drosophila grimshawi]	89.7	1e-25	74.14
isotig35946	346	1388	24.28	2.02	ref|XP_001189546.1| PREDICTED: similar to lipoprotein receptor-related protein 6 [Strongylocentrotus purpuratus]	58.9	3e-07	37.33
isotig35945	348	383	21.55	6.53	ref|NP_001241383.1| uncharacterized protein LOC100808657 [Glycine max] gb|ACU17909.1| unknown [Glycine max]	56.2	8e-12	60.98
isotig35944	346	872	38.15	5.05	ref|XP_795504.2| PREDICTED: hypothetical protein [Strongylocentrotus purpuratus] ref|XP_001197080.1| PREDICTED: hypothetical protein [Strongylocentrotus purpuratus]	63.9	9e-09	46.32
isotig35932	348	101	58.62	67.33	ref|NP_001191497.1| 60S ribosomal protein L37 [Aplysia californica] gb|AAL99981.1|AF486842_1 60S ribosomal protein L37 [Aplysia californica]	131	4e-29	83.95
isotig35931	347	423	30.26	8.27	ref|XP_002126222.1| PREDICTED: similar to conserved hypothetical protein, partial [Ciona intestinalis]	64.7	6e-09	32.11
isotig35927	347	686	35.45	5.98	ref|XP_002611671.1| hypothetical protein BRAFLDRAFT_63652 [Branchiostoma floridae] gb|EEN67681.1| hypothetical protein BRAFLDRAFT_63652 [Branchiostoma floridae]	77.4	8e-13	35.65
isotig35916	346	85	27.75	45.88	ref|XP_001633637.1| predicted protein [Nematostella vectensis] gb|EDO41574.1| predicted protein [Nematostella vectensis]	63.9	9e-09	45.71
isotig35915	347	436	44.96	11.93	ref|XP_002613515.1| hypothetical protein BRAFLDRAFT_71872 [Branchiostoma floridae] gb|EEN69524.1| hypothetical protein BRAFLDRAFT_71872 [Branchiostoma floridae]	115	3e-24	51.49
isotig35888	349	56	39.54	82.14	gb|AAP21827.1| ribosomal protein S29 [Branchiostoma belcheri tsingtauense]	113	1e-23	82.14
isotig35887	347	3023	19.02	0.73	ref|XP_002058703.1| GJ14166 [Drosophila virilis] gb|EDW58671.1| GJ14166 [Drosophila virilis]	54.3	7e-06	41.51
isotig35885	341	250	42.23	19.2	gb|AES10567.1| hypothetical protein [Mustela putorius furo]	89.4	2e-16	45.28
isotig35879	349	699	39.54	64.52	gb|DAA19451.1| zinc finger protein 107 [Bos taurus]	89.7	7e-30	83.64
isotig35865	349	701	34.38	5.71	ref|XP_002165270.1| PREDICTED: similar to Radial spokehead-like protein 3 [Hydra magnipapillata]	54.3	7e-06	51.95
isotig35862	349	155	69.63	52.26	gb|AAM44813.1|AF508219_1 cyclin D [Dreissena polymorpha]	162	2e-38	69.83
isotig35839	349	575	40.4	8.17	ref|XP_002736407.1| PREDICTED: CG4203-like [Saccoglossus kowalevskii]	102	2e-40	90.38
isotig35838	350	509	33.43	7.66	gb|AAH88808.1| LOC496299 protein [Xenopus laevis]	72.4	3e-11	42.39
isotig35836	342	460	49.12	12.17	ref|XP_002110090.1| hypothetical protein TRIADDRAFT_53693 [Trichoplax adhaerens] gb|EDV28256.1| hypothetical protein TRIADDRAFT_53693 [Trichoplax adhaerens]	116	2e-25	59.57
isotig35823	350	351	52.29	17.38	ref|XP_001202234.1| PREDICTED: similar to 24-dehydrocholesterol reductase, partial [Strongylocentrotus purpuratus] ref|XP_792094.2| PREDICTED: similar to 24-dehydrocholesterol reductase, partial [Strongylocentrotus purpuratus]	125	3e-27	64.89
isotig35817	350	955	18	2.2	ref|XP_002428682.1| Vinculin, putative [Pediculus humanus corporis] gb|EEB15944.1| Vinculin, putative [Pediculus humanus corporis]	43.1	7e-06	87.5
isotig35814	350	240	28.29	13.75	gb|ACL36033.1| cytochrome c oxidase subunit II [Mimachlamys nobilis]	75.1	4e-12	89.19
isotig35813	344	4516	42.73	3.28	ref|XP_001921732.1| PREDICTED: hypothetical protein LOC100147904 [Danio rerio]	63.5	1e-08	43.75
isotig35809	350	1155	59.14	5.97	ref|XP_003454331.1| PREDICTED: F-box only protein 38 [Oreochromis niloticus]	141	5e-32	61.61
isotig35808	350	440	49.71	13.18	gb|AER93692.1| ARP8 actin-related protein 8-like protein [Mustela putorius furo]	123	1e-26	50.43
isotig35803	348	2570	60.34	2.72	ref|XP_003451257.1| PREDICTED: E3 ubiquitin-protein ligase HECTD1 [Oreochromis niloticus]	157	6e-37	66.04
isotig35798	350	473	31.71	7.82	ref|XP_002426379.1| Cytoplasmic dynein 1 light intermediate chain, putative [Pediculus humanus corporis] gb|EEB13641.1| Cytoplasmic dynein 1 light intermediate chain, putative [Pediculus humanus corporis]	57.4	9e-07	55.22
isotig35795	347	1178	58.79	5.77	gb|ABJ96343.1| phospholipase C beta [Chaetopterus variopedatus]	140	1e-31	59.13
isotig35788	348	957	30.17	3.66	ref|XP_419902.3| PREDICTED: collagen alpha-1(XXI) chain [Gallus gallus]	68.2	5e-10	38.04
isotig35781	345	2574	34.78	1.55	ref|XP_002592988.1| hypothetical protein BRAFLDRAFT_275724 [Branchiostoma floridae] gb|EEN48999.1| hypothetical protein BRAFLDRAFT_275724 [Branchiostoma floridae]	89	4e-35	83.33
isotig35780	346	284	40.75	16.55	sp|P86786.1|GIGA3_CRAGI RecName: Full=Gigasin-3a	90.9	7e-17	43.12
isotig35778	350	758	28.29	4.35	gb|EHJ77341.1| hypothetical protein KGM_10679 [Danaus plexippus]	77.4	8e-13	32.35
isotig35765	347	1578	35.45	2.6	ref|XP_321336.5| AGAP001748-PA [Anopheles gambiae str. PEST] gb|EAA01253.6| AGAP001748-PA [Anopheles gambiae str. PEST]	80.5	1e-13	36.28
isotig35751	347	515	51.01	11.46	ref|XP_002129851.1| PREDICTED: similar to RIO kinase 1 [Ciona intestinalis]	125	7e-31	61.46
isotig35748	350	417	22.29	9.35	gb|EGD77449.1| galactosidase [Salpingoeca sp. ATCC 50818]	58.9	3e-07	41.27
isotig35742	349	585	30.95	6.15	ref|XP_786885.2| PREDICTED: similar to rhotekin, partial [Strongylocentrotus purpuratus] ref|XP_001179583.1| PREDICTED: similar to rhotekin, partial [Strongylocentrotus purpuratus]	71.6	4e-11	69.23
isotig35739	338	1270	33.73	2.99	ref|XP_001196367.1| PREDICTED: similar to FAT tumor suppressor homolog 4 [Strongylocentrotus purpuratus]	72.4	3e-11	43.68
isotig35730	348	2909	22.41	0.89	dbj|BAC06834.1| Ap-cadherin [Asterina pectinifera]	58.2	1e-14	50
isotig35726	351	754	27.35	4.24	gb|ACN58583.1| RT01907p [Drosophila melanogaster]	57.4	9e-07	37.21
isotig35714	351	1097	33.33	3.56	gb|EDL39758.1| mCG13937, isoform CRA_b [Mus musculus]	90.9	7e-17	57.35
isotig35712	351	261	34.19	15.33	ref|XP_003228311.1| PREDICTED: non-structural maintenance of chromosomes element 1 homolog [Anolis carolinensis]	70.5	1e-10	40.82
isotig35708	346	125	24.28	22.4	gb|AAV68185.1| chitinase [Entamoeba dispar]	55.8	3e-06	40
isotig35692	348	316	31.9	11.71	ref|XP_001627518.1| predicted protein [Nematostella vectensis] gb|EDO35418.1| predicted protein [Nematostella vectensis]	83.2	1e-14	84.09
isotig35687	347	1823	67.44	4.28	ref|XP_002605646.1| hypothetical protein BRAFLDRAFT_128224 [Branchiostoma floridae] gb|EEN61656.1| hypothetical protein BRAFLDRAFT_128224 [Branchiostoma floridae]	171	5e-41	68.42
isotig35678	347	173	62.25	89.6	ref|XP_001628315.1| predicted protein [Nematostella vectensis] gb|EDO36252.1| predicted protein [Nematostella vectensis]	142	8e-36	73.47
isotig35666	352	403	38.35	11.17	emb|CAA51079.1| synaptotagmin [Doryteuthis pealeii]	65.9	2e-09	80.36
isotig35658	348	264	37.93	16.67	ref|XP_002602970.1| hypothetical protein BRAFLDRAFT_287444 [Branchiostoma floridae] gb|EEN58982.1| hypothetical protein BRAFLDRAFT_287444 [Branchiostoma floridae]	92	3e-17	55.7
isotig35644	350	378	42	12.96	ref|XP_003374282.1| fructose-bisphosphate aldolase class-I [Trichinella spiralis] gb|EFV53535.1| fructose-bisphosphate aldolase class-I [Trichinella spiralis]	81.3	6e-14	64.47
isotig35628	347	311	55.33	20.58	ref|XP_003389857.1| PREDICTED: fibrinogen C domain-containing protein 1-like [Amphimedon queenslandica]	129	2e-28	58.18
isotig35626	350	276	41.14	17.39	ref|XP_001363166.1| PREDICTED: transcription factor HES-1-like [Monodelphis domestica]	93.2	1e-17	67.61
isotig35620	353	972	50.99	6.17	ref|XP_002585585.1| hypothetical protein BRAFLDRAFT_133155 [Branchiostoma floridae] gb|EEN41596.1| hypothetical protein BRAFLDRAFT_133155 [Branchiostoma floridae]	129	2e-28	78.95
isotig35615	348	292	24.14	9.59	ref|XP_416692.1| PREDICTED: RWD domain-containing protein 2B [Gallus gallus]	64.3	7e-14	50.91
isotig35600	349	397	49.86	14.61	ref|XP_787717.1| PREDICTED: similar to EKN1 [Strongylocentrotus purpuratus] ref|XP_001183124.1| PREDICTED: similar to EKN1 [Strongylocentrotus purpuratus]	124	8e-27	75.32
isotig35596	353	954	56.94	7.02	gb|EFX79972.1| hypothetical protein DAPPUDRAFT_318992 [Daphnia pulex]	139	2e-31	57.26
isotig35576	352	670	29.83	5.22	ref|XP_002404182.1| conserved hypothetical protein [Ixodes scapularis] gb|EEC14835.1| conserved hypothetical protein [Ixodes scapularis]	56.6	1e-06	33.98
isotig35559	352	326	31.53	11.35	ref|XP_791185.1| PREDICTED: similar to estrogen receptor binding protein [Strongylocentrotus purpuratus] ref|XP_001191111.1| PREDICTED: similar to estrogen receptor binding protein [Strongylocentrotus purpuratus]	88.6	3e-26	61.67
isotig35553	351	102	24.79	28.43	ref|XP_558769.4| Anopheles gambiae str. PEST AGAP012534-PA [Anopheles gambiae str. PEST] gb|EAL40768.2| AGAP012534-PA [Anopheles gambiae str. PEST]	60.1	1e-07	52.73
isotig35547	353	312	58.64	22.12	ref|XP_002117399.1| hypothetical protein TRIADDRAFT_32552 [Trichoplax adhaerens] gb|EDV20015.1| hypothetical protein TRIADDRAFT_32552 [Trichoplax adhaerens]	93.2	1e-17	63.89
isotig35544	351	503	71.79	16.7	gb|AAM74161.1|AF513712_1 Pax-6 protein [Euprymna scolopes]	160	1e-37	72.41
isotig35538	350	314	27.43	10.19	emb|CAL69640.1| predicted novel aminergic-like G-protein coupled receptor [Branchiostoma floridae]	67.8	6e-10	50
isotig35523	351	108	20.51	42.59	ref|XP_001621635.1| hypothetical protein NEMVEDRAFT_v1g19000 [Nematostella vectensis] gb|EDO29535.1| predicted protein [Nematostella vectensis]	56.6	1e-06	36.36
isotig35517	354	107	17.8	19.63	ref|XP_001634669.1| predicted protein [Nematostella vectensis] gb|EDO42606.1| predicted protein [Nematostella vectensis]	54.7	6e-06	34.43
isotig35515	351	282	25.64	10.64	ref|YP_002431202.1| N-acetyltransferase GCN5 [Desulfatibacillum alkenivorans AK-01] gb|ACL03734.1| GCN5-related N-acetyltransferase [Desulfatibacillum alkenivorans AK-01]	60.8	8e-08	35.71
isotig35509	354	1031	77.97	8.92	ref|XP_002599696.1| hypothetical protein BRAFLDRAFT_205659 [Branchiostoma floridae] gb|EEN55708.1| hypothetical protein BRAFLDRAFT_205659 [Branchiostoma floridae]	190	9e-47	79.31
isotig35506	349	518	24.93	5.6	emb|CAF94532.1| unnamed protein product [Tetraodon nigroviridis]	65.5	3e-09	72.5
isotig35495	343	819	31.49	4.4	ref|XP_002401878.1| hypothetical protein IscW_ISCW009231 [Ixodes scapularis] gb|EEC11418.1| hypothetical protein IscW_ISCW009231 [Ixodes scapularis]	57.4	9e-07	37.89
isotig35494	353	397	37.39	11.08	ref|XP_787717.1| PREDICTED: similar to EKN1 [Strongylocentrotus purpuratus] ref|XP_001183124.1| PREDICTED: similar to EKN1 [Strongylocentrotus purpuratus]	73.9	9e-12	52.38
isotig35490	353	106	60.34	66.98	gb|AEO32847.1| hypothetical protein [Amblyomma maculatum]	184	5e-45	84.52
isotig35484	354	340	64.41	22.35	ref|XP_001662281.1| npdc-1 [Aedes aegypti] gb|EAT35706.1| npdc-1 [Aedes aegypti]	114	6e-24	64.41
isotig35475	354	659	67.8	12.14	ref|XP_002735828.1| PREDICTED: trabid-like [Saccoglossus kowalevskii]	179	2e-43	68.38
isotig35467	354	1191	42.37	4.2	ref|XP_002613709.1| hypothetical protein BRAFLDRAFT_130685 [Branchiostoma floridae] gb|EEN69718.1| hypothetical protein BRAFLDRAFT_130685 [Branchiostoma floridae]	108	7e-45	92.59
isotig35463	351	1229	35.9	3.42	ref|XP_002600403.1| hypothetical protein BRAFLDRAFT_129060 [Branchiostoma floridae] gb|EEN56415.1| hypothetical protein BRAFLDRAFT_129060 [Branchiostoma floridae]	90.5	9e-17	45.16
isotig35461	355	89	23.66	52.81	ref|XP_001638754.1| predicted protein [Nematostella vectensis] gb|EDO46691.1| predicted protein [Nematostella vectensis]	68.2	5e-10	50
isotig35454	355	545	31.27	6.79	ref|XP_002403253.1| phosphorylase kinase gamma subunit, putative [Ixodes scapularis] gb|EEC00977.1| phosphorylase kinase gamma subunit, putative [Ixodes scapularis]	76.3	2e-12	72.55
isotig35449	343	1239	28.86	2.66	dbj|BAC82624.1| pol-like protein [Ciona intestinalis]	71.2	6e-11	35.48
isotig35447	355	514	71.83	16.54	ref|XP_003460001.1| PREDICTED: glutamyl-tRNA(Gln) amidotransferase subunit A homolog [Oreochromis niloticus]	181	4e-44	72.03
isotig35444	355	922	28.73	3.8	ref|XP_002808605.1| conserved Plasmodium protein, unknown function [Plasmodium falciparum 3D7] emb|CAX51187.1| conserved Plasmodium protein, unknown function [Plasmodium falciparum 3D7]	90.9	7e-17	39.53
isotig35437	353	310	23.8	9.03	ref|XP_002127269.1| PREDICTED: similar to GIY-YIG domain containing 2 [Ciona intestinalis]	65.9	3e-13	66.67
isotig35428	355	569	40.56	8.44	ref|XP_001372183.1| PREDICTED: nitrogen permease regulator 3-like protein-like [Monodelphis domestica]	77.8	6e-13	41.74
isotig35426	355	1075	46.48	10.88	ref|XP_421741.3| PREDICTED: SH3 and PX domain-containing protein 2A [Gallus gallus]	92	3e-17	53.4
isotig35417	354	339	42.37	14.75	ref|XP_797425.2| PREDICTED: similar to nuclear protein SA-1, partial [Strongylocentrotus purpuratus] ref|XP_001194101.1| PREDICTED: similar to nuclear protein SA-1, partial [Strongylocentrotus purpuratus]	70.5	1e-10	43.86
isotig35414	352	1588	56.25	4.16	ref|XP_002002671.1| GI11520 [Drosophila mojavensis] gb|EDW12113.1| GI11520 [Drosophila mojavensis]	159	2e-37	64.71
isotig35400	355	827	26.2	3.75	ref|XP_417872.3| PREDICTED: suppressor of tumorigenicity 14 protein homolog [Gallus gallus]	58.9	3e-07	41.89
isotig35399	353	414	17	4.83	emb|CAF99530.1| unnamed protein product [Tetraodon nigroviridis]	47	2e-10	47.62
isotig35393	351	3219	41.88	1.52	ref|XP_002589335.1| hypothetical protein BRAFLDRAFT_77787 [Branchiostoma floridae] gb|EEN45346.1| hypothetical protein BRAFLDRAFT_77787 [Branchiostoma floridae]	82.4	3e-14	44.95
isotig35392	354	75	36.44	57.33	ref|NP_001085400.1| UPF0608 protein C19orf42 homolog A precursor [Xenopus laevis] sp|Q6INP0.1|C042A_XENLA RecName: Full=UPF0608 protein C19orf42 homolog A; Flags: Precursor gb|AAH72236.1| MGC82174 protein [Xenopus laevis]	89.7	2e-16	70.49
isotig35385	356	518	20.22	4.63	ref|XP_003223052.1| PREDICTED: hypothetical protein LOC100557304 [Anolis carolinensis]	51.2	5e-09	38.1
isotig35368	348	248	25.86	12.1	gb|AAN05591.1| ribosomal protein L7 [Argopecten irradians]	79.3	2e-14	81.08
isotig35357	353	819	28.05	4.03	ref|XP_002668670.1| predicted protein [Naegleria gruberi] gb|EFC35926.1| predicted protein [Naegleria gruberi]	58.5	4e-07	30.28
isotig35337	353	318	30.59	11.32	ref|XP_002595216.1| hypothetical protein BRAFLDRAFT_241220 [Branchiostoma floridae] gb|EEN51228.1| hypothetical protein BRAFLDRAFT_241220 [Branchiostoma floridae]	72.8	2e-11	53.73
isotig35328	354	262	55.93	25.19	ref|NP_001187584.1| haloacid dehalogenase-like hydrolase domain-containing protein 2 [Ictalurus punctatus] gb|ADO28850.1| haloacid dehalogenase-like hydrolase domain-containing protein 2 [Ictalurus punctatus]	144	5e-33	66.67
isotig35323	356	2472	20.22	0.97	sp|Q6A078.2|CE290_MOUSE RecName: Full=Centrosomal protein of 290 kDa; Short=Cep290; AltName: Full=Bardet-Biedl syndrome 14 protein homolog; AltName: Full=Nephrocystin-6	62	4e-08	46.15
isotig35318	355	438	24.51	6.62	ref|XP_002435449.1| protein kinase C and casein kinase substrate in neurons protein, putative [Ixodes scapularis] gb|EEC08279.1| protein kinase C and casein kinase substrate in neurons protein, putative [Ixodes scapularis]	66.2	2e-09	49.15
isotig35311	355	184	73.52	47.28	gb|ACU33971.1| ras family-like protein [Crassostrea angulata]	172	1e-41	83.65
isotig35301	354	206	24.58	14.08	ref|XP_002409713.1| rho GDP dissociation inhibitor, putative [Ixodes scapularis] gb|EEC12710.1| rho GDP dissociation inhibitor, putative [Ixodes scapularis]	67.8	6e-10	53.7
isotig35290	352	285	25.57	10.53	gb|EGI70867.1| Zinc finger CCHC domain-containing protein 24 [Acromyrmex echinatior]	71.6	1e-21	96.77
isotig35275	354	431	49.15	13.46	ref|NP_001087924.1| cleavage stimulation factor, 3' pre-RNA, subunit 1, 50kDa [Xenopus laevis] gb|AAH76816.1| Cstf1-prov protein [Xenopus laevis]	123	3e-40	73.42
isotig35265	354	1564	27.97	2.11	ref|XP_002732301.1| PREDICTED: polyprotein-like [Saccoglossus kowalevskii]	75.1	4e-12	31.73
isotig35246	357	289	21.01	8.65	ref|XP_002609313.1| hypothetical protein BRAFLDRAFT_86768 [Branchiostoma floridae] gb|EEN65323.1| hypothetical protein BRAFLDRAFT_86768 [Branchiostoma floridae]	56.2	8e-12	36.23
isotig35241	356	521	33.71	7.68	ref|XP_788932.2| PREDICTED: hypothetical protein [Strongylocentrotus purpuratus] ref|XP_001176588.1| PREDICTED: hypothetical protein [Strongylocentrotus purpuratus]	92	3e-17	57.14
isotig35235	358	518	28.49	6.56	dbj|GAA52710.1| sodium-dependent glucose transporter 1 [Clonorchis sinensis]	67.8	6e-10	43.04
isotig35230	357	842	51.26	7.24	ref|XP_792839.2| PREDICTED: hypothetical protein [Strongylocentrotus purpuratus] ref|XP_001192833.1| PREDICTED: hypothetical protein [Strongylocentrotus purpuratus]	122	2e-26	53.51
isotig35229	355	324	29.58	10.8	ref|XP_002129791.1| PREDICTED: hypothetical protein [Ciona intestinalis]	56.2	2e-06	40.7
isotig35223	356	2138	21.91	1.22	ref|XP_796864.2| PREDICTED: similar to guanine nucleotide exchange factor p532 [Strongylocentrotus purpuratus] ref|XP_001195852.1| PREDICTED: similar to guanine nucleotide exchange factor p532 [Strongylocentrotus purpuratus]	61.2	3e-11	48.15
isotig35214	356	603	31.18	6.14	gb|ADP08787.1| dopamine beta hydroxylase [Chlamys farreri]	90.1	1e-16	64.91
isotig35205	350	297	31.71	12.46	ref|XP_002732299.1| PREDICTED: putative tyrosine recombinase-like [Saccoglossus kowalevskii]	77.8	6e-13	52.86
isotig35194	352	284	27.27	11.27	emb|CAF96774.1| unnamed protein product [Tetraodon nigroviridis]	60.8	2e-08	40
isotig35174	356	1336	32.02	2.84	ref|XP_003444986.1| PREDICTED: ankyrin repeat and sterile alpha motif domain-containing protein 1B-like [Oreochromis niloticus]	64.7	5e-09	51.35
isotig35168	357	854	37.82	5.27	ref|XP_001200536.1| PREDICTED: similar to Nup205 protein [Strongylocentrotus purpuratus] ref|XP_001190158.1| PREDICTED: similar to Nup205 protein [Strongylocentrotus purpuratus]	95.9	2e-18	42.86
isotig35158	352	619	55.4	10.5	ref|XP_001627555.1| predicted protein [Nematostella vectensis] gb|EDO35455.1| predicted protein [Nematostella vectensis]	144	6e-36	65
isotig35154	358	1864	36.03	2.31	ref|XP_002609682.1| hypothetical protein BRAFLDRAFT_123581 [Branchiostoma floridae] gb|EEN65692.1| hypothetical protein BRAFLDRAFT_123581 [Branchiostoma floridae]	95.1	4e-18	40.57
isotig35148	359	966	49.3	6.11	ref|XP_691712.4| PREDICTED: lon protease homolog, mitochondrial [Danio rerio]	98.2	4e-19	49.58
isotig35146	358	995	13.41	2.21	ref|XP_001351961.1| conserved Plasmodium protein, unknown function [Plasmodium falciparum 3D7] emb|CAD51772.1| conserved Plasmodium protein, unknown function [Plasmodium falciparum 3D7]	56.2	2e-06	39.02
isotig35142	352	622	31.53	5.95	ref|XP_002730968.1| PREDICTED: kelch-like 26-like [Saccoglossus kowalevskii]	83.6	1e-14	48.68
isotig35139	358	584	40.22	8.22	ref|XP_002735543.1| PREDICTED: CG7708-like [Saccoglossus kowalevskii]	79.7	8e-20	59.26
isotig35132	355	675	61.69	10.81	ref|XP_002426200.1| glycogen phosphorylase, putative [Pediculus humanus corporis] gb|EEB13462.1| glycogen phosphorylase, putative [Pediculus humanus corporis]	154	5e-36	61.86
isotig35126	356	180	33.71	22.22	emb|CAE18170.1| C-type lectin 2 like protein [Crassostrea gigas]	74.3	7e-12	36.7
isotig35120	357	280	27.73	11.79	ref|XP_002740852.1| PREDICTED: predicted protein-like [Saccoglossus kowalevskii]	74.3	7e-12	47.83
isotig35103	357	695	62.18	17.55	ref|XP_315558.4| AGAP005555-PA [Anopheles gambiae str. PEST] gb|EAA11339.4| AGAP005555-PA [Anopheles gambiae str. PEST]	116	2e-25	74
isotig35088	355	1422	21.97	1.83	ref|XP_001177951.1| PREDICTED: hypothetical protein [Strongylocentrotus purpuratus] ref|XP_001185733.1| PREDICTED: hypothetical protein [Strongylocentrotus purpuratus]	44.7	2e-07	38.81
isotig35082	354	936	34.75	4.38	ref|XP_782078.2| PREDICTED: similar to protein serine/threonine phosphatase 4 subunit PP4Rmeg [Strongylocentrotus purpuratus] ref|XP_001180342.1| PREDICTED: similar to protein serine/threonine phosphatase 4 subunit PP4Rmeg [Strongylocentrotus purpuratus]	68.6	4e-10	48.24
isotig35065	358	223	37.71	20.18	ref|XP_002741434.1| PREDICTED: amphicalbin-like [Saccoglossus kowalevskii]	82	3e-14	52.33
isotig35063	357	560	85.71	18.21	ref|XP_002741203.1| PREDICTED: AFG3 ATPase family gene 3-like 2-like, partial [Saccoglossus kowalevskii]	207	5e-52	86.44
isotig35055	360	2181	26.67	1.47	tpg|DAA01285.1| TPA_exp: replicase/helicase/endonuclease [Danio rerio]	65.5	3e-09	50.79
isotig35052	357	475	85.71	21.47	gb|ADL62683.1| cryptochrome 3, partial [Phreatichthys andruzzii]	237	5e-61	86.44
isotig35048	360	374	23.33	7.49	ref|XP_002731509.1| PREDICTED: EKN1-like [Saccoglossus kowalevskii]	65.1	4e-09	71.79
isotig35045	359	1266	38.44	3.63	gb|EFX81936.1| hypothetical protein DAPPUDRAFT_195897 [Daphnia pulex]	103	1e-20	40
isotig35044	358	577	31.84	6.59	ref|XP_002741029.1| PREDICTED: predicted protein-like [Saccoglossus kowalevskii]	73.2	2e-11	39.58
isotig35037	356	946	71.63	8.99	ref|XP_002594107.1| hypothetical protein BRAFLDRAFT_118785 [Branchiostoma floridae] gb|EEN50118.1| hypothetical protein BRAFLDRAFT_118785 [Branchiostoma floridae]	180	7e-44	72.65
isotig35033	357	1766	31.93	2.15	ref|XP_002595312.1| hypothetical protein BRAFLDRAFT_124931 [Branchiostoma floridae] gb|EEN51324.1| hypothetical protein BRAFLDRAFT_124931 [Branchiostoma floridae]	77.8	6e-13	46.34
isotig35024	359	1305	28.41	2.61	ref|XP_002738838.1| PREDICTED: hypothetical protein [Saccoglossus kowalevskii]	75.5	3e-12	38.64
isotig34995	361	782	40.72	6.27	ref|NP_001101873.1| tRNA (cytosine-5-)-methyltransferase NSUN2 [Rattus norvegicus] gb|EDL87611.1| NOL1/NOP2/Sun domain family, member 2 (predicted) [Rattus norvegicus]	103	1e-20	45.79
isotig34994	361	324	22.44	8.33	ref|XP_002736493.1| PREDICTED: nudE nuclear distribution gene E homolog (A. nidulans)-like 1-like [Saccoglossus kowalevskii]	55.5	3e-06	62.79
isotig34980	360	1292	45.83	4.26	ref|XP_003442416.1| PREDICTED: ubiquitin carboxyl-terminal hydrolase 47 [Oreochromis niloticus]	114	3e-27	70.51
isotig34976	360	793	25	3.78	ref|XP_003202003.1| PREDICTED: protection of telomeres protein 1-like [Meleagris gallopavo]	57.4	9e-07	52.63
isotig34970	360	1264	57.5	9.57	ref|XP_002723106.1| PREDICTED: ADAM metallopeptidase with thrombospondin type 1 motif, 16 [Oryctolagus cuniculus]	96.7	1e-18	58.47
isotig34969	361	635	59	11.18	ref|XP_002122182.1| PREDICTED: similar to predicted protein [Ciona intestinalis]	154	5e-36	62.28
isotig34954	361	216	31.58	17.59	ref|XP_002429601.1| ganglioside induced differentiation associated protein, putative [Pediculus humanus corporis] gb|EEB16863.1| ganglioside induced differentiation associated protein, putative [Pediculus humanus corporis]	98.2	4e-19	55.88
isotig34947	361	486	45.71	11.32	ref|XP_003198130.1| PREDICTED: tetratricopeptide repeat protein 25-like [Danio rerio]	123	1e-26	59.14
isotig34943	359	104	25.07	58.65	ref|XP_001633172.1| predicted protein [Nematostella vectensis] gb|EDO41109.1| predicted protein [Nematostella vectensis]	61.6	5e-08	31.25
isotig34937	361	165	35.73	26.06	gb|AAC02689.1| cold regulated LTCOR18 [Lavatera thuringiaca]	87	1e-15	70.49
isotig34931	362	595	23.2	4.71	ref|NP_001191574.1| vanilloid receptor [Aplysia californica] gb|AAQ17228.1| vanilloid receptor [Aplysia californica]	60.5	1e-07	43.75
isotig34924	359	119	59.33	59.66	ref|XP_002588486.1| hypothetical protein BRAFLDRAFT_274939 [Branchiostoma floridae] gb|EEN44497.1| hypothetical protein BRAFLDRAFT_274939 [Branchiostoma floridae]	159	2e-37	65.14
isotig34922	361	315	22.44	8.57	emb|CAQ63458.1| ribosomal protein [Mytilus galloprovincialis]	58.9	3e-07	64.29
isotig34907	361	1175	26.59	2.72	gb|AAU34014.1| microtubule associated protein [Xenopus laevis]	60.8	8e-08	49.23
isotig34902	355	496	32.96	7.86	ref|XP_002737448.1| PREDICTED: diphthamide biosynthesis protein 2-like [Saccoglossus kowalevskii]	75.9	2e-12	66.1
isotig34897	361	591	33.24	6.77	ref|NP_001038753.2| 2'-phosphodiesterase [Danio rerio]	66.6	1e-09	35.4
isotig34894	358	1239	31.84	3.07	dbj|BAC82624.1| pol-like protein [Ciona intestinalis]	56.6	1e-06	33.93
isotig34888	359	1013	50.14	9.58	ref|XP_855300.3| PREDICTED: B-cell lymphoma/leukemia 11B [Canis lupus familiaris]	123	1e-26	65.22
isotig34887	360	4895	39.17	1.37	ref|XP_002606448.1| hypothetical protein BRAFLDRAFT_118535 [Branchiostoma floridae] gb|EEN62458.1| hypothetical protein BRAFLDRAFT_118535 [Branchiostoma floridae]	77	1e-12	46.53
isotig34883	362	353	19.06	6.52	ref|XP_002114501.1| hypothetical protein TRIADDRAFT_58389 [Trichoplax adhaerens] gb|EDV23591.1| hypothetical protein TRIADDRAFT_58389 [Trichoplax adhaerens]	60.5	1e-07	79.31
isotig34877	362	593	46.41	9.44	gb|EFX81960.1| hypothetical protein DAPPUDRAFT_210998 [Daphnia pulex]	102	2e-20	49.56
isotig34855	360	295	46.67	18.98	ref|XP_001636710.1| predicted protein [Nematostella vectensis] gb|EDO44647.1| predicted protein [Nematostella vectensis]	110	7e-23	54.37
isotig34846	361	1107	59.83	6.5	ref|XP_002400453.1| stromal antigen, putative [Ixodes scapularis] gb|EEC02719.1| stromal antigen, putative [Ixodes scapularis]	138	3e-31	63.16
isotig34840	350	1180	72	7.12	ref|XP_003214660.1| PREDICTED: LOW QUALITY PROTEIN: diacylglycerol kinase zeta-like [Anolis carolinensis]	161	3e-38	72.41
isotig34836	359	712	42.62	7.16	ref|XP_794541.2| PREDICTED: hypothetical protein [Strongylocentrotus purpuratus] ref|XP_001184900.1| PREDICTED: hypothetical protein [Strongylocentrotus purpuratus]	79.7	2e-13	72.86
isotig34825	360	636	54.17	10.22	ref|XP_002736461.1| PREDICTED: ribophorin II-like [Saccoglossus kowalevskii]	115	2e-24	56.52
isotig34809	363	2431	55.37	4.11	gb|EFX88672.1| hypothetical protein DAPPUDRAFT_206384 [Daphnia pulex]	107	6e-22	78.82
isotig34796	364	226	42.86	23.01	ref|XP_003382811.1| PREDICTED: thymidine kinase, cytosolic-like [Amphimedon queenslandica]	111	4e-23	62.65
isotig34793	358	443	14.25	3.84	gb|EFX71362.1| hypothetical protein DAPPUDRAFT_216740 [Daphnia pulex]	43.5	3e-08	53.12
isotig34791	362	716	29.83	5.03	ref|XP_002939550.1| PREDICTED: uncharacterized protein KIAA1841 homolog [Xenopus (Silurana) tropicalis]	79	6e-24	76.6
isotig34778	360	567	27.5	5.82	ref|XP_002741113.1| PREDICTED: radial spokehead-like [Saccoglossus kowalevskii]	58.9	3e-07	36.67
isotig34775	362	221	27.35	14.93	ref|XP_797030.1| PREDICTED: hypothetical protein [Strongylocentrotus purpuratus] ref|XP_001177397.1| PREDICTED: hypothetical protein [Strongylocentrotus purpuratus]	65.1	1e-20	76.74
isotig34764	362	439	30.66	8.43	ref|XP_001986400.1| GH20547 [Drosophila grimshawi] gb|EDW01267.1| GH20547 [Drosophila grimshawi]	80.9	7e-14	59.68
isotig34754	362	652	45.58	8.44	ref|XP_002609627.1| hypothetical protein BRAFLDRAFT_87849 [Branchiostoma floridae] gb|EEN65637.1| hypothetical protein BRAFLDRAFT_87849 [Branchiostoma floridae]	120	2e-29	58.51
isotig34753	364	834	32.97	4.8	ref|XP_002412811.1| conserved hypothetical protein [Ixodes scapularis] gb|EEC16107.1| conserved hypothetical protein [Ixodes scapularis]	56.2	7e-13	43.96
isotig34748	364	657	51.1	9.44	ref|XP_002587561.1| hypothetical protein BRAFLDRAFT_282752 [Branchiostoma floridae] gb|EEN43572.1| hypothetical protein BRAFLDRAFT_282752 [Branchiostoma floridae]	146	1e-34	55.86
isotig34747	364	227	62.64	33.48	dbj|BAF63423.1| lysozyme 2 [Mytilus galloprovincialis]	187	6e-46	67.86
isotig34715	361	2174	64.82	3.59	ref|XP_002593111.1| hypothetical protein BRAFLDRAFT_277907 [Branchiostoma floridae] gb|EEN49122.1| hypothetical protein BRAFLDRAFT_277907 [Branchiostoma floridae]	156	1e-36	89.66
isotig34714	365	590	61.64	12.71	ref|XP_003214355.1| PREDICTED: 60 kDa lysophospholipase-like [Anolis carolinensis]	139	2e-31	61.98
isotig34712	363	316	46.28	17.72	gb|EHB12082.1| Aldo-keto reductase family 1 member B10 [Heterocephalus glaber]	116	2e-24	50.91
isotig34703	364	671	28.85	5.22	ref|XP_003451054.1| PREDICTED: brain-specific angiogenesis inhibitor 1-associated protein 2-like [Oreochromis niloticus]	76.6	1e-12	40.7
isotig34687	363	884	51.24	7.01	ref|XP_001943110.2| PREDICTED: inter-alpha-trypsin inhibitor heavy chain H4 isoform 1 [Acyrthosiphon pisum]	128	4e-28	57.94
isotig34677	361	1315	52.35	4.79	sp|Q5SW19.2|K0664_MOUSE RecName: Full=Protein KIAA0664	114	8e-24	52.5
isotig34674	365	4401	78.9	2.18	ref|XP_003228525.1| PREDICTED: dynein heavy chain 2, axonemal-like [Anolis carolinensis]	169	2e-43	89.72
isotig34667	365	541	23.01	9.98	gb|EHH62810.1| hypothetical protein EGM_19421 [Macaca fascicularis]	65.5	4e-10	31.82
isotig34659	361	273	38.23	16.85	ref|XP_002740028.1| PREDICTED: hypothetical protein, partial [Saccoglossus kowalevskii]	97.8	6e-19	42.99
isotig34652	364	964	50.27	6.33	ref|XP_003246845.1| PREDICTED: RIMS-binding protein 2-like [Acyrthosiphon pisum]	99	3e-19	51.69
isotig34651	362	478	32.32	8.16	ref|XP_003358594.1| PREDICTED: ankyrin repeat and BTB/POZ domain-containing protein 1 [Sus scrofa]	77	1e-12	48.75
isotig34650	362	154	37.29	29.22	ref|XP_003452352.1| PREDICTED: RING finger protein 122-like [Oreochromis niloticus]	93.2	1e-17	49.45
isotig34645	366	369	66.39	21.95	gb|AAQ55806.1| actin [Dermamoeba algensis]	176	9e-43	70.43
isotig34644	363	606	28.93	5.78	ref|XP_002741316.1| PREDICTED: ring finger protein 8-like [Saccoglossus kowalevskii]	85.1	4e-28	56.45
isotig34636	364	151	25.55	20.53	ref|XP_002611701.1| hypothetical protein BRAFLDRAFT_56804 [Branchiostoma floridae] gb|EEN67711.1| hypothetical protein BRAFLDRAFT_56804 [Branchiostoma floridae]	57.8	7e-07	41.33
isotig34632	368	617	83.15	16.53	ref|NP_001070598.1| electron transfer flavoprotein-ubiquinone oxidoreductase, mitochondrial precursor [Bos taurus] sp|Q2KIG0.1|ETFD_BOVIN RecName: Full=Electron transfer flavoprotein-ubiquinone oxidoreductase, mitochondrial; Short=ETF-QO; Short=ETF-ubiquinone oxidoreductase; AltName: Full=Electron-transferring-flavoprotein dehydrogenase; Short=ETF dehydrogenase; Flags: Precursor gb|AAI12653.1| El…	228	2e-58	85
isotig34629	362	180	48.9	32.78	gb|EFN62494.1| Transposable element Tc1 transposase [Camponotus floridanus]	105	4e-21	49.17
isotig34623	363	862	20.66	2.9	ref|XP_002607687.1| hypothetical protein BRAFLDRAFT_82867 [Branchiostoma floridae] gb|EEN63697.1| hypothetical protein BRAFLDRAFT_82867 [Branchiostoma floridae]	53.1	5e-09	45.45
isotig34620	362	252	41.44	19.84	gb|AER35157.1| interleukin-1 receptor-associated kinase 1-binding protein 1 [Crassostrea gigas]	107	6e-22	61.73
isotig34615	366	206	28.69	16.99	ref|XP_001632414.1| predicted protein [Nematostella vectensis] gb|EDO40351.1| predicted protein [Nematostella vectensis]	80.1	1e-13	50.72
isotig34612	363	645	47.11	8.84	gb|EHH15832.1| hypothetical protein EGK_01983 [Macaca mulatta] gb|EHH50825.1| hypothetical protein EGM_01710 [Macaca fascicularis]	112	2e-23	65.52
isotig34596	363	245	45.45	22.45	ref|XP_002606937.1| hypothetical protein BRAFLDRAFT_60339 [Branchiostoma floridae] gb|EEN62947.1| hypothetical protein BRAFLDRAFT_60339 [Branchiostoma floridae]	124	7e-27	63.95
isotig34595	364	445	60.99	16.63	ref|XP_003219498.1| PREDICTED: DDB1- and CUL4-associated factor 13-like [Anolis carolinensis]	164	4e-39	67.27
isotig34591	361	278	56.51	43.88	gb|AAX38588.1| serine protease inhibitor [Argopecten irradians]	138	3e-31	74.73
isotig34587	361	1285	59.83	23.42	ref|XP_003499828.1| PREDICTED: zinc finger protein 26-like [Cricetulus griseus]	93.6	1e-17	71.29
isotig34585	366	557	44.26	9.69	ref|XP_001641630.1| predicted protein [Nematostella vectensis] gb|EDO49567.1| predicted protein [Nematostella vectensis]	132	3e-29	44.63
isotig34576	366	883	45.08	6.23	dbj|BAF44480.1| non muscle myosin [Mizuhopecten yessoensis]	110	7e-23	93.22
isotig34565	367	728	17.98	3.02	ref|XP_800431.1| PREDICTED: hypothetical protein [Strongylocentrotus purpuratus] ref|XP_001185536.1| PREDICTED: hypothetical protein [Strongylocentrotus purpuratus]	47.4	8e-11	52.38
isotig34560	367	1233	37.6	3.73	ref|XP_003482130.1| PREDICTED: nardilysin [Sus scrofa]	91.7	2e-18	48.42
isotig34556	365	985	45.21	5.58	ref|NP_001191521.1| poly-(ADP-ribose) polymerase I [Aplysia californica] gb|ACU83597.1| poly-(ADP-ribose) polymerase I [Aplysia californica]	98.2	8e-20	69.62
isotig34550	355	369	45.63	14.63	ref|XP_002741386.1| PREDICTED: carbohydrate kinase domain containing-like [Saccoglossus kowalevskii]	108	2e-24	51.43
isotig34545	365	1033	27.95	3.29	ref|XP_003136802.1| hypothetical protein LOAG_01214 [Loa loa] gb|EFO27277.1| hypothetical protein LOAG_01214 [Loa loa]	61.2	6e-08	34.34
isotig34540	365	391	41.92	18.67	ref|XP_002434017.1| conserved hypothetical protein [Ixodes scapularis] gb|EEC05417.1| conserved hypothetical protein [Ixodes scapularis]	108	2e-22	43.22
isotig34529	364	140	29.67	25.71	ref|XP_002606757.1| hypothetical protein BRAFLDRAFT_82399 [Branchiostoma floridae] gb|EEN62767.1| hypothetical protein BRAFLDRAFT_82399 [Branchiostoma floridae]	78.2	5e-13	33.96
isotig34528	365	222	30.41	31.08	ref|XP_002596540.1| hypothetical protein BRAFLDRAFT_231636 [Branchiostoma floridae] gb|EEN52552.1| hypothetical protein BRAFLDRAFT_231636 [Branchiostoma floridae]	72.4	3e-11	34.58
isotig34525	354	373	33.05	10.46	ref|XP_001660993.1| monocyte to macrophage differentiation protein [Aedes aegypti] gb|EAT37318.1| monocyte to macrophage differentiation protein [Aedes aegypti]	86.7	1e-15	54.17
isotig34505	367	172	39.24	27.91	ref|XP_798044.1| PREDICTED: similar to MGC79660 protein [Strongylocentrotus purpuratus] ref|XP_001186747.1| PREDICTED: similar to MGC79660 protein [Strongylocentrotus purpuratus]	76.6	1e-12	51.06
isotig34504	360	129	32.5	30.23	ref|XP_001627612.1| predicted protein [Nematostella vectensis] gb|EDO35512.1| predicted protein [Nematostella vectensis]	57	1e-06	40.21
isotig34503	367	1440	33.51	2.85	ref|XP_002686932.2| PREDICTED: tensin-3 [Bos taurus]	92	3e-17	58.57
isotig34501	361	506	19.94	4.74	gb|EFX89789.1| hypothetical protein DAPPUDRAFT_94666 [Daphnia pulex]	62.4	4e-20	55.81
isotig34489	366	283	18.85	8.13	ref|XP_002732435.1| PREDICTED: cold shock domain protein A short-like [Saccoglossus kowalevskii]	52	7e-09	82.14
isotig34486	368	276	32.61	14.49	ref|XP_003145732.1| hypothetical protein LOAG_10157 [Loa loa] gb|EFO18339.1| hypothetical protein LOAG_10157 [Loa loa]	88.6	3e-16	43.01
isotig34471	362	629	16.57	3.18	gb|EFN76839.1| Protein ariadne-2 [Harpegnathos saltator]	57.4	9e-07	44.44
isotig34469	367	265	30.25	13.96	ref|XP_002608630.1| hypothetical protein BRAFLDRAFT_231142 [Branchiostoma floridae] gb|EEN64640.1| hypothetical protein BRAFLDRAFT_231142 [Branchiostoma floridae]	79.7	2e-13	69.81
isotig34468	368	655	57.88	10.84	ref|NP_958481.1| THO complex subunit 1 [Danio rerio] gb|AAH54938.1| THO complex 1 [Danio rerio]	150	2e-36	71
isotig34465	364	193	38.74	24.35	ref|XP_003458142.1| PREDICTED: gem-associated protein 8-like [Oreochromis niloticus]	88.2	5e-16	43.12
isotig34446	365	1179	33.7	3.48	ref|XP_002611460.1| hypothetical protein BRAFLDRAFT_63907 [Branchiostoma floridae] gb|EEN67470.1| hypothetical protein BRAFLDRAFT_63907 [Branchiostoma floridae]	78.2	5e-13	45.05
isotig34442	366	457	34.43	9.19	ref|XP_003230360.1| PREDICTED: neutral alpha-glucosidase AB-like, partial [Anolis carolinensis]	81.6	1e-14	47.73
isotig34432	366	203	21.31	12.81	ref|XP_002812323.1| PREDICTED: hypothetical protein LOC100455595 [Pongo abelii]	54.3	7e-06	38.24
isotig34431	365	706	49.32	8.5	ref|NP_001089186.1| F-box and WD repeat domain containing 7 [Xenopus laevis] gb|ABG54506.1| Cdc4 [Xenopus laevis]	123	2e-28	75.95
isotig34424	367	189	34.33	22.22	ref|XP_001634235.1| predicted protein [Nematostella vectensis] gb|EDO42172.1| predicted protein [Nematostella vectensis]	54.7	6e-06	40.78
isotig34401	366	191	34.43	21.99	ref|XP_003391254.1| PREDICTED: putative histone H1.6-like [Amphimedon queenslandica]	89.4	2e-16	63.64
isotig34399	369	254	47.97	23.23	ref|XP_002736824.1| PREDICTED: endoplasmic reticulum protein ERp29-like [Saccoglossus kowalevskii]	108	3e-22	48.76
isotig34398	369	227	52.03	28.19	ref|XP_001370428.1| PREDICTED: ras-related protein Rab-21-like [Monodelphis domestica]	133	9e-30	88.89
isotig34391	365	524	38.63	8.97	ref|XP_002734386.1| PREDICTED: lysosomal trafficking regulator-like [Saccoglossus kowalevskii]	110	9e-23	48.96
isotig34384	369	1366	32.52	2.93	ref|XP_002734929.1| PREDICTED: papilin-like protein, partial [Saccoglossus kowalevskii]	75.9	2e-12	35.4
isotig34378	367	214	26.98	15.42	gb|AEW43451.1| glutathione S-transferase sigma-class [Solen grandis]	61.2	6e-08	37.08
isotig34366	367	352	57.22	19.89	dbj|GAA37573.2| mechanosensory protein 2 [Clonorchis sinensis]	155	3e-36	66.04
isotig34363	369	1223	46.34	4.66	ref|XP_001947938.2| PREDICTED: telomere length regulation protein TEL2 homolog [Acyrthosiphon pisum]	113	9e-44	75
isotig34361	366	367	36.89	12.26	ref|XP_001638518.1| predicted protein [Nematostella vectensis] gb|EDO46455.1| predicted protein [Nematostella vectensis]	97.8	6e-19	43.69
isotig34354	370	590	51.08	10.68	ref|XP_002731279.1| PREDICTED: HORMA domain containing 1-like [Saccoglossus kowalevskii]	131	5e-29	70
isotig34343	369	2260	21.95	1.19	ref|XP_002737257.1| PREDICTED: Sterile alpha motif domain-containing protein 9-like [Saccoglossus kowalevskii]	55.5	3e-06	30.34
isotig34306	369	717	51.22	8.79	ref|XP_002432585.1| Threonyl-tRNA synthetase, cytoplasmic, putative [Pediculus humanus corporis] gb|EEB19847.1| Threonyl-tRNA synthetase, cytoplasmic, putative [Pediculus humanus corporis]	135	2e-30	59.43
isotig34295	368	215	35.87	39.53	ref|XP_001625048.1| predicted protein [Nematostella vectensis] gb|EDO32948.1| predicted protein [Nematostella vectensis]	72.4	3e-11	36.97
isotig34284	370	349	64.86	22.92	ref|XP_002413373.1| zinc finger protein, putative [Ixodes scapularis] gb|EEC16681.1| zinc finger protein, putative [Ixodes scapularis]	148	4e-34	66.12
isotig34282	373	479	37.8	9.81	ref|NP_001002161.2| integrator complex subunit 12 [Danio rerio] gb|AAH96989.1| Zgc:86602 [Danio rerio]	115	4e-24	78.33
isotig34281	362	327	16.57	6.12	ref|NP_001185572.1| serine dehydratase-like [Gallus gallus]	52.8	9e-09	55.56
isotig34280	366	178	35.25	24.16	dbj|BAA89420.1| sarcoplasmic calcium-binding protein [Mizuhopecten yessoensis]	99.8	2e-19	84.31
isotig34269	358	149	36.03	57.05	ref|XP_002171134.1| PREDICTED: similar to predicted protein [Hydra magnipapillata]	78.6	4e-13	49.43
isotig34267	370	340	34.86	12.65	ref|XP_001202188.1| PREDICTED: similar to peroxisomal membrane protein 3, 35kDa (Zellweger syndrome), partial [Strongylocentrotus purpuratus] ref|XP_797522.2| PREDICTED: similar to peroxisomal membrane protein 3, 35kDa (Zellweger syndrome), partial [Strongylocentrotus purpuratus]	84.7	5e-15	42.57
isotig34264	371	533	38.81	9.01	ref|XP_003384017.1| PREDICTED: hypothetical protein LOC100639520 [Amphimedon queenslandica]	106	2e-21	39.67
isotig34263	370	1785	42.97	2.97	ref|XP_002740754.1| PREDICTED: hypothetical protein, partial [Saccoglossus kowalevskii]	110	9e-23	75.71
isotig34262	370	890	40.54	15.17	ref|XP_003454160.1| PREDICTED: hemicentin-1-like [Oreochromis niloticus]	76.6	1e-12	43.1
isotig34255	369	429	47.97	13.75	ref|XP_001179512.1| PREDICTED: similar to axonemal dynein heavy chain 8 long form, partial [Strongylocentrotus purpuratus] ref|XP_786408.2| PREDICTED: similar to axonemal dynein heavy chain 8 long form, partial [Strongylocentrotus purpuratus]	132	3e-29	79.73
isotig34230	368	1832	32.61	2.18	ref|XP_003491582.1| PREDICTED: hypothetical protein LOC100743907 [Bombus impatiens]	84.7	5e-15	42.11
isotig34227	359	441	26.74	7.26	ref|NP_001133575.1| iron/zinc purple acid phosphatase-like protein precursor [Salmo salar] gb|ACI33508.1| Iron/zinc purple acid phosphatase-like protein precursor [Salmo salar]	75.1	4e-12	64
isotig34225	364	503	46.15	11.13	ref|NP_757836.1| PTS system ascorbate-specific transporter subunit IIC [Mycoplasma penetrans HF-2] dbj|BAC44240.1| PTS system enzyme IIC component [Mycoplasma penetrans HF-2]	104	6e-21	54.9
isotig34224	367	243	44.96	22.63	ref|XP_002594176.1| hypothetical protein BRAFLDRAFT_117614 [Branchiostoma floridae] gb|EEN50187.1| hypothetical protein BRAFLDRAFT_117614 [Branchiostoma floridae]	112	2e-23	85.94
isotig34222	368	557	21.2	4.67	ref|XP_003227493.1| PREDICTED: copine-7-like [Anolis carolinensis]	59.7	2e-07	45.61
isotig34218	368	258	25.27	12.02	gb|AEO35562.1| hypothetical protein [Amblyomma maculatum]	74.7	1e-12	53.45
isotig34206	360	652	40	7.36	gb|AAH48039.1| Cars protein [Danio rerio]	99.8	2e-19	63.16
isotig34204	370	282	73.78	32.27	ref|XP_002587531.1| hypothetical protein BRAFLDRAFT_61299 [Branchiostoma floridae] gb|EEN43542.1| hypothetical protein BRAFLDRAFT_61299 [Branchiostoma floridae]	195	5e-49	78.45
isotig34199	364	1361	66.76	5.95	ref|XP_001375849.2| PREDICTED: probable phospholipid-transporting ATPase IB [Monodelphis domestica]	172	1e-41	68.07
isotig34197	366	925	59.02	50.49	ref|XP_002702019.2| PREDICTED: LOW QUALITY PROTEIN: zinc finger protein 91 [Bos taurus]	122	2e-26	60
isotig34178	365	148	24.66	20.27	ref|XP_002606621.1| hypothetical protein BRAFLDRAFT_262426 [Branchiostoma floridae] gb|EEN62631.1| hypothetical protein BRAFLDRAFT_262426 [Branchiostoma floridae]	67	2e-18	63.83
isotig34175	368	941	16.3	2.13	ref|XP_002194625.1| PREDICTED: chromosome 10 open reading frame 118 [Taeniopygia guttata]	38.9	7e-06	30.77
isotig34171	357	1337	15.97	1.42	ref|XP_002741100.1| PREDICTED: hypothetical protein [Saccoglossus kowalevskii]	48.9	6e-06	46.34
isotig34170	369	791	31.71	4.93	ref|XP_002598774.1| hypothetical protein BRAFLDRAFT_212976 [Branchiostoma floridae] gb|EEN54786.1| hypothetical protein BRAFLDRAFT_212976 [Branchiostoma floridae]	88.2	5e-16	61.9
isotig34169	370	1906	38.92	2.52	ref|XP_002737030.1| PREDICTED: Centromere protein F-like, partial [Saccoglossus kowalevskii]	105	3e-21	48
isotig34162	371	207	40.43	24.15	ref|XP_561529.3| Anopheles gambiae str. PEST AGAP012826-PA [Anopheles gambiae str. PEST] gb|EAL42430.3| AGAP012826-PA [Anopheles gambiae str. PEST]	98.6	3e-19	43.86
isotig34157	371	1075	44.47	5.12	ref|XP_002601785.1| hypothetical protein BRAFLDRAFT_75995 [Branchiostoma floridae] gb|EEN57797.1| hypothetical protein BRAFLDRAFT_75995 [Branchiostoma floridae]	127	7e-28	47.41
isotig34155	366	344	31.97	11.34	ref|XP_002744190.1| PREDICTED: kinetochore-associated protein 1-like [Callithrix jacchus]	72	3e-11	34.21
isotig34154	366	534	47.54	15.17	ref|XP_975272.1| PREDICTED: similar to lost on transformation protein 1 [Tribolium castaneum] gb|EFA06038.1| hypothetical protein TcasGA2_TC008868 [Tribolium castaneum]	120	4e-26	65.91
isotig34148	368	310	30.98	12.26	gb|ABX60139.1| mitochondrial uncoupling protein A [Rhabdophis tigrinus]	82	3e-14	58.46
isotig34133	373	125	68.36	68	sp|P21896.2|H2A_CHITH RecName: Full=Histone H2A emb|CAA39773.1| histone H2A [Chironomus thummi]	130	6e-29	98.84
isotig34130	370	340	40.54	14.71	ref|XP_970572.1| PREDICTED: similar to corticotropin releasing hormone binding protein [Tribolium castaneum] gb|EEZ98485.1| hypothetical protein TcasGA2_TC000979 [Tribolium castaneum]	108	4e-22	46.3
isotig34125	370	1084	19.46	2.21	ref|XP_002736516.1| PREDICTED: predicted protein-like [Saccoglossus kowalevskii]	50.8	8e-10	64.86
isotig34124	370	2450	41.35	2.08	gb|EHB06449.1| Lysine-specific demethylase 5C [Heterocephalus glaber]	96.7	1e-18	56.67
isotig34123	348	334	43.1	14.97	ref|ZP_06068260.1| predicted protein [Acinetobacter lwoffii SH145] gb|EEY91168.1| predicted protein [Acinetobacter lwoffii SH145]	110	7e-23	92.59
isotig34121	366	2712	74.59	3.36	ref|XP_002599792.1| hypothetical protein BRAFLDRAFT_70263 [Branchiostoma floridae] gb|EEN55804.1| hypothetical protein BRAFLDRAFT_70263 [Branchiostoma floridae]	180	9e-44	75.83
isotig34107	368	616	21.2	4.22	ref|XP_002126425.1| PREDICTED: similar to predicted protein [Ciona intestinalis]	61.2	6e-08	36.62
isotig34084	370	588	74.59	15.65	dbj|BAF63638.1| calnexin [Crassostrea gigas]	186	2e-45	74.8
isotig34068	367	302	27.79	11.26	ref|XP_001599895.2| PREDICTED: ribonuclease H1 [Nasonia vitripennis]	77.8	6e-13	46.58
isotig34065	373	294	60.32	25.51	ref|XP_001201985.1| PREDICTED: similar to Mrpl15-prov protein [Strongylocentrotus purpuratus] ref|XP_786658.2| PREDICTED: similar to Mrpl15-prov protein [Strongylocentrotus purpuratus]	164	5e-39	61.48
isotig34049	362	2727	25.69	1.14	gb|EFX69360.1| hypothetical protein DAPPUDRAFT_329113 [Daphnia pulex]	65.9	2e-09	51.67
isotig34044	366	971	26.23	3.3	ref|XP_001634886.1| predicted protein [Nematostella vectensis] gb|EDO42823.1| predicted protein [Nematostella vectensis]	57	1e-06	45.07
isotig34040	373	2641	24.13	1.14	gb|ABL86143.1| BRCA1 [Strongylocentrotus purpuratus]	54.3	4e-10	48.39
isotig34038	370	238	32.43	16.81	ref|XP_003406202.1| PREDICTED: coenzyme Q-binding protein COQ10 homolog B, mitochondrial-like [Loxodonta africana]	79	3e-26	61.54
isotig34036	368	1022	66.85	8.02	ref|XP_002593171.1| hypothetical protein BRAFLDRAFT_120153 [Branchiostoma floridae] gb|EEN49182.1| hypothetical protein BRAFLDRAFT_120153 [Branchiostoma floridae]	172	2e-41	80.39
isotig34030	368	213	26.09	15.02	ref|XP_002588236.1| hypothetical protein BRAFLDRAFT_86681 [Branchiostoma floridae] gb|EEN44247.1| hypothetical protein BRAFLDRAFT_86681 [Branchiostoma floridae]	56.6	1e-06	40.51
isotig34028	373	1920	30.56	1.98	ref|XP_002684517.1| PREDICTED: LOW QUALITY PROTEIN: thyroid receptor-interacting protein 11 [Bos taurus]	57.8	7e-07	40
isotig34018	367	639	26.16	5.01	ref|XP_003446800.1| PREDICTED: ferredoxin-fold anticodon-binding domain-containing protein 1-like [Oreochromis niloticus]	56.2	2e-06	43.24
isotig34015	368	583	19.57	4.12	ref|XP_002592329.1| hypothetical protein BRAFLDRAFT_240123 [Branchiostoma floridae] gb|EEN48340.1| hypothetical protein BRAFLDRAFT_240123 [Branchiostoma floridae]	54.3	7e-06	44.44
isotig33997	372	164	28.23	21.34	gb|AEP83534.1| cyclophilin A [Litopenaeus vannamei]	78.6	4e-13	71.43
isotig33996	373	633	37	7.27	ref|XP_002931517.1| PREDICTED: sodium- and chloride-dependent glycine transporter 1-like [Xenopus (Silurana) tropicalis]	116	2e-24	40.35
isotig33994	373	1348	29.76	2.74	gb|ABM90392.1| polyprotein [Chlamys farreri]	67.8	6e-15	58.73
isotig33989	371	579	20.22	4.32	ref|XP_002611207.1| solute carrier family 6, member 9 [Branchiostoma floridae] gb|EEN67217.1| solute carrier family 6, member 9 [Branchiostoma floridae]	67	3e-17	49.02
isotig33971	370	374	38.11	12.57	gb|EFX84308.1| hypothetical protein DAPPUDRAFT_47502 [Daphnia pulex]	99.4	6e-36	77.05
isotig33966	371	129	24.26	23.26	gb|AER17647.1| hypothetical protein SSUD9_1463 [Streptococcus suis D9]	57.8	7e-07	31.25
isotig33963	374	462	32.89	8.87	ref|XP_003240899.1| PREDICTED: acetylcholine receptor subunit alpha-type acr-16-like isoform 2 [Acyrthosiphon pisum]	72.4	3e-11	34.45
isotig33948	359	851	32.59	4.58	gb|AEJ31980.1| phosphodiesterase 1 [Crotalus adamanteus]	88.6	2e-23	54.17
isotig33947	373	1046	42.63	5.07	ref|XP_002731501.1| PREDICTED: Lfur2-like [Saccoglossus kowalevskii]	117	6e-25	53.54
isotig33937	374	130	42.51	40.77	ref|XP_002590367.1| hypothetical protein BRAFLDRAFT_76640 [Branchiostoma floridae] gb|EEN46378.1| hypothetical protein BRAFLDRAFT_76640 [Branchiostoma floridae]	108	3e-22	51.46
isotig33909	371	755	55.8	9.14	gb|EHH53710.1| hypothetical protein EGM_14399 [Macaca fascicularis]	134	7e-30	62.16
isotig33906	373	337	24.13	8.9	gb|EHH59037.1| hypothetical protein EGM_09036, partial [Macaca fascicularis]	69.7	2e-10	53.57
isotig33895	375	561	44.8	9.98	ref|XP_002731710.1| PREDICTED: CDC14 homolog A-like, partial [Saccoglossus kowalevskii]	120	8e-26	82.35
isotig33894	372	280	30.65	13.57	gb|EFN85287.1| Phosphoglycerate mutase family member 5 [Harpegnathos saltator]	84	9e-15	48.72
isotig33890	370	1503	30.81	2.86	ref|XP_001011953.2| hypothetical protein TTHERM_00395810 [Tetrahymena thermophila] gb|EAR91708.2| hypothetical protein TTHERM_00395810 [Tetrahymena thermophila SB210]	55.1	2e-07	42.22
isotig33889	372	370	41.94	14.05	ref|XP_002131119.1| PREDICTED: similar to predicted protein isoform 2 [Ciona intestinalis]	94	9e-18	43.7
isotig33885	371	3463	50.13	1.79	ref|XP_002592960.1| hypothetical protein BRAFLDRAFT_65544 [Branchiostoma floridae] gb|EEN48971.1| hypothetical protein BRAFLDRAFT_65544 [Branchiostoma floridae]	138	3e-31	56.36
isotig33875	375	505	34.4	8.51	emb|CAD57739.1| homothorax 1 [Cupiennius salei]	55.8	3e-06	39.45
isotig33874	375	1777	44.8	3.15	ref|XP_002732390.1| PREDICTED: Gap-Pol polyprotein-like, partial [Saccoglossus kowalevskii]	118	3e-25	44.8
isotig33869	375	222	25.6	14.41	gb|EFN61349.1| NADH dehydrogenase [ubiquinone] iron-sulfur protein 7, mitochondrial [Camponotus floridanus]	62.8	2e-08	49.23
isotig33867	375	1564	64.8	5.18	ref|XP_002732301.1| PREDICTED: polyprotein-like [Saccoglossus kowalevskii]	181	5e-44	68.07
isotig33864	375	762	32	5.25	ref|XP_001199386.1| PREDICTED: hypothetical protein [Strongylocentrotus purpuratus] ref|XP_001182818.1| PREDICTED: hypothetical protein [Strongylocentrotus purpuratus]	67	1e-09	33.9
isotig33862	374	2553	30.48	1.49	ref|XP_002741856.1| PREDICTED: predicted protein-like [Saccoglossus kowalevskii]	82.8	3e-15	61.29
isotig33859	374	456	31.28	8.55	ref|XP_002739098.1| PREDICTED: calcium/calmodulin-dependent protein kinase I gamma-like [Saccoglossus kowalevskii]	80.9	7e-15	45.88
isotig33857	375	463	31.2	8.42	gb|AER42697.1| eukaryotic translation elongation factor 2 [Epinephelus coioides]	87	1e-15	69.64
isotig33855	375	82	56	85.37	gb|ABW23211.1| ribosomal protein rps21 [Eurythoe complanata]	145	2e-33	85.37
isotig33847	376	1370	82.18	54.16	ref|XP_003390499.1| PREDICTED: fibrillin-1-like, partial [Amphimedon queenslandica]	117	9e-25	82.4
isotig33845	375	561	24	5.35	ref|NP_001189458.1| inhibitor of apoptosis 2 [Bombyx mori] gb|ADM32523.1| iap2 [Bombyx mori]	55.1	4e-06	36.59
isotig33841	374	444	58.56	16.44	gb|EFN80804.1| COP9 signalosome complex subunit 2 [Harpegnathos saltator]	152	4e-36	87.95
isotig33828	376	872	27.93	4.01	ref|XP_795504.2| PREDICTED: hypothetical protein [Strongylocentrotus purpuratus] ref|XP_001197080.1| PREDICTED: hypothetical protein [Strongylocentrotus purpuratus]	57.8	7e-07	36.46
isotig33819	370	1047	31.62	3.72	ref|XP_002667675.2| PREDICTED: ubiquitin carboxyl-terminal hydrolase 48 [Danio rerio]	78.2	2e-18	47.56
isotig33817	370	465	26.76	7.1	gb|AEO33297.1| hypothetical protein [Amblyomma maculatum]	69.7	2e-10	70.21
isotig33813	372	469	46.77	12.37	ref|XP_002735979.1| PREDICTED: carbohydrate kinase-like [Saccoglossus kowalevskii]	125	3e-27	54.21
isotig33786	363	510	31.4	7.45	ref|NP_001073465.1| cytochrome P450, family 4, subfamily V, polypeptide 7 [Danio rerio] gb|AAI25941.1| Zgc:154042 [Danio rerio] gb|AAI65384.1| Zgc:154042 protein [Danio rerio]	85.1	6e-20	77.55
isotig33775	372	650	37.9	7.23	ref|XP_002739332.1| PREDICTED: tRNA splicing endonuclease 54 homolog [Saccoglossus kowalevskii]	81.3	6e-14	41.23
isotig33755	375	200	58.4	36.5	gb|AAN05588.1| ribosomal protein L19 [Argopecten irradians]	110	7e-23	98.65
isotig33746	375	579	27.2	5.87	gb|ADG63460.1| crystallin gamma S-like protein [Crepidula fornicata]	64.7	6e-09	64.15
isotig33743	376	881	31.91	4.54	ref|XP_002594264.1| hypothetical protein BRAFLDRAFT_117652 [Branchiostoma floridae] gb|EEN50275.1| hypothetical protein BRAFLDRAFT_117652 [Branchiostoma floridae]	92	3e-17	71.43
isotig33735	375	927	42.4	5.72	ref|XP_002739894.1| PREDICTED: hypothetical protein [Saccoglossus kowalevskii]	112	1e-24	53.54
isotig33732	370	2595	27.57	1.31	ref|XP_002739711.1| PREDICTED: kinesin family member 20A-like [Saccoglossus kowalevskii]	71.2	6e-11	40.48
isotig33725	377	316	42.18	16.77	ref|XP_782003.2| PREDICTED: similar to protein T23F11.1 [imported] - Caenorhabditis elegans [Strongylocentrotus purpuratus] ref|XP_001177134.1| PREDICTED: similar to protein T23F11.1 [imported] - Caenorhabditis elegans [Strongylocentrotus purpuratus]	109	2e-22	72.6
isotig33718	377	363	42.18	14.6	dbj|BAJ88850.1| predicted protein [Hordeum vulgare subsp. vulgare] dbj|BAK01019.1| predicted protein [Hordeum vulgare subsp. vulgare]	115	4e-24	71.62
isotig33709	377	2754	44.56	2.03	ref|XP_001202789.1| PREDICTED: similar to hydrocephalus-inducing protein, partial [Strongylocentrotus purpuratus] ref|XP_781655.2| PREDICTED: similar to hydrocephalus-inducing protein, partial [Strongylocentrotus purpuratus]	107	6e-22	52.83
isotig33702	377	453	19.89	5.52	emb|CAX73856.1| glycoprotein 2-beta-D-xylosyltransferase [Schistosoma japonicum]	56.6	1e-06	40.32
isotig33701	377	450	27.06	7.56	ref|XP_003127476.1| PREDICTED: protein tweety homolog 1-like [Sus scrofa]	71.2	6e-11	34.69
isotig33687	365	1043	32.88	3.84	ref|XP_003475470.1| PREDICTED: mitotic checkpoint serine/threonine-protein kinase BUB1 beta-like [Cavia porcellus]	65.1	4e-09	40.82
isotig33682	375	289	46.4	20.07	gb|EHA99926.1| hypothetical protein GW7_01886 [Heterocephalus glaber]	113	1e-23	50.43
isotig33667	376	2495	43.09	2.16	ref|XP_002430466.1| highwire, putative [Pediculus humanus corporis] gb|EEB17728.1| highwire, putative [Pediculus humanus corporis]	104	6e-21	62.79
isotig33662	377	1785	73.21	5.15	ref|XP_002740754.1| PREDICTED: hypothetical protein, partial [Saccoglossus kowalevskii]	162	2e-38	76.03
isotig33654	377	1079	34.22	3.99	ref|XP_001630327.1| predicted protein [Nematostella vectensis] gb|EDO38264.1| predicted protein [Nematostella vectensis]	79	3e-13	34.96
isotig33653	375	307	32	13.03	ref|ZP_03130352.1| dihydrodipicolinate synthetase [Chthoniobacter flavus Ellin428] gb|EDY18859.1| dihydrodipicolinate synthetase [Chthoniobacter flavus Ellin428]	66.2	2e-09	35.4
isotig33652	375	471	39.2	10.4	gb|AEF32114.1| MyD88 [Ruditapes philippinarum]	102	2e-20	51.04
isotig33647	368	1126	51.36	5.6	ref|XP_002740358.1| PREDICTED: hypothetical protein [Saccoglossus kowalevskii]	129	1e-28	58.33
isotig33636	378	244	34.13	17.62	ref|XP_002609404.1| hypothetical protein BRAFLDRAFT_59661 [Branchiostoma floridae] gb|EEN65414.1| hypothetical protein BRAFLDRAFT_59661 [Branchiostoma floridae]	91.7	1e-21	46.74
isotig33634	375	481	20.8	5.41	gb|AES08570.1| transportin 1 [Mustela putorius furo]	57	1e-06	92.86
isotig33630	375	157	20	15.92	gb|ACU33966.1| growth arrest and DNA-damage-inducible alpha-like protein [Crassostrea angulata]	54.3	7e-06	31.65
isotig33625	368	1039	69.29	8.18	ref|XP_003448874.1| PREDICTED: rho GTPase-activating protein 39 [Oreochromis niloticus]	173	8e-42	69.67
isotig33623	378	1676	45.24	3.4	ref|XP_002736962.1| PREDICTED: hypothetical protein [Saccoglossus kowalevskii]	113	1e-23	54.29
isotig33615	377	1058	57.29	6.81	ref|XP_002733005.1| PREDICTED: chromatin-specific transcription elongation factor large subunit-like [Saccoglossus kowalevskii]	115	3e-24	58.54
isotig33608	378	876	49.21	7.08	ref|XP_002942889.1| PREDICTED: LOW QUALITY PROTEIN: KN motif and ankyrin repeat domain-containing protein 2-like [Xenopus (Silurana) tropicalis]	105	3e-21	49.21
isotig33607	372	381	47.58	15.49	ref|XP_002611729.1| hypothetical protein BRAFLDRAFT_128732 [Branchiostoma floridae] gb|EEN67739.1| hypothetical protein BRAFLDRAFT_128732 [Branchiostoma floridae]	126	2e-27	49.58
isotig33592	374	598	45.72	9.53	ref|XP_001944252.2| PREDICTED: cdc42-interacting protein 4-like [Acyrthosiphon pisum]	130	6e-29	67.06
isotig33590	377	295	68.44	29.15	ref|XP_003391376.1| PREDICTED: pirin-like protein-like [Amphimedon queenslandica]	186	5e-48	77.48
isotig33569	373	1913	23.32	1.52	dbj|BAJ78679.1| RNA polymerase II largest subunit [Inocellia japonica]	54.7	6e-06	65.91
isotig33560	378	949	23.81	3.16	ref|XP_002994326.1| hypothetical protein SELMODRAFT_432251 [Selaginella moellendorffii] gb|EFJ04611.1| hypothetical protein SELMODRAFT_432251 [Selaginella moellendorffii]	69.3	2e-10	31.91
isotig33556	372	48	19.35	50	emb|CAF95445.1| unnamed protein product [Tetraodon nigroviridis]	56.2	2e-06	77.42
isotig33550	378	689	50	9.14	ref|NP_001082492.1| protein SDA1 homolog [Xenopus laevis] sp|Q2VPG3.1|SDA1_XENLA RecName: Full=Protein SDA1 homolog; AltName: Full=SDA1 domain-containing protein 1 gb|AAI08828.1| Sdad1 protein [Xenopus laevis]	130	1e-40	80.77
isotig33549	378	370	38.89	13.24	ref|XP_002590297.1| hypothetical protein BRAFLDRAFT_76550 [Branchiostoma floridae] gb|EEN46308.1| hypothetical protein BRAFLDRAFT_76550 [Branchiostoma floridae]	100	1e-19	41.88
isotig33545	377	719	81.17	14.19	gb|EHB03786.1| Serine/threonine-protein phosphatase 2A 65 kDa regulatory subunit A alpha isoform [Heterocephalus glaber]	202	2e-55	95.33
isotig33533	371	510	43.67	10.59	ref|XP_002595287.1| hypothetical protein BRAFLDRAFT_128103 [Branchiostoma floridae] gb|EEN51299.1| hypothetical protein BRAFLDRAFT_128103 [Branchiostoma floridae]	117	1e-46	79.41
isotig33530	379	662	54.62	10.42	gb|ACD65489.1| prohormone convertase 2 [Haliotis asinina]	155	3e-36	63.89
isotig33520	376	99	18.35	23.23	ref|XP_001120348.2| PREDICTED: uncharacterized protein C1orf31 homolog [Apis mellifera]	55.8	3e-06	46.94
isotig33517	376	594	28.72	6.06	ref|XP_002190142.1| PREDICTED: hypothetical protein [Taeniopygia guttata]	76.3	2e-12	39.13
isotig33509	378	232	43.65	23.71	ref|XP_002435506.1| negative effector of RNA polymerase III synthesis, putative [Ixodes scapularis] gb|EEC08336.1| negative effector of RNA polymerase III synthesis, putative [Ixodes scapularis]	107	7e-22	71.43
isotig33496	376	123	27.13	39.02	gb|EFN68572.1| hypothetical protein EAG_07671 [Camponotus floridanus]	96.7	1e-18	39.53
isotig33473	378	525	34.13	8.19	ref|XP_001605321.1| PREDICTED: tubulin-specific chaperone E-like [Nasonia vitripennis]	105	3e-21	60.56
isotig33471	380	452	57.63	16.15	gb|ACA30403.1| hexokinase [Crassostrea gigas]	159	1e-37	66.36
isotig33464	376	672	41.49	7.74	gb|EFX85417.1| hypothetical protein DAPPUDRAFT_187662 [Daphnia pulex]	101	4e-20	41.6
isotig33457	377	351	21.49	7.69	ref|XP_003384905.1| PREDICTED: cyclic AMP-dependent transcription factor ATF-2-like [Amphimedon queenslandica]	64.7	5e-09	72.97
isotig33441	379	919	44.33	6.09	ref|XP_002609135.1| hypothetical protein BRAFLDRAFT_126158 [Branchiostoma floridae] gb|EEN65145.1| hypothetical protein BRAFLDRAFT_126158 [Branchiostoma floridae]	112	2e-23	47.46
isotig33436	380	435	30	8.74	ref|XP_002129829.1| PREDICTED: similar to Y54G2A.4 [Ciona intestinalis]	82	3e-14	51.35
isotig33435	375	415	59.2	24.58	ref|XP_001634149.1| predicted protein [Nematostella vectensis] gb|EDO42086.1| predicted protein [Nematostella vectensis]	145	2e-33	61.67
isotig33433	378	555	20.63	4.68	gb|EHJ73031.1| hypothetical protein KGM_12613 [Danaus plexippus]	55.1	4e-06	45.61
isotig33424	380	555	37.89	32.97	ref|NP_872321.2| zinc finger protein 714 [Homo sapiens]	79.3	2e-13	50
isotig33421	379	1356	20.58	1.92	ref|XP_002735825.1| PREDICTED: vinculin-like [Saccoglossus kowalevskii]	60.8	8e-08	83.87
isotig33420	379	74	25.33	43.24	gb|EFX89256.1| hypothetical protein DAPPUDRAFT_126724 [Daphnia pulex]	76.3	2e-12	47.06
isotig33414	379	505	42.74	10.69	ref|XP_002738191.1| PREDICTED: cholinergic receptor, nicotinic, alpha 10-like, partial [Saccoglossus kowalevskii]	69.3	2e-10	43.55
isotig33407	376	2549	23.94	1.18	ref|XP_002741052.1| PREDICTED: replicase/helicase/endonuclease-like [Saccoglossus kowalevskii]	61.2	6e-08	45.45
isotig33405	381	145	46.46	40.69	ref|XP_002730713.1| PREDICTED: predicted protein-like [Saccoglossus kowalevskii]	122	2e-26	50
isotig33399	378	979	71.43	9.19	ref|NP_001191459.1| kinesin heavy chain 1 [Aplysia californica] gb|ABG66709.1| kinesin heavy chain 1 [Aplysia californica]	180	1e-53	88.24
isotig33391	378	193	21.43	13.99	gb|EFX88775.1| hypothetical protein DAPPUDRAFT_311126 [Daphnia pulex]	55.5	3e-06	50.94
isotig33387	378	2616	67.46	3.25	ref|XP_003456726.1| PREDICTED: protein PIEZO1-like [Oreochromis niloticus]	171	3e-41	68.55
isotig33383	380	275	23.68	10.91	ref|XP_002733196.1| PREDICTED: nephew of atonal protein-like [Saccoglossus kowalevskii]	57.8	1e-12	61.22
isotig33378	381	752	43.31	7.31	ref|XP_001634625.1| predicted protein [Nematostella vectensis] gb|EDO42562.1| predicted protein [Nematostella vectensis]	104	5e-21	43.31
isotig33370	378	1387	29.37	2.67	ref|XP_002738835.1| PREDICTED: ZYRO0B12144p-like [Saccoglossus kowalevskii]	65.5	3e-09	41.11
isotig33348	376	188	34.31	22.87	ref|XP_003454970.1| PREDICTED: FAD-linked sulfhydryl oxidase ALR-like isoform 2 [Oreochromis niloticus]	106	2e-21	82.69
isotig33346	378	2138	21.43	1.26	ref|XP_002933311.1| PREDICTED: bromodomain adjacent to zinc finger domain protein 2B isoform 1 [Xenopus (Silurana) tropicalis]	63.2	2e-08	56.25
isotig33340	379	1727	19.79	1.45	ref|XP_003430530.1| PREDICTED: myosin-IXa-like, partial [Ornithorhynchus anatinus]	61.6	5e-08	49.02
isotig33337	380	1660	35.53	2.71	ref|NP_001082588.1| IQ motif containing GTPase activating protein 2 [Xenopus laevis] dbj|BAC75408.1| IQ motif containing GTPase activating protein 2 [Xenopus laevis]	84	9e-15	51.14
isotig33336	377	451	37.4	10.42	ref|NP_997905.1| fucosidase, alpha-L-1, tissue precursor [Danio rerio] gb|AAH50158.1| Fucosidase, alpha-L- 1, tissue [Danio rerio]	109	4e-33	67.14
isotig33332	381	583	53.54	11.66	ref|XP_002609324.1| hypothetical protein BRAFLDRAFT_271120 [Branchiostoma floridae] gb|EEN65334.1| hypothetical protein BRAFLDRAFT_271120 [Branchiostoma floridae]	147	6e-34	53.97
isotig33330	383	1916	34.46	2.3	gb|ADY40056.1| Transmembrane protein 131 [Ascaris suum]	95.5	3e-18	35.2
isotig33329	376	429	39.1	11.42	gb|AAX25820.2| SJCHGC02598 protein [Schistosoma japonicum]	105	2e-24	54.44
isotig33324	375	377	73.6	24.4	ref|XP_002736285.1| PREDICTED: CG12128-like [Saccoglossus kowalevskii]	199	1e-49	75.41
isotig33310	382	451	45.55	12.86	gb|AAH66691.1| Fucosidase, alpha-L- 1, tissue [Danio rerio] emb|CAK05290.1| fucosidase alpha-L-1 tissue [Danio rerio]	134	8e-31	61.7
isotig33303	381	317	18.11	7.26	gb|ACU83221.1| heat shock protein 40A [Ruditapes philippinarum]	53.5	2e-08	74.19
isotig33286	381	300	75.59	32	gb|ACO09238.1| Cathepsin Z precursor [Osmerus mordax]	214	4e-54	87.27
isotig33283	381	614	40.94	8.47	ref|XP_002740338.1| PREDICTED: HSPA12B-like [Saccoglossus kowalevskii]	108	3e-22	44.44
isotig33280	380	1066	66.32	7.88	gb|EFX83224.1| hypothetical protein DAPPUDRAFT_315656 [Daphnia pulex]	183	1e-44	69.42
isotig33270	381	423	74.02	22.22	ref|NP_001134033.1| COP9 signalosome complex subunit 3 [Salmo salar] gb|ACI34350.1| COP9 signalosome complex subunit 3 [Salmo salar]	195	3e-48	74.02
isotig33265	372	605	22.58	4.63	gb|AER99192.1| glyceronephosphate O-acyltransferase [Mustela putorius furo]	67.4	2e-13	39.44
isotig33238	377	620	72.41	14.68	gb|EFA04370.1| hypothetical protein TcasGA2_TC014668 [Tribolium castaneum]	192	1e-47	73.39
isotig33234	377	542	31.83	7.38	gb|AAH53246.2| G protein-coupled receptor 177 [Danio rerio]	78.6	8e-25	59.7
isotig33230	379	1319	82.32	7.88	ref|XP_001362892.1| PREDICTED: calcium-dependent secretion activator 1 isoform 4 [Monodelphis domestica]	219	2e-55	87.39
isotig33227	379	737	39.58	6.78	ref|XP_001950356.1| PREDICTED: exocyst complex component 3-like isoform 1 [Acyrthosiphon pisum] ref|XP_003247006.1| PREDICTED: exocyst complex component 3-like isoform 2 [Acyrthosiphon pisum]	109	1e-26	52.08
isotig33223	382	418	25.92	7.89	ref|XP_002731860.1| PREDICTED: predicted protein-like, partial [Saccoglossus kowalevskii]	70.5	1e-10	37.93
isotig33220	380	467	28.42	7.71	ref|XP_002732256.1| PREDICTED: putative RNA exonuclease NEF-sp-like, partial [Saccoglossus kowalevskii]	72.8	2e-11	39.13
isotig33219	380	1915	18.16	1.2	ref|XP_001949504.2| PREDICTED: hypothetical protein LOC100162931 [Acyrthosiphon pisum]	55.5	3e-08	39.66
isotig33213	383	708	63.45	11.44	gb|ACI34035.1| Methylcrotonoyl-CoA carboxylase subunit alpha, mitochondrial precursor [Salmo salar]	166	2e-43	79.41
isotig33207	383	348	28.98	10.63	gb|EFN69445.1| Poly(ADP-ribose) glycohydrolase ARH3 [Camponotus floridanus]	61.6	2e-10	33.33
isotig33201	381	790	51.18	8.23	ref|XP_003353824.1| PREDICTED: N-terminal kinase-like protein isoform 2 [Sus scrofa]	120	6e-26	51.59
isotig33188	383	1727	38.38	2.84	gb|EFR22460.1| hypothetical protein AND_15220 [Anopheles darlingi]	97.4	8e-19	41.18
isotig33185	381	1065	25.98	3.1	ref|XP_002602445.1| hypothetical protein BRAFLDRAFT_198676 [Branchiostoma floridae] gb|EEN58457.1| hypothetical protein BRAFLDRAFT_198676 [Branchiostoma floridae]	58.5	4e-07	48.53
isotig33180	382	471	63.61	17.2	ref|XP_002407424.1| pp-GalNAc-transferase, putative [Ixodes scapularis] gb|EEC10482.1| pp-GalNAc-transferase, putative [Ixodes scapularis]	167	8e-40	64.29
isotig33175	380	1760	56.84	5.17	ref|XP_002730512.1| PREDICTED: polyamine modulated factor 1 binding protein 1-like, partial [Saccoglossus kowalevskii]	133	1e-29	64.86
isotig33173	380	275	37.89	17.45	ref|NP_001120569.1| probable fructose-2,6-bisphosphatase TIGAR [Xenopus (Silurana) tropicalis] sp|B1WAX6.1|TIGAR_XENTR RecName: Full=Probable fructose-2,6-bisphosphatase TIGAR; AltName: Full=TP53-induced glycolysis and apoptosis regulator gb|AAI61536.1| LOC100145723 protein [Xenopus (Silurana) tropicalis]	90.9	7e-17	55.17
isotig33150	383	830	29.77	4.58	gb|EHJ78503.1| endonuclease-reverse transcriptase [Danaus plexippus]	58.9	3e-07	48.1
isotig33142	381	3976	60.63	1.94	ref|XP_001626827.1| predicted protein [Nematostella vectensis] gb|EDO34727.1| predicted protein [Nematostella vectensis]	160	2e-46	77
isotig33140	381	268	48.03	22.76	ref|XP_800219.1| PREDICTED: hypothetical protein [Strongylocentrotus purpuratus] ref|XP_001177325.1| PREDICTED: hypothetical protein [Strongylocentrotus purpuratus]	101	5e-20	49.59
isotig33138	382	1079	51.83	6.12	ref|XP_001204073.1| PREDICTED: similar to coiled-coil domain containing 40, partial [Strongylocentrotus purpuratus] ref|XP_795411.2| PREDICTED: similar to coiled-coil domain containing 40, partial [Strongylocentrotus purpuratus]	90.1	1e-16	64.71
isotig33135	379	502	53.83	13.55	ref|XP_002603866.1| hypothetical protein BRAFLDRAFT_205898 [Branchiostoma floridae] gb|EEN59877.1| hypothetical protein BRAFLDRAFT_205898 [Branchiostoma floridae]	121	4e-26	53.97
isotig33133	383	230	28.2	15.65	ref|XP_787021.1| PREDICTED: similar to putative urease accessory protein F [Strongylocentrotus purpuratus] ref|XP_001189634.1| PREDICTED: similar to putative urease accessory protein F [Strongylocentrotus purpuratus]	74.7	5e-12	41.86
isotig33125	380	446	33.95	9.64	ref|XP_002604256.1| hypothetical protein BRAFLDRAFT_73394 [Branchiostoma floridae] gb|EEN60267.1| hypothetical protein BRAFLDRAFT_73394 [Branchiostoma floridae]	98.2	7e-22	56.58
isotig33124	382	637	50.26	10.05	ref|XP_002731081.1| PREDICTED: Solute carrier family 6 (neurotransmitter transporter, glycine), member 5-like [Saccoglossus kowalevskii]	143	1e-32	51.2
isotig33121	378	1314	28.57	2.74	ref|XP_002597495.1| hypothetical protein BRAFLDRAFT_80499 [Branchiostoma floridae] gb|EEN53507.1| hypothetical protein BRAFLDRAFT_80499 [Branchiostoma floridae]	65.1	4e-09	40.91
isotig33119	379	399	29.29	9.27	gb|EFX64856.1| hypothetical protein DAPPUDRAFT_304223 [Daphnia pulex]	76.6	1e-12	37.37
isotig33114	384	460	60.94	16.96	ref|XP_003444316.1| PREDICTED: allantoinase, mitochondrial-like [Oreochromis niloticus]	156	1e-36	61.9
isotig33107	383	786	24.28	3.94	ref|XP_002606975.1| hypothetical protein BRAFLDRAFT_64960 [Branchiostoma floridae] gb|EEN62985.1| hypothetical protein BRAFLDRAFT_64960 [Branchiostoma floridae]	64.3	5e-14	39.74
isotig33101	383	1940	56.4	3.71	gb|AAD52842.1|AF134172_1 myosin heavy chain [Pecten maximus]	138	3e-31	100
isotig33098	381	539	64.57	15.21	ref|XP_002609976.1| hypothetical protein BRAFLDRAFT_85933 [Branchiostoma floridae] gb|EEN65986.1| hypothetical protein BRAFLDRAFT_85933 [Branchiostoma floridae]	168	2e-42	71.93
isotig33096	369	289	65.04	27.68	ref|XP_002416464.1| signal recognition particle receptor, alpha subunit, putative [Ixodes scapularis] gb|EEC20381.1| signal recognition particle receptor, alpha subunit, putative [Ixodes scapularis]	169	1e-40	80
isotig33086	383	878	85.38	12.41	ref|NP_001191603.1| importin beta 1 [Aplysia californica] gb|AAY81965.1| importin beta 1 [Aplysia californica]	236	1e-60	87.2
isotig33084	383	562	39.16	8.9	gb|EFX81452.1| hypothetical protein DAPPUDRAFT_224315 [Daphnia pulex]	110	7e-23	60.24
isotig33076	382	317	34.55	13.88	ref|XP_002595630.1| hypothetical protein BRAFLDRAFT_275351 [Branchiostoma floridae] gb|EEN51642.1| hypothetical protein BRAFLDRAFT_275351 [Branchiostoma floridae]	95.9	2e-18	52.38
isotig33068	376	1093	43.88	5.03	ref|XP_003388665.1| PREDICTED: hypothetical protein LOC100640550 [Amphimedon queenslandica]	93.2	1e-17	45.45
isotig33061	382	911	17.28	2.85	ref|ZP_08726578.1| putative prichextensn [Haemophilus haemolyticus M21621] gb|EGT79180.1| putative prichextensn [Haemophilus haemolyticus M21621]	56.2	7e-07	40.74
isotig33059	383	586	80.68	17.58	ref|XP_001635714.1| predicted protein [Nematostella vectensis] gb|EDO43651.1| predicted protein [Nematostella vectensis]	227	6e-58	81.1
isotig33057	381	503	21.26	5.37	ref|XP_002677509.1| predicted protein [Naegleria gruberi] gb|EFC44765.1| predicted protein [Naegleria gruberi]	55.5	3e-06	48.21
isotig33052	379	687	23.75	4.37	ref|XP_001641544.1| predicted protein [Nematostella vectensis] gb|EDO49481.1| predicted protein [Nematostella vectensis]	58.5	4e-07	65.22
isotig33044	384	328	16.41	6.4	ref|XP_002402447.1| transcriptional repressor Yan, putative [Ixodes scapularis] gb|EEC02933.1| transcriptional repressor Yan, putative [Ixodes scapularis]	48.5	7e-10	63.64
isotig33036	383	1426	45.43	4.07	ref|XP_001947927.2| PREDICTED: epidermal growth factor receptor-like [Acyrthosiphon pisum]	107	7e-22	47.15
isotig33030	378	1583	20.63	1.64	ref|XP_001635173.1| predicted protein [Nematostella vectensis] gb|EDO43110.1| predicted protein [Nematostella vectensis]	57.8	5e-12	52
isotig33015	384	1230	23.44	2.44	ref|XP_002737031.1| PREDICTED: protein tyrosine phosphatase, non-receptor type 14-like [Saccoglossus kowalevskii]	68.2	6e-21	62.5
isotig32996	383	1594	61.88	7.03	ref|XP_001203272.1| PREDICTED: similar to zinc finger protein [Strongylocentrotus purpuratus] ref|XP_783336.2| PREDICTED: similar to zinc finger protein [Strongylocentrotus purpuratus]	143	9e-33	62.7
isotig32990	377	279	35.01	15.77	ref|XP_001630108.1| predicted protein [Nematostella vectensis] gb|EDO38045.1| predicted protein [Nematostella vectensis]	80.9	7e-14	46.81
isotig32988	385	459	55.32	15.47	ref|XP_001201161.1| PREDICTED: similar to cathepsin C [Strongylocentrotus purpuratus] ref|XP_001193359.1| PREDICTED: similar to cathepsin C [Strongylocentrotus purpuratus]	160	6e-38	60.68
isotig32981	381	1564	55.91	4.54	ref|XP_002732301.1| PREDICTED: polyprotein-like [Saccoglossus kowalevskii]	149	2e-34	58.2
isotig32980	382	333	37.7	14.41	ref|XP_001608069.1| PREDICTED: ubiquitin-like domain-containing CTD phosphatase 1-like [Nasonia vitripennis]	108	6e-43	70.59
isotig32978	385	221	72.47	42.08	gb|ACH42089.1| Snf7 [Crassostrea gigas]	174	4e-42	85.32
isotig32969	383	428	25.07	7.48	ref|XP_003409994.1| PREDICTED: monoglyceride lipase-like [Loxodonta africana]	72.4	5e-14	54.24
isotig32947	385	632	32.73	6.65	ref|XP_002732838.1| PREDICTED: solute carrier family 28 member 3-like [Saccoglossus kowalevskii]	94.4	6e-18	45.65
isotig32943	384	2534	22.66	1.14	ref|XP_002122655.1| PREDICTED: similar to zonadhesin, partial [Ciona intestinalis]	63.5	5e-13	52.73
isotig32941	385	2025	38.96	2.47	ref|XP_003494927.1| PREDICTED: tyrosine-protein phosphatase Lar-like, partial [Bombus impatiens]	88.2	5e-16	42.02
isotig32939	379	657	54.62	10.5	ref|XP_002599303.1| hypothetical protein BRAFLDRAFT_200020 [Branchiostoma floridae] gb|EEN55315.1| hypothetical protein BRAFLDRAFT_200020 [Branchiostoma floridae]	137	7e-31	58.47
isotig32923	383	1785	28.2	2.02	ref|XP_002605741.1| hypothetical protein BRAFLDRAFT_121867 [Branchiostoma floridae] gb|EEN61751.1| hypothetical protein BRAFLDRAFT_121867 [Branchiostoma floridae]	80.5	3e-17	72
isotig32922	386	289	31.87	14.19	ref|XP_002589837.1| hypothetical protein BRAFLDRAFT_271951 [Branchiostoma floridae] gb|EEN45848.1| hypothetical protein BRAFLDRAFT_271951 [Branchiostoma floridae]	94.4	6e-18	67.21
isotig32911	384	267	19.53	9.36	ref|XP_002200007.1| PREDICTED: hypothetical protein isoform 1 [Taeniopygia guttata]	50.4	5e-12	53.19
isotig32903	385	518	64.68	38.8	ref|XP_002113777.1| hypothetical protein TRIADDRAFT_26340 [Trichoplax adhaerens] gb|EDV24251.1| hypothetical protein TRIADDRAFT_26340, partial [Trichoplax adhaerens]	94.7	5e-18	70.94
isotig32896	384	804	40.62	6.47	ref|XP_002412512.1| nucleolar protein c7c, putative [Ixodes scapularis] gb|EEC15534.1| nucleolar protein c7c, putative [Ixodes scapularis]	129	1e-28	64.2
isotig32894	386	529	26.42	6.43	ref|XP_002120052.1| PREDICTED: similar to BTB (POZ) domain containing 2 [Ciona intestinalis]	73.6	1e-11	47.22
isotig32875	379	498	23.75	6.02	gb|EFZ14590.1| hypothetical protein SINV_07384 [Solenopsis invicta]	46.2	3e-06	45.45
isotig32865	382	862	22.77	3.36	emb|CAM60099.1| robo2 [Danio rerio]	58.9	3e-07	31.52
isotig32862	386	781	24.09	3.97	emb|CCE46164.1| copper amine oxidase [Pinctada margaritifera]	66.2	8e-20	52.54
isotig32861	382	2721	40.05	1.87	ref|XP_002588651.1| hypothetical protein BRAFLDRAFT_101562 [Branchiostoma floridae] gb|EEN44662.1| hypothetical protein BRAFLDRAFT_101562 [Branchiostoma floridae]	103	1e-20	72.86
isotig32840	382	986	35.34	6.29	ref|XP_001351850.1| conserved Plasmodium protein, unknown function [Plasmodium falciparum 3D7] emb|CAD51657.1| conserved Plasmodium protein, unknown function [Plasmodium falciparum 3D7]	77	1e-12	48.39
isotig32832	382	189	42.41	28.57	gb|AAN05606.1| ribosomal protein L9 [Argopecten irradians]	109	1e-22	88.52
isotig32829	382	150	16.49	14	ref|XP_001623752.1| predicted protein [Nematostella vectensis] gb|EDO31652.1| predicted protein [Nematostella vectensis]	50.8	6e-13	52.5
isotig32827	384	631	52.34	10.62	gb|EFX63140.1| hypothetical protein DAPPUDRAFT_308287 [Daphnia pulex]	137	5e-31	53.17
isotig32820	390	338	23.85	9.17	ref|XP_002731504.1| PREDICTED: hypothetical protein [Saccoglossus kowalevskii]	63.5	1e-08	44.93
isotig32818	384	92	64.06	89.13	gb|ACN70009.1| ribosomal protein L37a [Pinctada fucata]	172	1e-41	90.11
isotig32817	380	359	32.37	11.42	ref|XP_001631327.1| predicted protein [Nematostella vectensis] gb|EDO39264.1| predicted protein [Nematostella vectensis]	90.9	7e-17	38.32
isotig32816	387	389	23.26	7.71	ref|ZP_01998521.1| conserved hypothetical protein [Beggiatoa sp. PS] gb|EDN71488.1| conserved hypothetical protein [Beggiatoa sp. PS]	61.6	5e-08	40.54
isotig32814	382	1001	83.25	10.59	ref|XP_001234486.2| PREDICTED: SWI/SNF-related matrix-associated actin-dependent regulator of chromatin subfamily A member 5 [Gallus gallus]	226	1e-57	83.46
isotig32773	385	693	34.29	6.35	ref|XP_973375.1| PREDICTED: similar to calpain [Tribolium castaneum]	70.1	1e-10	34.65
isotig32767	387	414	55.81	17.39	ref|XP_002740992.1| PREDICTED: hypothetical protein [Saccoglossus kowalevskii]	146	1e-33	57.14
isotig32764	387	988	34.11	4.45	ref|XP_784972.2| PREDICTED: similar to C79407 protein [Strongylocentrotus purpuratus] ref|XP_001198053.1| PREDICTED: similar to C79407 protein [Strongylocentrotus purpuratus]	65.9	2e-09	36.07
isotig32761	385	134	21.04	32.09	ref|XP_002742017.1| PREDICTED: hypothetical protein [Saccoglossus kowalevskii]	62	4e-08	31.76
isotig32750	386	333	22.54	8.71	gb|EHJ77848.1| putative ganglioside-induced differentiation-associated-protein 1 [Danaus plexippus]	56.2	2e-06	40.28
isotig32748	387	449	33.33	9.58	ref|XP_002710553.1| PREDICTED: alcohol dehydrogenase, iron containing, 1 [Oryctolagus cuniculus]	92.8	2e-17	68.25
isotig32747	381	306	24.41	10.13	gb|EFN72225.1| Solute carrier family 25 member 38 [Camponotus floridanus]	67.4	8e-10	64.58
isotig32727	386	229	19.43	10.92	ref|NP_001192755.1| coiled-coil domain-containing protein 134 precursor [Bos taurus] gb|DAA29034.1| coiled-coil domain containing 134-like [Bos taurus]	54.7	6e-06	34.72
isotig32723	385	432	25.71	7.64	gb|ABG88953.1| elongation factor-1 gamma [Diguetia canities]	70.9	8e-11	66
isotig32718	388	543	34.02	8.1	gb|DAA32365.1| stress-induced-phosphoprotein 1 (Hsp70/Hsp90-organizing protein)-like [Bos taurus]	96.3	2e-36	70.97
isotig32708	388	375	41.75	14.4	sp|Q8SWN8.2|ACT_ENCCU RecName: Full=Actin	94.4	6e-18	45
isotig32699	388	908	40.21	5.73	ref|XP_002590688.1| hypothetical protein BRAFLDRAFT_89490 [Branchiostoma floridae] gb|EEN46699.1| hypothetical protein BRAFLDRAFT_89490 [Branchiostoma floridae]	87	1e-15	43.33
isotig32694	386	1546	45.08	5.69	ref|XP_002696667.1| PREDICTED: ADAMTS-like 3 [Bos taurus] gb|DAA17625.1| ADAMTSL3 protein-like [Bos taurus]	73.2	3e-15	53.21
isotig32687	386	712	51.3	9.27	emb|CAG12974.1| unnamed protein product [Tetraodon nigroviridis]	107	7e-22	55
isotig32683	387	135	48.84	46.67	gb|AEI88123.1| hypothetical protein [Scylla paramamosain]	129	2e-28	49.61
isotig32676	387	723	26.36	4.7	ref|XP_002730877.1| PREDICTED: predicted protein-like [Saccoglossus kowalevskii]	70.9	8e-11	38.2
isotig32674	385	3862	37.4	1.24	ref|XP_003389539.1| PREDICTED: dynein heavy chain 5, axonemal-like [Amphimedon queenslandica]	105	2e-26	70.59
isotig32672	386	4034	55.18	1.76	ref|XP_003226753.1| PREDICTED: dynein heavy chain 3, axonemal-like [Anolis carolinensis]	164	7e-39	55.47
isotig32670	388	2483	66.49	3.46	ref|XP_003449587.1| PREDICTED: hypothetical protein LOC100697617 [Oreochromis niloticus]	199	1e-49	67.19
isotig32661	385	1223	57.66	6.05	ref|XP_003454964.1| PREDICTED: mitogen-activated protein kinase kinase kinase kinase 4-like [Oreochromis niloticus]	161	4e-38	78.72
isotig32660	385	750	16.36	2.8	ref|XP_002598676.1| hypothetical protein BRAFLDRAFT_67084 [Branchiostoma floridae] gb|EEN54688.1| hypothetical protein BRAFLDRAFT_67084 [Branchiostoma floridae]	48.1	7e-06	44.68
isotig32656	387	380	50.39	17.11	ref|XP_003225626.1| PREDICTED: leukocyte elastase inhibitor-like [Anolis carolinensis]	99	3e-19	58.04
isotig32651	386	1222	23.32	2.45	gb|ABN58714.1| pol-like protein [Biomphalaria glabrata]	64.3	7e-18	47.62
isotig32641	390	683	26.92	5.12	ref|XP_002604957.1| hypothetical protein BRAFLDRAFT_126695 [Branchiostoma floridae] gb|EEN60967.1| hypothetical protein BRAFLDRAFT_126695 [Branchiostoma floridae]	85.1	4e-15	89.74
isotig32638	388	603	33.25	7.13	gb|EFX89042.1| hypothetical protein DAPPUDRAFT_206258 [Daphnia pulex]	79	3e-13	39.09
isotig32636	389	609	30.85	6.57	ref|XP_001339365.2| PREDICTED: solute carrier family 23 member 2-like [Danio rerio]	90.1	1e-16	38.83
isotig32633	386	257	24.87	12.45	ref|XP_001198292.1| PREDICTED: hypothetical protein [Strongylocentrotus purpuratus]	54.3	7e-06	41.03
isotig32630	385	936	66.23	9.08	ref|XP_782078.2| PREDICTED: similar to protein serine/threonine phosphatase 4 subunit PP4Rmeg [Strongylocentrotus purpuratus] ref|XP_001180342.1| PREDICTED: similar to protein serine/threonine phosphatase 4 subunit PP4Rmeg [Strongylocentrotus purpuratus]	151	4e-35	66.41
isotig32627	389	3976	73.26	2.39	ref|XP_001626827.1| predicted protein [Nematostella vectensis] gb|EDO34727.1| predicted protein [Nematostella vectensis]	201	3e-50	74.22
isotig32621	383	1235	20.37	2.11	dbj|BAC82623.1| pol-like protein [Ciona intestinalis]	47	4e-06	34.67
isotig32613	389	385	37.79	12.73	ref|XP_002197171.1| PREDICTED: pelota homolog [Taeniopygia guttata]	100	7e-20	72.06
isotig32612	385	1102	20.26	2.36	ref|XP_003201132.1| PREDICTED: transposon TX1 uncharacterized 149 kDa protein-like [Danio rerio]	51.6	3e-07	40
isotig32604	389	931	24.68	3.44	gb|EFN73056.1| Transmembrane and coiled-coil domain-containing protein 7 [Camponotus floridanus]	65.5	3e-15	40.51
isotig32601	387	2472	20.93	1.09	ref|XP_783327.1| PREDICTED: similar to brain RPTPmam4 isoform II [Strongylocentrotus purpuratus] ref|XP_001188860.1| PREDICTED: similar to brain RPTPmam4 isoform II [Strongylocentrotus purpuratus]	55.5	3e-06	42.19
isotig32599	388	273	57.99	27.47	ref|XP_002738745.1| PREDICTED: predicted protein-like [Saccoglossus kowalevskii]	157	8e-37	61.48
isotig32593	389	1224	57.84	8.5	ref|XP_001197402.1| PREDICTED: similar to CAP-binding protein complex interacting protein 1, partial [Strongylocentrotus purpuratus]	120	1e-25	58.14
isotig32587	387	551	46.51	10.89	ref|XP_001352429.2| GA11088 [Drosophila pseudoobscura pseudoobscura] gb|EAL29925.2| GA11088 [Drosophila pseudoobscura pseudoobscura]	120	1e-25	51.72
isotig32582	387	1439	34.11	3.06	ref|XP_002598437.1| hypothetical protein BRAFLDRAFT_83241 [Branchiostoma floridae] gb|EEN54449.1| hypothetical protein BRAFLDRAFT_83241 [Branchiostoma floridae]	98.2	4e-19	43.14
isotig32579	389	1083	33.16	3.97	emb|CCD79508.1| putative cadherin [Schistosoma mansoni]	85.9	2e-15	48.86
isotig32567	389	774	21.59	3.62	ref|XP_002424899.1| monocarboxylate transporter, putative [Pediculus humanus corporis] gb|EEB12161.1| monocarboxylate transporter, putative [Pediculus humanus corporis]	56.2	3e-08	41.79
isotig32564	389	985	62.47	8.22	ref|NP_001191521.1| poly-(ADP-ribose) polymerase I [Aplysia californica] gb|ACU83597.1| poly-(ADP-ribose) polymerase I [Aplysia californica]	131	5e-29	67.5
isotig32561	389	822	41.65	6.57	ref|XP_002613288.1| hypothetical protein BRAFLDRAFT_118706 [Branchiostoma floridae] gb|EEN69297.1| hypothetical protein BRAFLDRAFT_118706 [Branchiostoma floridae]	106	1e-21	45.76
isotig32558	389	325	23.14	9.23	ref|XP_001378485.1| PREDICTED: l-serine dehydratase/L-threonine deaminase-like [Monodelphis domestica]	65.9	2e-09	69.77
isotig32554	388	1269	22.42	2.29	gb|EHJ78733.1| Endoprotease FURIN [Danaus plexippus]	69.7	2e-10	35.8
isotig32550	385	149	31.17	26.85	gb|AAL83250.1|AF474155_1 truncated N-acetylglucosaminyltransferase V [Mus musculus]	79	3e-13	53.33
isotig32545	390	581	48.46	10.84	ref|NP_989410.1| pescadillo homolog [Xenopus (Silurana) tropicalis] gb|AAH64875.1| pescadillo homolog 1, containing BRCT domain [Xenopus (Silurana) tropicalis]	120	1e-30	64.29
isotig32539	384	241	31.25	16.6	gb|EHB11483.1| hypothetical protein GW7_16458, partial [Heterocephalus glaber]	53.9	1e-05	34.19
isotig32538	390	429	40.77	12.35	ref|NP_001191520.1| GluClAc2 [Aplysia californica] gb|ACT37244.1| GluClAc2 [Aplysia californica]	93.2	1e-17	45.3
isotig32534	388	982	30.15	3.97	ref|XP_002160287.1| PREDICTED: similar to pol-like protein [Hydra magnipapillata]	68.6	5e-15	39.39
isotig32532	389	1242	30.85	3.22	ref|XP_003440845.1| PREDICTED: 1-phosphatidylinositol-4,5-bisphosphate phosphodiesterase beta-1 [Oreochromis niloticus]	89	3e-16	75.47
isotig32523	383	1130	65.01	7.35	emb|CAJ38813.1| Lodestar protein [Platynereis dumerilii]	171	4e-41	72.81
isotig32522	389	297	30.08	13.13	ref|XP_002733432.1| PREDICTED: putative tyrosine recombinase-like [Saccoglossus kowalevskii]	58.9	1e-11	39.8
isotig32514	387	318	72.87	29.56	ref|XP_002823992.1| PREDICTED: general transcription factor IIH subunit 3-like [Pongo abelii]	207	7e-52	74.02
isotig32504	389	149	19.28	16.78	sp|P62184.2|CALM_RENRE RecName: Full=Calmodulin; Short=CaM	53.9	2e-09	100
isotig32484	391	159	50.64	41.51	ref|XP_001752618.1| predicted protein [Physcomitrella patens subsp. patens] gb|EDQ82489.1| predicted protein [Physcomitrella patens subsp. patens]	137	9e-31	81.48
isotig32482	389	222	35.48	20.72	gb|AES10078.1| zinc finger, AN1-type domain 1 [Mustela putorius furo]	76.3	2e-12	47.42
isotig32471	388	2071	22.42	1.4	ref|XP_002733970.1| PREDICTED: hypothetical protein, partial [Saccoglossus kowalevskii]	57.8	7e-07	25.22
isotig32456	390	2664	36.92	1.8	gb|EFX72104.1| hypothetical protein DAPPUDRAFT_111031 [Daphnia pulex]	80.9	7e-14	36.92
isotig32451	382	261	25.92	12.64	gb|EFW40429.1| hypothetical protein CAOG_00954 [Capsaspora owczarzaki ATCC 30864]	66.2	2e-09	36.67
isotig32448	390	287	34.62	15.68	gb|ACL36031.1| cytochrome c oxidase subunit III [Mimachlamys nobilis]	79.7	2e-13	91.84
isotig32428	389	1224	28.53	3.02	ref|NP_001026538.1| dynactin subunit 1 [Gallus gallus] sp|P35458.2|DCTN1_CHICK RecName: Full=Dynactin subunit 1; AltName: Full=150 kDa dynein-associated polypeptide; AltName: Full=DAP-150; Short=DP-150; AltName: Full=p150-glued emb|CAA44617.2| dynactin [Gallus gallus]	57.8	7e-07	71.15
isotig32420	390	145	25.38	22.76	gb|ABO16370.1| metallothionein [Argopecten irradians]	67	1e-09	57.89
isotig32409	389	370	43.96	15.41	ref|XP_001702976.1| predicted protein [Chlamydomonas reinhardtii] gb|EDO96714.1| predicted protein [Chlamydomonas reinhardtii]	118	3e-25	48.31
isotig32407	392	348	25.26	9.48	ref|XP_966730.1| PREDICTED: similar to CG32486 CG32486-PD [Tribolium castaneum] gb|EFA04251.1| hypothetical protein TcasGA2_TC014541 [Tribolium castaneum]	79.3	5e-15	58.93
isotig32405	392	298	21.43	9.4	ref|ZP_07721943.1| putative integral membrane protein [Algoriphagus sp. PR1] gb|EAZ80893.2| putative integral membrane protein [Algoriphagus sp. PR1]	62.8	2e-08	43.08
isotig32398	392	91	38.27	54.95	ref|XP_002589794.1| hypothetical protein BRAFLDRAFT_60179 [Branchiostoma floridae] gb|EEN45805.1| hypothetical protein BRAFLDRAFT_60179 [Branchiostoma floridae]	118	3e-25	68.49
isotig32389	389	451	63.24	18.18	ref|NP_840473.1| tRNA modification GTPase TrmE [Nitrosomonas europaea ATCC 19718] sp|Q82XA1.1|MNME_NITEU RecName: Full=tRNA modification GTPase MnmE emb|CAD84297.1| GTP-binding protein (HSR1-related):tRNA modification GTPase TrmE [Nitrosomonas europaea ATCC 19718]	151	4e-35	81.19
isotig32387	385	741	88.05	15.25	ref|XP_785913.2| PREDICTED: similar to family with sequence similarity 40, member A [Strongylocentrotus purpuratus] ref|XP_001184554.1| PREDICTED: similar to family with sequence similarity 40, member A [Strongylocentrotus purpuratus]	239	2e-61	90.4
isotig32367	392	468	45.92	12.82	ref|XP_002734883.1| PREDICTED: catalytic phosphatidylinositol 3-kinase beta-like, partial [Saccoglossus kowalevskii]	134	4e-30	46.15
isotig32360	392	501	42.86	11.18	ref|XP_002411584.1| Disrupter of silencing SAS10, putative [Ixodes scapularis] gb|EEC13817.1| Disrupter of silencing SAS10, putative [Ixodes scapularis]	119	1e-25	77.78
isotig32344	393	282	37.4	17.38	ref|XP_002594053.1| hypothetical protein BRAFLDRAFT_57402 [Branchiostoma floridae] gb|EEN50064.1| hypothetical protein BRAFLDRAFT_57402 [Branchiostoma floridae]	97.4	7e-19	47.57
isotig32338	391	392	50.64	16.84	ref|XP_002610686.1| hypothetical protein BRAFLDRAFT_117919 [Branchiostoma floridae] gb|EEN66696.1| hypothetical protein BRAFLDRAFT_117919 [Branchiostoma floridae]	124	6e-27	50.77
isotig32332	390	1215	52.31	5.6	ref|XP_003458994.1| PREDICTED: hypothetical protein LOC100702146 [Oreochromis niloticus]	126	1e-27	53.12
isotig32327	392	855	19.9	3.04	ref|XP_002435077.1| zinc finger protein, putative [Ixodes scapularis] gb|EEC07901.1| zinc finger protein, putative [Ixodes scapularis]	63.5	1e-08	52
isotig32319	391	524	44.5	11.07	ref|XP_784683.2| PREDICTED: similar to Dual specificity tyrosine-phosphorylation-regulated kinase [Strongylocentrotus purpuratus] ref|XP_001196568.1| PREDICTED: similar to Dual specificity tyrosine-phosphorylation-regulated kinase [Strongylocentrotus purpuratus]	130	9e-44	76.32
isotig32290	387	880	85.27	27.27	ref|XP_003441052.1| PREDICTED: F-box only protein 11-like [Oreochromis niloticus]	212	2e-53	90.16
isotig32282	389	699	34.7	6.44	ref|XP_003408014.1| PREDICTED: LOW QUALITY PROTEIN: angiogenic factor with G patch and FHA domains 1-like [Loxodonta africana]	77.4	8e-13	61.64
isotig32276	393	500	33.59	8.8	ref|XP_002913447.1| PREDICTED: large neutral amino acids transporter small subunit 1-like [Ailuropoda melanoleuca]	58.9	1e-15	57.14
isotig32275	393	1699	40.46	3.12	ref|XP_002606439.1| hypothetical protein BRAFLDRAFT_67691 [Branchiostoma floridae] gb|EEN62449.1| hypothetical protein BRAFLDRAFT_67691 [Branchiostoma floridae]	113	1e-23	53.54
isotig32271	391	1967	27.62	1.83	ref|XP_781520.2| PREDICTED: hypothetical protein [Strongylocentrotus purpuratus] ref|XP_001188428.1| PREDICTED: hypothetical protein [Strongylocentrotus purpuratus]	68.2	5e-10	36.36
isotig32263	392	349	40.56	15.19	ref|XP_001624304.1| hypothetical protein NEMVEDRAFT_v1g218220 [Nematostella vectensis] gb|EDO32204.1| predicted protein [Nematostella vectensis]	94.7	5e-18	47.75
isotig32260	393	760	66.41	11.45	ref|XP_002739031.1| PREDICTED: saccharopine dehydrogenase-like [Saccoglossus kowalevskii]	184	4e-45	73.11
isotig32255	394	560	19.8	4.64	ref|XP_001198001.1| PREDICTED: similar to ENSANGP00000028549 [Strongylocentrotus purpuratus] ref|XP_001180224.1| PREDICTED: similar to ENSANGP00000028549 [Strongylocentrotus purpuratus]	57	9e-10	33.77
isotig32253	392	278	25.26	11.87	ref|XP_002195607.1| PREDICTED: protein kinase-like protein SgK196 [Taeniopygia guttata]	73.6	1e-23	70.21
isotig32234	395	552	71.39	17.03	ref|XP_003405042.1| PREDICTED: serine/threonine-protein kinase RIO2 [Loxodonta africana]	195	2e-50	78.99
isotig32231	394	1303	46.45	4.68	ref|XP_002738168.1| PREDICTED: hypothetical protein [Saccoglossus kowalevskii]	117	5e-25	51.26
isotig32229	394	4853	39.59	1.07	gb|EGI67208.1| Putative E3 ubiquitin-protein ligase HERC2 [Acromyrmex echinatior]	121	1e-27	59.09
isotig32225	393	2039	48.09	3.09	ref|XP_003511195.1| PREDICTED: myosin-XVIIIa isoform 2 [Cricetulus griseus]	128	3e-28	56.25
isotig32218	394	855	24.37	3.74	ref|XP_002737957.1| PREDICTED: retinoblastoma-like protein 1-like, partial [Saccoglossus kowalevskii]	55.1	4e-06	46.38
isotig32216	393	1629	63.36	5.1	ref|XP_002594116.1| hypothetical protein BRAFLDRAFT_118779 [Branchiostoma floridae] gb|EEN50127.1| hypothetical protein BRAFLDRAFT_118779 [Branchiostoma floridae]	177	8e-45	72.81
isotig32211	390	116	27.69	31.03	ref|XP_002586940.1| hypothetical protein BRAFLDRAFT_244314 [Branchiostoma floridae] gb|EEN42951.1| hypothetical protein BRAFLDRAFT_244314 [Branchiostoma floridae]	75.9	2e-12	36.73
isotig32209	394	1742	24.37	1.84	ref|XP_001894496.1| Transmembrane cell adhesion receptor mua-3 precursor [Brugia malayi] gb|EDP36664.1| Transmembrane cell adhesion receptor mua-3 precursor, putative [Brugia malayi]	60.8	2e-16	48.48
isotig32205	390	189	55.38	38.1	gb|AEO34120.1| hypothetical protein [Amblyomma maculatum]	131	4e-29	73.47
isotig32203	389	288	32.39	14.58	gb|EHB04885.1| Solute carrier family 25 member 45 [Heterocephalus glaber]	81.3	6e-14	44.21
isotig32202	392	196	62.76	41.84	ref|XP_002415968.1| conserved hypothetical protein [Ixodes scapularis] gb|EEC19635.1| conserved hypothetical protein [Ixodes scapularis]	153	9e-36	79.61
isotig32192	391	355	31.46	23.66	emb|CAK46784.1| unnamed protein product [Aspergillus niger]	62	3e-08	46.07
isotig32191	394	4310	53.3	5.92	ref|XP_002167485.1| PREDICTED: similar to dumpy CG33196-PB, partial [Hydra magnipapillata]	83.2	5e-19	84.34
isotig32190	394	535	76.14	18.69	ref|NP_001026559.1| nucleolar protein 56 [Gallus gallus] emb|CAG31113.1| hypothetical protein RCJMB04_2i9 [Gallus gallus]	200	6e-50	76.34
isotig32183	393	880	40.46	6.02	ref|XP_799050.2| PREDICTED: similar to ecotropic viral integration site 5 [Strongylocentrotus purpuratus] ref|XP_001185534.1| PREDICTED: similar to ecotropic viral integration site 5 [Strongylocentrotus purpuratus]	112	2e-23	50.96
isotig32181	394	126	39.59	72.22	pdb|1N0R|A Chain A, 4ank: A Designed Ankyrin Repeat Protein With Four Identical Consensus Repeats	88.2	5e-16	40.31
isotig32175	394	278	22.84	10.79	ref|XP_002943293.1| PREDICTED: uncharacterized protein C9orf4-like [Xenopus (Silurana) tropicalis]	63.2	2e-08	40.54
isotig32174	394	404	57.11	18.56	ref|XP_002736857.1| PREDICTED: aldehyde dehydrogenase 3A2-like [Saccoglossus kowalevskii]	166	1e-39	58.59
isotig32172	389	182	33.16	23.63	ref|XP_001637655.1| predicted protein [Nematostella vectensis] gb|EDO45592.1| predicted protein [Nematostella vectensis]	58.5	4e-07	35.83
isotig32166	391	383	63.68	21.67	ref|XP_002596090.1| hypothetical protein BRAFLDRAFT_276131 [Branchiostoma floridae] gb|EEN52102.1| hypothetical protein BRAFLDRAFT_276131 [Branchiostoma floridae]	176	1e-42	77.57
isotig32164	394	209	22.08	13.88	ref|XP_002107645.1| hypothetical protein TRIADDRAFT_51356 [Trichoplax adhaerens] gb|EDV28443.1| hypothetical protein TRIADDRAFT_51356 [Trichoplax adhaerens]	65.1	4e-09	47.54
isotig32163	393	432	44.27	13.43	ref|XP_002597947.1| hypothetical protein BRAFLDRAFT_221394 [Branchiostoma floridae] gb|EEN53959.1| hypothetical protein BRAFLDRAFT_221394 [Branchiostoma floridae]	138	3e-31	60.42
isotig32160	394	219	38.07	22.83	ref|XP_002609560.1| hypothetical protein BRAFLDRAFT_270293 [Branchiostoma floridae] gb|EEN65570.1| hypothetical protein BRAFLDRAFT_270293 [Branchiostoma floridae]	109	2e-22	58.82
isotig32151	394	511	47.97	12.33	ref|XP_315504.4| AGAP005505-PA [Anopheles gambiae str. PEST] gb|EAA11285.4| AGAP005505-PA [Anopheles gambiae str. PEST]	110	1e-22	52.07
isotig32144	389	274	30.08	14.23	ref|XP_792656.2| PREDICTED: similar to methyl-CpG binding protein MBD2 [Strongylocentrotus purpuratus] ref|XP_001183242.1| PREDICTED: similar to methyl-CpG binding protein MBD2 [Strongylocentrotus purpuratus] gb|ACF05485.1| methyl-CpG-binding domain type 2/3 [Hemicentrotus pulcherrimus]	89	1e-27	72.22
isotig32140	394	350	62.44	34.57	gb|AEE01361.1| EGF-like domain containing protein [Haliotis diversicolor]	98.6	3e-19	73.21
isotig32137	386	121	21.76	23.14	ref|XP_002117561.1| hypothetical protein TRIADDRAFT_32734 [Trichoplax adhaerens] gb|EDV19971.1| hypothetical protein TRIADDRAFT_32734 [Trichoplax adhaerens]	68.6	1e-10	63.64
isotig32133	395	548	51.65	12.41	ref|NP_001193397.1| glutathione S-transferase, C-terminal domain containing [Acyrthosiphon pisum]	149	1e-34	54.4
isotig32128	390	1476	23.85	2.1	ref|XP_002169156.1| PREDICTED: similar to pol-like protein [Hydra magnipapillata]	64.3	6e-16	46.27
isotig32119	391	318	42.97	17.61	ref|NP_001087860.1| ubiquitin-like domain-containing CTD phosphatase 1 [Xenopus laevis] sp|Q641F1.1|UBCP1_XENLA RecName: Full=Ubiquitin-like domain-containing CTD phosphatase 1; AltName: Full=Nuclear proteasome inhibitor UBLCP1 gb|AAH82386.1| MGC81798 protein [Xenopus laevis]	85.5	1e-21	70
isotig32111	395	3089	31.14	1.33	ref|XP_002738359.1| PREDICTED: hypothetical protein [Saccoglossus kowalevskii]	59.7	2e-07	34.75
isotig32106	387	453	39.53	11.26	ref|XP_002409069.1| transcriptional enhancer factor TEF-1, putative [Ixodes scapularis] gb|EEC02269.1| transcriptional enhancer factor TEF-1, putative [Ixodes scapularis]	114	6e-24	91.07
isotig32096	393	439	27.48	8.2	ref|XP_002731362.1| PREDICTED: casein kinase 1 protein, gamma-like isoform 2 [Saccoglossus kowalevskii]	83.6	1e-14	75
isotig32094	393	361	65.65	23.82	emb|CAG02477.1| unnamed protein product [Tetraodon nigroviridis]	186	2e-45	65.65
isotig32087	394	638	55.58	11.44	dbj|GAA31710.2| myosin light chain kinase smooth muscle [Clonorchis sinensis]	131	4e-29	56.15
isotig32083	389	477	42.42	11.53	ref|XP_002723405.1| PREDICTED: SPARC related modular calcium binding 2 [Oryctolagus cuniculus]	104	6e-21	42.64
isotig32077	390	786	76.92	17.18	ref|XP_002195578.1| PREDICTED: hypothetical protein [Taeniopygia guttata]	204	6e-51	80.65
isotig32060	395	2516	29.62	1.55	ref|XP_002738042.1| PREDICTED: zonadhesin-like [Saccoglossus kowalevskii]	89.4	2e-16	46.99
isotig32055	390	603	48.46	10.45	ref|XP_003388873.1| PREDICTED: hypothetical protein LOC100637220 [Amphimedon queenslandica]	84.7	5e-15	54.31
isotig32043	395	306	31.9	13.73	gb|AAP51250.1| trypsin-like serine protease [Periserrula leucophryna]	89.7	2e-16	44.21
isotig32042	395	697	41.01	7.75	gb|EFX69559.1| hypothetical protein DAPPUDRAFT_202764 [Daphnia pulex]	115	1e-31	60.67
isotig32040	395	338	33.42	13.02	ref|XP_001604921.2| PREDICTED: arrestin domain-containing protein 2-like [Nasonia vitripennis]	72.8	2e-11	33.85
isotig32035	396	380	36.36	12.63	ref|XP_001373844.1| PREDICTED: zinc finger protein 830-like [Monodelphis domestica]	84	9e-15	44.44
isotig32028	395	452	25.82	7.52	gb|ACA30403.1| hexokinase [Crassostrea gigas]	75.9	2e-12	64.15
isotig32023	389	316	32.39	13.29	ref|NP_001120293.1| F-box protein 8 [Xenopus (Silurana) tropicalis] gb|AAI60585.1| LOC100145349 protein [Xenopus (Silurana) tropicalis]	94	8e-18	79.25
isotig32015	396	1406	18.18	1.71	ref|XP_792400.2| PREDICTED: similar to GT334 protein [Strongylocentrotus purpuratus]	57	1e-06	64.86
isotig32009	395	84	52.41	82.14	gb|AAM94274.1| ribosomal protein S27E [Chlamys farreri]	148	6e-37	100
isotig32007	397	607	49.87	10.87	ref|XP_001641354.1| predicted protein [Nematostella vectensis] gb|EDO49291.1| predicted protein [Nematostella vectensis]	122	2e-26	54.55
isotig32006	396	714	50.76	9.38	ref|XP_002595860.1| hypothetical protein BRAFLDRAFT_232859 [Branchiostoma floridae] gb|EEN51872.1| hypothetical protein BRAFLDRAFT_232859 [Branchiostoma floridae]	115	2e-24	51.54
isotig32000	395	280	53.16	25	ref|XP_975148.1| PREDICTED: similar to Ubiquitin domain-containing protein UBFD1 [Tribolium castaneum] gb|EFA00644.1| hypothetical protein TcasGA2_TC003520 [Tribolium castaneum]	157	5e-37	83.33
isotig31982	395	574	43.29	9.93	ref|XP_001233402.2| PREDICTED: heat shock 70 kDa protein 12B-like [Gallus gallus]	104	2e-22	50
isotig31972	395	756	57.72	10.05	ref|XP_002739560.1| PREDICTED: talin 1-like, partial [Saccoglossus kowalevskii]	116	8e-28	65.52
isotig31965	391	744	79.03	23.79	gb|ADB22428.1| inversin protein [Saccoglossus kowalevskii]	194	4e-48	79.23
isotig31959	396	224	24.24	14.29	ref|XP_001634959.1| predicted protein [Nematostella vectensis] gb|EDO42896.1| predicted protein [Nematostella vectensis]	55.1	4e-06	27.35
isotig31957	389	1279	39.33	3.99	ref|XP_001183893.1| PREDICTED: similar to Zinc finger SWIM domain-containing protein 5 [Strongylocentrotus purpuratus] ref|XP_001180911.1| PREDICTED: similar to Zinc finger SWIM domain-containing protein 5 [Strongylocentrotus purpuratus]	107	7e-22	44.74
isotig31956	393	1805	54.96	3.99	emb|CBN82156.1| Myosin IIIA [Dicentrarchus labrax]	161	4e-38	75
isotig31951	396	2356	32.58	1.83	ref|XP_791309.2| PREDICTED: hypothetical protein [Strongylocentrotus purpuratus] ref|XP_001178224.1| PREDICTED: hypothetical protein [Strongylocentrotus purpuratus]	73.2	2e-11	48.86
isotig31933	394	763	19.04	3.28	ref|XP_002739386.1| PREDICTED: aminopeptidase O-like [Saccoglossus kowalevskii]	62	7e-13	48.08
isotig31929	389	379	62.47	21.37	ref|XP_002603086.1| hypothetical protein BRAFLDRAFT_63281 [Branchiostoma floridae] gb|EEN59097.1| hypothetical protein BRAFLDRAFT_63281 [Branchiostoma floridae]	176	2e-42	62.79
isotig31927	390	329	20.77	8.21	ref|XP_002603256.1| hypothetical protein BRAFLDRAFT_126962 [Branchiostoma floridae] gb|EEN59267.1| hypothetical protein BRAFLDRAFT_126962 [Branchiostoma floridae]	55.1	4e-06	40.3
isotig31920	397	200	31.74	21	ref|XP_002739619.1| PREDICTED: hypothetical protein [Saccoglossus kowalevskii]	87.4	8e-16	37.84
isotig31907	394	2357	41.12	2.29	ref|XP_002741191.1| PREDICTED: golgi autoantigen, golgin subfamily a, 4-like [Saccoglossus kowalevskii]	95.1	4e-18	44.63
isotig31898	397	2221	18.14	1.08	gb|EFA06977.1| hypothetical protein TcasGA2_TC009937 [Tribolium castaneum]	56.6	2e-06	64.86
isotig31897	397	760	64.23	11.18	ref|XP_002737941.1| PREDICTED: hypothetical protein [Saccoglossus kowalevskii]	184	5e-45	64.39
isotig31894	394	862	61.68	9.4	gb|ADB80146.1| caspase-8-like protein [Mytilus californianus]	157	8e-37	67.5
isotig31879	395	912	28.86	4.17	ref|XP_002607789.1| hypothetical protein BRAFLDRAFT_275108 [Branchiostoma floridae] gb|EEN63799.1| hypothetical protein BRAFLDRAFT_275108 [Branchiostoma floridae]	75.9	1e-12	49.35
isotig31845	398	1363	21.11	2.05	ref|XP_002942485.1| PREDICTED: toll-like receptor 2-like [Xenopus (Silurana) tropicalis]	54.7	6e-06	36.84
isotig31841	387	402	24.03	7.71	ref|XP_002461292.1| hypothetical protein SORBIDRAFT_02g000320 [Sorghum bicolor] gb|EER97813.1| hypothetical protein SORBIDRAFT_02g000320 [Sorghum bicolor]	66.6	1e-09	40.26
isotig31838	396	1253	42.42	4.47	ref|XP_002731180.1| PREDICTED: hypothetical protein [Saccoglossus kowalevskii]	122	3e-26	57.14
isotig31837	397	454	45.34	13.22	ref|XP_002597353.1| hypothetical protein BRAFLDRAFT_66489 [Branchiostoma floridae] gb|EEN53365.1| hypothetical protein BRAFLDRAFT_66489 [Branchiostoma floridae]	137	5e-39	66.67
isotig31831	398	1036	70.1	8.98	ref|XP_002738610.1| PREDICTED: importin 7-like [Saccoglossus kowalevskii]	197	5e-49	70.45
isotig31824	398	1112	32.41	3.87	ref|XP_002734982.1| PREDICTED: restin-like [Saccoglossus kowalevskii]	74.7	5e-12	32.82
isotig31819	392	893	24.49	3.58	ref|XP_001179617.1| PREDICTED: similar to LReO_3 [Strongylocentrotus purpuratus] ref|XP_001181096.1| PREDICTED: similar to LReO_3 [Strongylocentrotus purpuratus]	68.9	3e-10	53.33
isotig31818	398	315	25.63	10.79	ref|NP_001013548.1| UPF0458 protein C7orf42 homolog [Danio rerio] sp|Q5BKX0.1|CG042_DANRE RecName: Full=UPF0458 protein C7orf42 homolog gb|AAH90900.1| Zgc:103561 [Danio rerio]	79	3e-13	59.65
isotig31815	397	1130	36.27	4.25	ref|XP_001509279.1| PREDICTED: HEAT repeat-containing protein 6 [Ornithorhynchus anatinus]	83.6	1e-14	36.64
isotig31813	398	618	57.29	12.3	ref|NP_001191404.1| staufen [Aplysia californica] gb|AAO38741.1| staufen [Aplysia californica]	144	5e-33	64.96
isotig31810	395	155	33.42	28.39	gb|AAX28490.2| SJCHGC07766 protein [Schistosoma japonicum]	57.4	9e-07	34.92
isotig31804	395	393	25.82	8.65	ref|XP_001630623.1| predicted protein [Nematostella vectensis] gb|EDO38560.1| predicted protein [Nematostella vectensis]	82	2e-22	58.62
isotig31782	398	1100	49.75	6	ref|XP_002591586.1| hypothetical protein BRAFLDRAFT_116319 [Branchiostoma floridae] gb|EEN47597.1| hypothetical protein BRAFLDRAFT_116319 [Branchiostoma floridae]	117	9e-25	50
isotig31776	396	375	45.45	16	ref|XP_003214345.1| PREDICTED: DNA repair protein XRCC3-like [Anolis carolinensis]	106	1e-21	46.51
isotig31770	396	170	37.12	28.82	gb|EGH82311.1| hypothetical protein PLA107_04170 [Pseudomonas syringae pv. lachrymans str. M301315]	100	3e-21	50.52
isotig31763	397	696	67.25	12.79	ref|XP_002730582.1| PREDICTED: NIMA-related kinase 8-like [Saccoglossus kowalevskii]	181	5e-44	83.96
isotig31761	396	1446	20.45	1.87	ref|NP_001085189.1| uncharacterized protein LOC432274 [Xenopus laevis] gb|AAH72296.1| MGC82500 protein [Xenopus laevis]	50.8	4e-09	30.68
isotig31758	398	841	24.12	3.8	emb|CAF93977.1| unnamed protein product [Tetraodon nigroviridis]	60.5	1e-07	66.67
isotig31728	397	1008	68.77	9.03	gb|EFN87620.1| Chromatin-remodeling complex ATPase chain Iswi [Harpegnathos saltator]	167	3e-43	84.26
isotig31725	398	486	23.37	6.38	ref|XP_001639379.1| predicted protein [Nematostella vectensis] gb|EDO47316.1| predicted protein [Nematostella vectensis]	59.7	2e-07	27.68
isotig31719	399	908	31.58	4.63	gb|AAH77259.1| Unknown (protein for IMAGE:4958923) [Xenopus laevis]	90.5	9e-17	40.38
isotig31716	399	333	35.34	14.11	ref|XP_002434414.1| conserved hypothetical protein [Ixodes scapularis] gb|EEC07238.1| conserved hypothetical protein [Ixodes scapularis]	70.5	1e-10	39.17
isotig31708	397	1012	30.98	4.05	ref|XP_784629.2| PREDICTED: hypothetical protein [Strongylocentrotus purpuratus] ref|XP_001194270.1| PREDICTED: hypothetical protein [Strongylocentrotus purpuratus]	96.7	1e-18	62.12
isotig31701	396	342	31.82	12.28	dbj|BAF63640.1| hypothetical protein [Crassostrea gigas]	65.1	4e-09	32.06
isotig31693	399	587	31.58	7.16	ref|XP_002611560.1| hypothetical protein BRAFLDRAFT_117177 [Branchiostoma floridae] gb|EEN67570.1| hypothetical protein BRAFLDRAFT_117177 [Branchiostoma floridae]	92	3e-17	35
isotig31683	396	406	56.06	18.23	ref|XP_002408071.1| acetyltransferase, putative [Ixodes scapularis] gb|EEC10610.1| acetyltransferase, putative [Ixodes scapularis]	146	1e-33	68.52
isotig31664	399	742	38.35	6.87	ref|XP_002732753.1| PREDICTED: aryl hydrocarbon receptor nuclear translocator-like [Saccoglossus kowalevskii]	122	2e-51	76.12
isotig31661	399	465	53.38	15.27	ref|XP_002587173.1| hypothetical protein BRAFLDRAFT_61235 [Branchiostoma floridae] gb|EEN43184.1| hypothetical protein BRAFLDRAFT_61235 [Branchiostoma floridae]	145	8e-42	66.36
isotig31659	394	620	48.73	10.32	ref|XP_002606343.1| hypothetical protein BRAFLDRAFT_67586 [Branchiostoma floridae] gb|EEN62353.1| hypothetical protein BRAFLDRAFT_67586 [Branchiostoma floridae]	131	5e-29	60.38
isotig31650	398	578	58.79	13.49	gb|ADY44665.1| Cationic amino acid transporter 4, partial [Ascaris suum]	159	2e-37	59.09
isotig31649	396	700	21.97	4.14	ref|XP_002606794.1| hypothetical protein BRAFLDRAFT_123151 [Branchiostoma floridae] gb|EEN62804.1| hypothetical protein BRAFLDRAFT_123151 [Branchiostoma floridae]	67.8	1e-10	40.85
isotig31631	393	301	53.44	23.26	ref|XP_003511429.1| PREDICTED: hypothetical protein LOC100756479 [Cricetulus griseus]	168	3e-40	56.91
isotig31629	398	427	48.99	15.22	gb|EFA09854.1| hypothetical protein TcasGA2_TC012002 [Tribolium castaneum]	102	2e-20	58.56
isotig31627	398	325	45.98	24.31	ref|XP_002936811.1| PREDICTED: hypothetical protein LOC100492954 [Xenopus (Silurana) tropicalis]	108	3e-22	46.56
isotig31621	400	277	46.5	22.38	ref|XP_002609574.1| hypothetical protein BRAFLDRAFT_241416 [Branchiostoma floridae] gb|EEN65584.1| hypothetical protein BRAFLDRAFT_241416 [Branchiostoma floridae]	139	1e-31	60.19
isotig31608	397	387	17.38	5.94	ref|XP_003437852.1| PREDICTED: UDP-GlcNAc:betaGal beta-1,3-N-acetylglucosaminyltransferase 5A-like [Oreochromis niloticus]	52	3e-08	34.85
isotig31606	400	155	19.5	16.77	gb|ACN60277.1| Proteasome-associated protein ECM29 homolog [Salmo salar]	53.9	1e-05	37.68
isotig31605	399	167	15.04	11.98	ref|XP_003199638.1| PREDICTED: PPPDE peptidase domain-containing protein 2-like isoform 1 [Danio rerio] ref|XP_003199639.1| PREDICTED: PPPDE peptidase domain-containing protein 2-like isoform 2 [Danio rerio] gb|AAI71711.1| PPPDE peptidase domain containing 2b [Danio rerio]	44.3	1e-06	83.33
isotig31603	400	742	42.75	7.68	ref|XP_001352832.2| GA17729 [Drosophila pseudoobscura pseudoobscura] gb|EAL30333.2| GA17729 [Drosophila pseudoobscura pseudoobscura]	129	1e-28	62.64
isotig31593	400	316	24.75	10.44	ref|XP_003453332.1| PREDICTED: annexin A13-like [Oreochromis niloticus]	67	1e-09	34.74
isotig31592	398	1176	57.29	6.46	ref|XP_785821.2| PREDICTED: similar to TATA element modulatory factor 1 [Strongylocentrotus purpuratus] ref|XP_001197079.1| PREDICTED: similar to TATA element modulatory factor 1 [Strongylocentrotus purpuratus]	158	3e-37	57.58
isotig31591	400	4461	78.75	2.35	ref|XP_002739956.1| PREDICTED: Dynein beta chain, ciliary-like isoform 2 [Saccoglossus kowalevskii]	215	3e-54	92.11
isotig31588	398	324	50.5	20.68	ref|YP_004612798.1| Pyridoxal-5'-phosphate-dependent protein beta subunit [Mesorhizobium opportunistum WSM2075] gb|AEH88704.1| Pyridoxal-5'-phosphate-dependent protein beta subunit [Mesorhizobium opportunistum WSM2075]	144	5e-33	52.34
isotig31576	401	626	32.17	6.87	gb|EFX87711.1| hypothetical protein DAPPUDRAFT_306553 [Daphnia pulex]	92.8	3e-32	58.9
isotig31554	400	1656	56.25	8.51	ref|XP_002597979.1| hypothetical protein BRAFLDRAFT_153711 [Branchiostoma floridae] gb|EEN53991.1| hypothetical protein BRAFLDRAFT_153711 [Branchiostoma floridae]	89.4	2e-16	58.14
isotig31535	399	173	50.38	38.73	ref|XP_002589440.1| hypothetical protein BRAFLDRAFT_80164 [Branchiostoma floridae] gb|EEN45451.1| hypothetical protein BRAFLDRAFT_80164 [Branchiostoma floridae]	120	6e-26	50.76
isotig31516	397	646	27.2	5.57	ref|XP_001637005.1| predicted protein [Nematostella vectensis] gb|EDO44942.1| predicted protein [Nematostella vectensis]	79.3	2e-13	47.37
isotig31511	396	68	24.24	47.06	gb|ACO08325.1| C14orf147 homolog [Oncorhynchus mykiss]	63.2	2e-08	50
isotig31507	403	155	35.73	30.97	gb|AAX28490.2| SJCHGC07766 protein [Schistosoma japonicum]	63.9	9e-09	39.02
isotig31506	401	586	66.58	15.19	ref|XP_003134141.1| PREDICTED: pre-mRNA-splicing factor SLU7-like [Sus scrofa]	195	2e-48	67.42
isotig31497	400	253	41.25	21.74	ref|XP_002593592.1| hypothetical protein BRAFLDRAFT_59863 [Branchiostoma floridae] gb|EEN49603.1| hypothetical protein BRAFLDRAFT_59863 [Branchiostoma floridae]	110	7e-23	60.44
isotig31494	402	200	55.97	37.5	gb|AES06244.1| SEH1-like protein [Mustela putorius furo]	176	1e-42	79.79
isotig31489	399	266	51.88	25.94	gb|AEO34677.1| hypothetical protein [Amblyomma maculatum]	162	3e-38	74.19
isotig31476	399	5712	67.67	1.58	ref|XP_002730590.1| PREDICTED: latrophilin 2-like [Saccoglossus kowalevskii]	182	1e-44	71.43
isotig31472	400	821	65.25	10.6	gb|ACL80140.3| aryl hydrocarbon receptor [Chlamys farreri]	182	4e-67	98.86
isotig31459	400	968	26.25	3.62	ref|XP_002597645.1| hypothetical protein BRAFLDRAFT_121691 [Branchiostoma floridae] gb|EEN53657.1| hypothetical protein BRAFLDRAFT_121691 [Branchiostoma floridae]	70.1	1e-10	46.05
isotig31452	401	376	26.18	9.31	gb|EFX82731.1| hypothetical protein DAPPUDRAFT_302396 [Daphnia pulex]	76.3	2e-12	46.67
isotig31444	403	134	64.02	64.18	gb|ACR24950.1| ribosomal protein L22 [Lepidochitona cinerea]	137	5e-31	80.37
isotig31442	402	833	73.88	11.88	gb|EFX86145.1| hypothetical protein DAPPUDRAFT_313175 [Daphnia pulex]	199	1e-49	81.15
isotig31435	398	1865	21.86	1.55	ref|XP_002916159.1| PREDICTED: TATA-binding protein-associated factor 172-like [Ailuropoda melanoleuca]	67	6e-17	50.88
isotig31428	397	559	26.45	6.26	gb|AAX46672.1| hypothetical protein MGC5297 [Bos taurus]	59.7	5e-17	59.32
isotig31420	401	570	26.18	6.14	ref|XP_002740151.1| PREDICTED: chitotriosidase-like [Saccoglossus kowalevskii]	75.1	4e-12	44.3
isotig31411	402	323	36.57	15.17	gb|ACA53457.1| alpha carbonic anhydrase [Stylophora pistillata]	106	1e-21	44.95
isotig31401	402	1009	61.19	11	ref|XP_002739918.1| PREDICTED: obscurin, cytoskeletal calmodulin and titin-interacting RhoGEF-like [Saccoglossus kowalevskii]	140	8e-32	62.12
isotig31385	402	262	79.85	40.84	ref|XP_002597073.1| hypothetical protein BRAFLDRAFT_201484 [Branchiostoma floridae] gb|EEN53085.1| hypothetical protein BRAFLDRAFT_201484 [Branchiostoma floridae]	221	3e-56	87.7
isotig31379	396	795	25.76	4.28	ref|XP_001192000.1| PREDICTED: similar to ankyrin 2,3/unc44 [Strongylocentrotus purpuratus] ref|XP_001198598.1| PREDICTED: similar to ankyrin 2,3/unc44 [Strongylocentrotus purpuratus]	55.5	3e-06	36.56
isotig31377	402	242	46.27	25.62	gb|ACO14418.1| C14orf166 [Esox lucius]	139	2e-31	59.62
isotig31368	403	1849	39.45	2.87	gb|EFN66133.1| Focal adhesion kinase 1 [Camponotus floridanus]	110	1e-32	54.08
isotig31363	402	503	44.03	11.73	ref|XP_002593131.1| zic family member [Branchiostoma floridae] dbj|BAE94124.1| zinc finger protein AmphiZic [Branchiostoma floridae] gb|EEN49142.1| zic family member [Branchiostoma floridae]	138	4e-31	92.19
isotig31342	403	462	20.84	6.06	ref|XP_002600468.1| hypothetical protein BRAFLDRAFT_119296 [Branchiostoma floridae] gb|EEN56480.1| hypothetical protein BRAFLDRAFT_119296 [Branchiostoma floridae]	56.6	1e-06	45.9
isotig31339	402	743	46.27	8.34	ref|NP_001071846.1| UHRF2 protein [Ciona intestinalis] dbj|BAE06743.1| Ci-UHRF2 [Ciona intestinalis]	140	1e-51	65.96
isotig31336	402	1417	42.54	4.02	ref|XP_002400193.1| hypothetical protein IscW_ISCW017075 [Ixodes scapularis] gb|EEC02705.1| hypothetical protein IscW_ISCW017075 [Ixodes scapularis]	99.8	2e-19	73.08
isotig31323	402	221	22.39	13.57	gb|EGI69234.1| Charged multivesicular body protein 5 [Acromyrmex echinatior]	57.4	9e-07	69.77
isotig31322	401	246	17.21	9.35	ref|NP_001028758.1| thiopurine S-methyltransferase [Danio rerio] gb|AAH83246.1| Zgc:101684 [Danio rerio]	51.2	8e-11	57.5
isotig31318	402	1409	23.88	12.07	ref|XP_003200844.1| PREDICTED: adhesive plaque matrix protein-like, partial [Danio rerio]	58.5	4e-07	37.65
isotig31308	403	399	54.34	36.59	ref|XP_003458258.1| PREDICTED: zinc finger protein 27-like [Oreochromis niloticus]	120	6e-26	59.84
isotig31303	403	251	55.83	29.88	ref|XP_002129445.1| PREDICTED: similar to ubiquitin-conjugating enzyme UbcM3 [Ciona intestinalis]	168	1e-56	76.53
isotig31295	401	1327	38.15	3.84	ref|XP_002407534.1| leucine rich domain-containing protein, putative [Ixodes scapularis] gb|EEC10503.1| leucine rich domain-containing protein, putative [Ixodes scapularis]	107	3e-35	55.43
isotig31294	406	441	45.81	14.06	ref|XP_002593816.1| hypothetical protein BRAFLDRAFT_75724 [Branchiostoma floridae] gb|EEN49827.1| hypothetical protein BRAFLDRAFT_75724 [Branchiostoma floridae]	134	6e-30	54.39
isotig31293	402	515	70.9	18.45	ref|XP_003400910.1| PREDICTED: 5'-AMP-activated protein kinase catalytic subunit alpha-2-like [Bombus terrestris]	210	8e-53	71.43
isotig31286	404	714	35.64	6.72	ref|XP_002164125.1| PREDICTED: similar to F21D5.3 [Hydra magnipapillata]	94.7	5e-18	38.4
isotig31280	403	594	34.99	13.13	ref|XP_001348958.1| STARP antigen [Plasmodium falciparum 3D7] emb|CAD50796.1| STARP antigen [Plasmodium falciparum 3D7]	69.3	2e-10	46.08
isotig31278	403	1123	44.67	5.34	ref|XP_624331.1| PREDICTED: membrane-associated protein Hem [Apis mellifera]	123	1e-26	62.5
isotig31277	404	324	30.45	12.65	ref|NP_001135607.1| phospholipid scramblase 1 [Xenopus (Silurana) tropicalis] gb|AAI68426.1| Unknown (protein for MGC:135364) [Xenopus (Silurana) tropicalis]	65.5	3e-09	31.3
isotig31275	403	1030	34.99	4.56	ref|XP_002574934.1| hypothetical protein [Schistosoma mansoni] emb|CCD58794.1| hypothetical protein Smp_140990 [Schistosoma mansoni]	95.5	3e-18	54.65
isotig31270	404	334	50.5	20.36	ref|XP_001662804.1| d-amino acid oxidase [Aedes aegypti] gb|EAT35138.1| d-amino acid oxidase [Aedes aegypti]	132	3e-29	50.75
isotig31266	403	422	51.36	16.35	gb|EGD72637.1| GDP dissociation inhibitor 1 [Salpingoeca sp. ATCC 50818]	155	2e-36	73.4
isotig31257	404	396	84.65	28.79	gb|AAM94270.1| ribosomal protein L3 [Chlamys farreri]	236	1e-60	97.44
isotig31251	393	4234	31.3	0.97	ref|XP_001987059.1| GH21704 [Drosophila grimshawi] gb|EDW01926.1| GH21704 [Drosophila grimshawi]	58.5	4e-07	31.54
isotig31246	400	1132	33	3.89	ref|XP_002613677.1| hypothetical protein BRAFLDRAFT_118221 [Branchiostoma floridae] gb|EEN69686.1| hypothetical protein BRAFLDRAFT_118221 [Branchiostoma floridae]	72.4	3e-11	38.94
isotig31235	401	440	24.69	7.5	ref|XP_001624845.1| predicted protein [Nematostella vectensis] gb|EDO32745.1| predicted protein [Nematostella vectensis]	54.7	6e-06	36.67
isotig31233	404	973	26.73	3.7	ref|XP_001365908.1| PREDICTED: n-alpha-acetyltransferase 25, NatB auxiliary subunit [Monodelphis domestica]	74.7	1e-13	40.45
isotig31228	403	173	23.82	18.5	gb|ACU83231.1| heat shock protein 22 isoform 1 [Ruditapes philippinarum]	78.2	5e-13	40
isotig31224	397	619	27.2	7.11	ref|XP_001324494.1| hypothetical protein [Trichomonas vaginalis G3] gb|EAY12271.1| hypothetical protein TVAG_160770 [Trichomonas vaginalis G3]	64.3	7e-09	65.45
isotig31216	400	437	30.75	9.38	ref|XP_002589203.1| hypothetical protein BRAFLDRAFT_212988 [Branchiostoma floridae] gb|EEN45214.1| hypothetical protein BRAFLDRAFT_212988 [Branchiostoma floridae]	59.3	2e-07	42.71
isotig31207	403	1644	33.5	2.74	ref|XP_001948092.2| PREDICTED: hypothetical protein LOC100159987 [Acyrthosiphon pisum]	83.6	1e-14	40.18
isotig31205	404	467	28.22	8.14	ref|XP_002613680.1| hypothetical protein BRAFLDRAFT_250332 [Branchiostoma floridae] gb|EEN69689.1| hypothetical protein BRAFLDRAFT_250332 [Branchiostoma floridae]	75.5	3e-12	43.68
isotig31202	404	242	55.69	30.99	ref|XP_002738334.1| PREDICTED: APAF1 interacting protein-like [Saccoglossus kowalevskii]	164	4e-39	79.79
isotig31199	404	294	31.93	14.63	ref|XP_003460257.1| PREDICTED: hypothetical protein LOC100711265, partial [Oreochromis niloticus]	97.1	1e-18	67.19
isotig31193	404	466	25.25	7.3	ref|XP_002436242.1| guanine nucleotide releasing factor, putative [Ixodes scapularis] gb|EEC09072.1| guanine nucleotide releasing factor, putative [Ixodes scapularis]	65.9	2e-09	51.52
isotig31189	403	326	25.31	10.43	ref|XP_513729.2| PREDICTED: peroxisome biogenesis factor 10 isoform 2 [Pan troglodytes]	61.2	4e-12	36.96
isotig31184	402	1302	24.63	2.53	ref|XP_001490194.2| PREDICTED: zinc finger protein 862-like [Equus caballus]	60.1	1e-07	37.93
isotig31177	403	1719	36.48	2.85	gb|AAR39412.1| alpha macroglobulin [Chlamys farreri]	107	7e-22	74.24
isotig31175	403	1760	55.09	4.2	ref|XP_002730512.1| PREDICTED: polyamine modulated factor 1 binding protein 1-like, partial [Saccoglossus kowalevskii]	132	2e-29	59.68
isotig31173	402	1338	67.91	9.57	ref|XP_002589510.1| hypothetical protein BRAFLDRAFT_88379 [Branchiostoma floridae] gb|EEN45521.1| hypothetical protein BRAFLDRAFT_88379 [Branchiostoma floridae]	186	2e-45	68.42
isotig31166	403	309	44.67	19.42	ref|XP_002732338.1| PREDICTED: quinolinate phosphoribosyltransferase-like [Saccoglossus kowalevskii]	124	8e-27	80
isotig31160	399	967	33.83	4.65	gb|EHJ72342.1| putative importin [Danaus plexippus]	80.9	3e-17	67.16
isotig31144	405	93	25.93	37.63	gb|EHJ69015.1| mitochondrial import inner membrane translocase subunit Tim9A [Danaus plexippus]	76.3	2e-12	42.68
isotig31138	405	939	33.33	5.96	ref|XP_797592.1| PREDICTED: similar to enhancer binding protein [Strongylocentrotus purpuratus] ref|XP_001182546.1| PREDICTED: similar to enhancer binding protein [Strongylocentrotus purpuratus]	75.1	4e-12	40.54
isotig31137	398	424	17.34	5.42	ref|XP_002589223.1| hypothetical protein BRAFLDRAFT_120767 [Branchiostoma floridae] gb|EEN45234.1| hypothetical protein BRAFLDRAFT_120767 [Branchiostoma floridae]	46.6	6e-11	41.82
isotig31136	405	710	22.22	4.23	ref|XP_799983.2| PREDICTED: hypothetical protein [Strongylocentrotus purpuratus] ref|XP_001183867.1| PREDICTED: hypothetical protein [Strongylocentrotus purpuratus]	54.7	6e-06	42.86
isotig31132	404	474	23.02	6.54	ref|XP_001512150.2| PREDICTED: nucleolar protein 14-like, partial [Ornithorhynchus anatinus]	59.3	2e-07	50
isotig31131	402	804	19.4	3.23	emb|CAD59674.1| insulin-related peptide receptor [Crassostrea gigas]	52	3e-13	52
isotig31127	403	938	20.84	2.99	ref|XP_002608203.1| hypothetical protein BRAFLDRAFT_90357 [Branchiostoma floridae] gb|EEN64213.1| hypothetical protein BRAFLDRAFT_90357 [Branchiostoma floridae]	66.2	2e-09	57.14
isotig31122	387	472	31.01	8.47	gb|AEQ33586.1| selenium binding protein 1 [Triaenodon obesus]	94.4	6e-18	76.92
isotig31110	406	178	30.3	23.03	gb|EHB01435.1| Actin-related protein 2/3 complex subunit 3, partial [Heterocephalus glaber]	92.8	7e-19	73.21
isotig31108	400	475	39	10.95	ref|XP_002604598.1| hypothetical protein BRAFLDRAFT_126767 [Branchiostoma floridae] gb|EEN60609.1| hypothetical protein BRAFLDRAFT_126767 [Branchiostoma floridae]	91.3	5e-17	50
isotig31101	405	1387	33.33	3.24	ref|XP_781838.2| PREDICTED: similar to transposase [Strongylocentrotus purpuratus] ref|XP_001180826.1| PREDICTED: similar to transposase [Strongylocentrotus purpuratus]	88.2	5e-16	44.12
isotig31098	402	379	42.54	15.04	ref|XP_003439835.1| PREDICTED: actin-like protein 6A-like isoform 2 [Oreochromis niloticus]	111	5e-23	68.67
isotig31096	405	237	54.07	30.8	ref|XP_002731840.1| PREDICTED: hypothetical protein [Saccoglossus kowalevskii]	170	9e-41	68.22
isotig31089	405	400	34.81	30.75	ref|XP_003643722.1| PREDICTED: zinc finger protein 135-like, partial [Gallus gallus]	74.3	7e-12	45.63
isotig31084	400	2454	44.25	2.4	ref|XP_002735223.1| PREDICTED: hypothetical protein [Saccoglossus kowalevskii]	112	2e-23	60.2
isotig31083	406	1317	52.46	5.39	ref|XP_002593049.1| hypothetical protein BRAFLDRAFT_278564 [Branchiostoma floridae] gb|EEN49060.1| hypothetical protein BRAFLDRAFT_278564 [Branchiostoma floridae]	105	4e-21	53.79
isotig31082	406	1095	56.9	7.03	ref|XP_002594678.1| hypothetical protein BRAFLDRAFT_104849 [Branchiostoma floridae] gb|EEN50689.1| hypothetical protein BRAFLDRAFT_104849 [Branchiostoma floridae]	169	2e-40	59.23
isotig31076	406	253	33.25	26.09	ref|XP_001627617.1| predicted protein [Nematostella vectensis] gb|EDO35517.1| predicted protein [Nematostella vectensis]	56.2	2e-06	36.59
isotig31074	405	428	30.37	9.58	gb|EFZ14448.1| hypothetical protein SINV_05023 [Solenopsis invicta]	92.4	2e-17	63.08
isotig31068	406	697	25.12	4.88	ref|XP_780983.2| PREDICTED: similar to zinc finger protein 183 [Strongylocentrotus purpuratus] ref|XP_001192868.1| PREDICTED: similar to zinc finger protein 183 [Strongylocentrotus purpuratus]	60.5	3e-15	45.95
isotig31065	402	795	39.55	6.67	ref|XP_002738696.1| PREDICTED: protein phosphatase 1B-like [Saccoglossus kowalevskii]	79	3e-13	41.41
isotig31041	406	7952	29.56	0.5	ref|XP_002607852.1| hypothetical protein BRAFLDRAFT_64071 [Branchiostoma floridae] gb|EEN63862.1| hypothetical protein BRAFLDRAFT_64071 [Branchiostoma floridae]	77.8	6e-13	49.38
isotig31035	402	493	56.72	15.42	ref|XP_002414700.1| serine-threonine phosphatase 2A, catalytic subunit, putative [Ixodes scapularis] gb|EEC18365.1| serine-threonine phosphatase 2A, catalytic subunit, putative [Ixodes scapularis]	143	1e-32	58.91
isotig31027	406	1489	23.65	2.15	ref|XP_001613981.1| Kinesin motor domain containing protein [Plasmodium vivax SaI-1] gb|EDL44254.1| Kinesin motor domain containing protein [Plasmodium vivax]	64.3	7e-09	50.79
isotig31020	401	1106	42.64	5.15	ref|XP_003459287.1| PREDICTED: uncharacterized protein K02A2.6-like, partial [Oreochromis niloticus]	88.2	5e-16	44.19
isotig31006	405	354	35.56	13.56	ref|XP_698369.3| PREDICTED: hypothetical protein LOC569866 [Danio rerio]	82	3e-14	51.61
isotig30978	402	263	36.57	18.63	ref|XP_003144611.1| phosphotyrosine protein phosphatase [Loa loa] gb|EFO19458.1| phosphotyrosine protein phosphatase [Loa loa]	105	2e-21	51.04
isotig30976	405	173	29.63	84.39	ref|XP_001628315.1| predicted protein [Nematostella vectensis] gb|EDO36252.1| predicted protein [Nematostella vectensis]	85.5	2e-16	83.33
isotig30965	406	1773	42.12	3.21	gb|EHH60252.1| E3 ubiquitin-protein ligase RBBP6 [Macaca fascicularis]	129	2e-36	61.96
isotig30964	401	234	42.64	24.36	gb|EHJ64756.1| hypothetical protein KGM_11873 [Danaus plexippus]	125	3e-27	67.86
isotig30963	406	442	44.33	13.57	ref|XP_003582585.1| PREDICTED: structural maintenance of chromosomes protein 5-like [Bos taurus]	100	1e-19	44.44
isotig30962	404	217	22.28	13.82	ref|XP_001956956.1| GF10179 [Drosophila ananassae] gb|EDV39762.1| GF10179 [Drosophila ananassae]	62	4e-08	37.5
isotig30957	405	1095	38.52	4.75	gb|EFX65940.1| hypothetical protein DAPPUDRAFT_332702 [Daphnia pulex]	109	6e-25	52.53
isotig30956	407	757	19.16	3.43	ref|XP_002608662.1| hypothetical protein BRAFLDRAFT_211958 [Branchiostoma floridae] gb|EEN64672.1| hypothetical protein BRAFLDRAFT_211958 [Branchiostoma floridae]	58.5	4e-13	34.67
isotig30955	402	451	47.76	14.19	gb|AEO32885.1| hypothetical protein [Amblyomma maculatum]	136	1e-30	54.7
isotig30952	406	184	22.91	16.85	emb|CAY12633.1| prospero related homeodomain protein [Platynereis dumerilii]	71.6	4e-11	72.09
isotig30943	410	173	54.15	42.77	ref|XP_784273.2| PREDICTED: similar to 3-hydroxyanthranilate 3,4-dioxygenase [Strongylocentrotus purpuratus] ref|XP_001194425.1| PREDICTED: similar to 3-hydroxyanthranilate 3,4-dioxygenase [Strongylocentrotus purpuratus]	162	6e-45	82.22
isotig30936	405	985	29.63	4.06	ref|XP_002404471.1| hypothetical protein IscW_ISCW008711 [Ixodes scapularis] gb|EEC11848.1| hypothetical protein IscW_ISCW008711 [Ixodes scapularis]	69.7	2e-10	63.49
isotig30922	407	702	33.91	6.55	gb|ADZ24006.1| eukaryotic elongation factor 2 kinase [Aplysia californica]	79.3	2e-13	66.67
isotig30911	408	414	20.59	6.76	ref|XP_002731215.1| PREDICTED: protein prenyltransferase alpha subunit repeat containing 1-like [Saccoglossus kowalevskii]	63.5	1e-08	57.14
isotig30910	407	2351	25.06	1.45	gb|EFX67006.1| hypothetical protein DAPPUDRAFT_218819 [Daphnia pulex]	67.4	8e-10	75.56
isotig30907	407	367	35.38	13.08	gb|ADY45428.1| Galactoside 2-alpha-L-fucosyltransferase 2 [Ascaris suum]	113	1e-23	41.74
isotig30901	404	4719	39.36	1.12	ref|NP_649923.3| CG9492 [Drosophila melanogaster] gb|AAF54422.4| CG9492 [Drosophila melanogaster]	116	2e-39	55.79
isotig30882	407	456	40.54	12.06	ref|XP_002731698.1| PREDICTED: hypothetical protein [Saccoglossus kowalevskii]	104	5e-21	41.04
isotig30876	405	613	42.96	18.11	ref|XP_002594628.1| hypothetical protein BRAFLDRAFT_77605 [Branchiostoma floridae] gb|EEN50639.1| hypothetical protein BRAFLDRAFT_77605 [Branchiostoma floridae]	106	7e-27	67.44
isotig30871	408	271	65.44	32.84	gb|ABO26698.1| alcohol dehydrogenase [Haliotis discus discus]	162	2e-38	83.96
isotig30866	403	1106	21.59	2.62	gb|EFA11742.1| hypothetical protein TcasGA2_TC005292 [Tribolium castaneum]	70.9	1e-20	64.44
isotig30864	407	5457	44.23	1.1	ref|XP_785443.2| PREDICTED: similar to hydrocephalus-inducing protein [Strongylocentrotus purpuratus] ref|XP_001190490.1| PREDICTED: similar to hydrocephalus-inducing protein [Strongylocentrotus purpuratus]	129	1e-28	59.41
isotig30860	407	835	47.91	7.78	gb|EHB03590.1| Lymphoid-specific helicase [Heterocephalus glaber]	94.4	6e-18	58.56
isotig30856	403	639	58.81	12.36	ref|XP_002606384.1| hypothetical protein BRAFLDRAFT_118523 [Branchiostoma floridae] gb|EEN62394.1| hypothetical protein BRAFLDRAFT_118523 [Branchiostoma floridae]	177	8e-43	65.29
isotig30855	408	319	25.74	10.97	ref|NP_001091272.1| caspase 7, apoptosis-related cysteine peptidase [Xenopus laevis] gb|AAI30127.1| LOC100037079 protein [Xenopus laevis]	77.4	9e-27	44.3
isotig30850	403	567	32.01	7.58	ref|XP_003340589.1| PREDICTED: LOW QUALITY PROTEIN: kelch-like protein 6-like [Monodelphis domestica]	78.2	5e-13	33.33
isotig30841	408	308	47.06	20.78	ref|XP_002738440.1| PREDICTED: methyltransferase, putative-like [Saccoglossus kowalevskii]	141	4e-32	71.11
isotig30837	408	5415	58.09	7.04	ref|XP_002741363.1| PREDICTED: muscle-specific protein 300-like [Saccoglossus kowalevskii]	81.3	6e-14	71.82
isotig30831	408	184	26.47	19.57	ref|XP_780288.1| PREDICTED: similar to Zinc finger, matrin type 5 [Strongylocentrotus purpuratus] ref|XP_001176432.1| PREDICTED: similar to Zinc finger, matrin type 5 [Strongylocentrotus purpuratus]	76.3	6e-20	42.86
isotig30829	405	212	20.74	13.21	ref|XP_001121274.2| PREDICTED: nurim homolog [Apis mellifera]	61.6	5e-08	43.75
isotig30821	408	161	55.88	47.2	ref|XP_002007603.1| GI12288 [Drosophila mojavensis] gb|EDW18079.1| GI12288 [Drosophila mojavensis]	147	8e-34	59.38
isotig30819	409	7100	81.42	15.76	ref|XP_001655590.1| titin [Aedes aegypti] gb|EAT46230.1| titin [Aedes aegypti]	90.1	1e-16	84.09
isotig30816	409	91	38.14	53.85	gb|EGG06756.1| hypothetical protein MELLADRAFT_30457 [Melampsora larici-populina 98AG31]	80.9	7e-14	65
isotig30808	405	417	21.48	7.91	ref|XP_002595982.1| hypothetical protein BRAFLDRAFT_96755 [Branchiostoma floridae] gb|EEN51994.1| hypothetical protein BRAFLDRAFT_96755 [Branchiostoma floridae]	56.2	2e-06	52.73
isotig30805	407	639	31.7	6.73	ref|XP_003126886.1| PREDICTED: dynein assembly factor 1, axonemal-like [Sus scrofa]	97.1	4e-41	60.56
isotig30802	409	702	33.74	6.55	ref|XP_002740024.1| PREDICTED: hypothetical protein [Saccoglossus kowalevskii]	53.9	1e-05	46
isotig30801	400	352	19.5	12.22	ref|XP_002731091.1| PREDICTED: hypothetical protein, partial [Saccoglossus kowalevskii]	75.1	2e-15	49.06
isotig30800	409	601	27.87	6.32	gb|EFZ19051.1| hypothetical protein SINV_09585 [Solenopsis invicta]	86.7	1e-15	36.54
isotig30789	409	1170	27.14	3.16	ref|XP_002592248.1| hypothetical protein BRAFLDRAFT_70987 [Branchiostoma floridae] gb|EEN48259.1| hypothetical protein BRAFLDRAFT_70987 [Branchiostoma floridae]	70.5	1e-10	31.09
isotig30785	407	2375	40.54	2.32	ref|XP_003440777.1| PREDICTED: neuroblastoma-amplified sequence-like [Oreochromis niloticus]	113	5e-34	59.14
isotig30778	409	1207	49.88	5.63	ref|XP_002194171.1| PREDICTED: similar to S1 RNA-binding domain-containing protein 1 [Taeniopygia guttata]	131	5e-29	50
isotig30776	409	725	24.21	4.55	ref|XP_001180373.1| PREDICTED: similar to MGC78791 protein, partial [Strongylocentrotus purpuratus] ref|XP_786500.2| PREDICTED: similar to MGC78791 protein, partial [Strongylocentrotus purpuratus]	58.9	3e-07	34.38
isotig30767	409	248	19.07	10.48	ref|XP_001629608.1| predicted protein [Nematostella vectensis] gb|EDO37545.1| predicted protein [Nematostella vectensis]	54.7	8e-11	42.62
isotig30765	402	298	35.82	16.11	gb|ACU33974.1| epidermal growth factor receptor [Crassostrea angulata]	117	7e-25	61.54
isotig30762	408	942	20.59	2.97	ref|XP_001189235.1| PREDICTED: similar to endonuclease/reverse transcriptase [Strongylocentrotus purpuratus] ref|XP_785273.2| PREDICTED: similar to endonuclease/reverse transcriptase [Strongylocentrotus purpuratus]	60.1	1e-11	50.91
isotig30760	407	1303	63.39	6.6	ref|XP_002735381.1| PREDICTED: FK506 binding protein 15, 133kDa-like [Saccoglossus kowalevskii]	156	1e-36	63.7
isotig30759	409	1037	18.34	2.41	ref|XP_002587955.1| hypothetical protein BRAFLDRAFT_87343 [Branchiostoma floridae] gb|EEN43966.1| hypothetical protein BRAFLDRAFT_87343 [Branchiostoma floridae]	54.7	6e-06	48.08
isotig30745	409	641	28.61	6.08	ref|XP_003383956.1| PREDICTED: heat shock 70 kDa protein 12A [Amphimedon queenslandica]	79.3	2e-13	34.82
isotig30736	405	1112	22.22	2.7	ref|XP_002734982.1| PREDICTED: restin-like [Saccoglossus kowalevskii]	60.1	4e-18	35.71
isotig30725	410	121	41.71	47.11	ref|XP_001603667.1| PREDICTED: myotrophin-like [Nasonia vitripennis]	100	1e-19	54.81
isotig30718	408	1063	73.53	9.41	ref|XP_002732533.1| PREDICTED: Kinesin-Like Protein family member (klp-6)-like [Saccoglossus kowalevskii]	164	4e-39	78.12
isotig30685	410	291	35.12	16.49	ref|XP_001658961.1| cytidylate kinase [Aedes aegypti] gb|EAT40122.1| cytidylate kinase [Aedes aegypti]	89.7	2e-16	55.17
isotig30682	405	654	31.11	6.42	ref|NP_001089132.1| uncharacterized protein LOC733440 [Xenopus laevis] gb|AAI23290.1| LOC733440 protein [Xenopus laevis]	83.6	1e-14	42.86
isotig30681	409	2081	52.81	5.86	ref|XP_002742448.1| PREDICTED: regulator of nonsense transcripts 1-like [Saccoglossus kowalevskii]	84	9e-15	54.14
isotig30677	410	109	23.41	29.36	emb|CCA41173.1| hypothetical protein PP7435_Chr4-1026 [Komagataella pastoris CBS 7435]	55.8	3e-06	66.67
isotig30674	410	242	44.63	25.21	gb|EGI64259.1| Protein-cysteine N-palmitoyltransferase Rasp [Acromyrmex echinatior]	131	5e-29	45.19
isotig30665	408	161	19.85	16.77	ref|XP_002959432.1| hypothetical protein VOLCADRAFT_70972 [Volvox carteri f. nagariensis] gb|EFJ39503.1| hypothetical protein VOLCADRAFT_70972 [Volvox carteri f. nagariensis]	56.2	2e-06	30.34
isotig30643	409	381	29.34	10.5	ref|XP_793469.1| PREDICTED: hypothetical protein [Strongylocentrotus purpuratus] ref|XP_001186190.1| PREDICTED: hypothetical protein [Strongylocentrotus purpuratus]	75.1	4e-12	51.28
isotig30620	406	131	26.6	27.48	gb|AAR39409.1| ribosomal protein S17 [Chlamys farreri]	75.1	4e-12	100
isotig30609	405	127	54.81	58.27	gb|EFZ25246.1| calmodulin, putative [Trypanosoma cruzi]	162	1e-38	68.52
isotig30597	411	987	25.55	3.55	ref|XP_002591798.1| hypothetical protein BRAFLDRAFT_83586 [Branchiostoma floridae] gb|EEN47809.1| hypothetical protein BRAFLDRAFT_83586 [Branchiostoma floridae]	79	3e-13	52.24
isotig30592	408	3701	27.94	1.03	ref|XP_002416006.1| conserved hypothetical protein [Ixodes scapularis] gb|EEC19673.1| conserved hypothetical protein [Ixodes scapularis]	84.7	5e-15	39.58
isotig30591	411	329	19.71	8.21	emb|CAE02648.1| delta-aminolevulinic acid dehydratase [Suberites domuncula]	57.8	7e-07	72.97
isotig30590	410	357	44.63	17.09	ref|XP_002736550.1| PREDICTED: protein phosphatase 1 (formerly 2C)-like [Saccoglossus kowalevskii]	136	9e-44	73.49
isotig30583	410	981	52.68	7.34	ref|XP_002736426.1| PREDICTED: polyprotein-like [Saccoglossus kowalevskii]	148	3e-34	52.94
isotig30582	407	202	39.07	26.24	ref|XP_002605870.1| hypothetical protein BRAFLDRAFT_90803 [Branchiostoma floridae] gb|EEN61880.1| hypothetical protein BRAFLDRAFT_90803 [Branchiostoma floridae]	108	4e-22	47.75
isotig30581	409	483	50.61	14.29	gb|EFZ15661.1| hypothetical protein SINV_09994 [Solenopsis invicta]	124	6e-27	62.73
isotig30577	413	188	64.65	47.34	ref|XP_001641337.1| predicted protein [Nematostella vectensis] gb|EDO49274.1| predicted protein [Nematostella vectensis]	184	6e-45	78.07
isotig30575	411	345	75.91	30.14	gb|EFA10353.1| hypothetical protein TcasGA2_TC012576 [Tribolium castaneum]	218	4e-55	91.23
isotig30563	409	2468	88.02	19.53	ref|XP_001508738.2| PREDICTED: tetratricopeptide repeat protein 28 [Ornithorhynchus anatinus]	193	8e-48	88.24
isotig30558	411	594	43.8	10.1	gb|AAO83849.1|AF484092_1 neural-specific syntaxin-binding protein 1 [Lymnaea stagnalis]	129	1e-28	73.17
isotig30545	411	395	59.85	20.76	ref|XP_002736170.1| PREDICTED: MGC81917 protein-like [Saccoglossus kowalevskii]	181	4e-44	60.29
isotig30544	410	427	28.54	9.13	ref|XP_002740786.1| PREDICTED: CG10098-like [Saccoglossus kowalevskii]	75.1	4e-12	58.21
isotig30541	411	431	35.04	11.14	ref|XP_001514951.2| PREDICTED: tRNA-splicing endonuclease subunit Sen2-like [Ornithorhynchus anatinus]	83.6	1e-15	42.48
isotig30537	412	183	31.31	23.5	gb|ADV40086.1| putative ribosomal protein L13 [Latrodectus hesperus]	102	2e-20	49.43
isotig30536	408	303	38.24	17.16	ref|NP_001008193.1| zinc transporter ZIP9 [Xenopus (Silurana) tropicalis] sp|Q640S1.1|S39A9_XENTR RecName: Full=Zinc transporter ZIP9; AltName: Full=Solute carrier family 39 member 9; AltName: Full=Zrt- and Irt-like protein 9; Short=ZIP-9 gb|AAH82518.1| solute carrier family 39 (zinc transporter), member 9 [Xenopus (Silurana) tropicalis]	88.6	1e-24	49.52
isotig30514	409	848	19.07	3.07	ref|XP_002606193.1| hypothetical protein BRAFLDRAFT_92067 [Branchiostoma floridae] gb|EEN62203.1| hypothetical protein BRAFLDRAFT_92067 [Branchiostoma floridae]	62.4	3e-12	55.32
isotig30508	411	164	39.42	32.93	ref|XP_002735183.1| PREDICTED: predicted protein-like [Saccoglossus kowalevskii]	108	4e-22	50
isotig30507	408	759	37.5	6.72	ref|NP_001007951.1| anaphase promoting complex subunit 5 [Xenopus (Silurana) tropicalis] gb|AAH80458.1| anapc5 protein [Xenopus (Silurana) tropicalis] emb|CAJ82627.1| anaphase promoting complex subunit 5 [Xenopus (Silurana) tropicalis]	73.6	1e-11	38.35
isotig30506	411	1072	37.23	4.76	ref|XP_001639181.1| predicted protein [Nematostella vectensis] gb|EDO47118.1| predicted protein [Nematostella vectensis]	103	1e-20	40.48
isotig30499	412	639	64.08	13.77	ref|XP_002009858.1| GI15598 [Drosophila mojavensis] gb|EDW07175.1| GI15598 [Drosophila mojavensis]	192	2e-47	64.71
isotig30497	410	530	57.8	14.91	gb|EFX84746.1| hypothetical protein DAPPUDRAFT_314610 [Daphnia pulex]	166	2e-48	78.22
isotig30490	412	456	42.23	12.72	ref|XP_002736694.1| PREDICTED: bridging integrator 1-like [Saccoglossus kowalevskii]	129	2e-28	42.34
isotig30488	408	418	32.35	10.53	ref|XP_002164683.1| PREDICTED: similar to otoferlin, partial [Hydra magnipapillata]	85.5	3e-15	40
isotig30483	412	1052	41.5	5.42	ref|XP_002737275.1| PREDICTED: predicted protein-like [Saccoglossus kowalevskii]	114	6e-24	41.91
isotig30478	404	200	28.22	19	gb|EFN66405.1| Uncharacterized protein CG16817 [Camponotus floridanus]	68.2	3e-16	41.3
isotig30471	409	5119	62.35	2.11	gb|EFX89429.1| hypothetical protein DAPPUDRAFT_310496 [Daphnia pulex]	167	5e-40	62.96
isotig30467	407	357	32.43	12.32	gb|ACQ58089.1| Activating signal cointegrator 1 complex subunit 1 [Anoplopoma fimbria]	59.3	8e-12	53.01
isotig30465	412	259	24.03	12.74	gb|AAN05593.1| ribosomal protein S4 [Argopecten irradians]	70.5	1e-10	91.67
isotig30458	409	901	23.47	3.55	ref|XP_001623400.1| predicted protein [Nematostella vectensis] gb|EDO31300.1| predicted protein [Nematostella vectensis]	68.9	3e-10	57.14
isotig30456	412	455	26.21	7.91	ref|XP_784731.2| PREDICTED: similar to Syvn1 protein [Strongylocentrotus purpuratus] ref|XP_001198092.1| PREDICTED: similar to Syvn1 protein [Strongylocentrotus purpuratus]	85.9	2e-15	85.71
isotig30454	402	260	17.16	8.85	ref|XP_002586405.1| hypothetical protein BRAFLDRAFT_135333 [Branchiostoma floridae] gb|EEN42416.1| hypothetical protein BRAFLDRAFT_135333 [Branchiostoma floridae]	62.8	2e-08	44.23
isotig30450	406	314	25.12	10.83	ref|XP_002602953.1| hypothetical protein BRAFLDRAFT_175517 [Branchiostoma floridae] gb|EEN58965.1| hypothetical protein BRAFLDRAFT_175517 [Branchiostoma floridae]	59.7	2e-07	43.59
isotig30437	411	694	27.01	5.33	ref|XP_003387974.1| PREDICTED: tripartite motif-containing protein 2-like [Amphimedon queenslandica]	62	3e-08	31.36
isotig30433	408	583	50	11.66	ref|XP_002412675.1| maguk P55, putative [Ixodes scapularis] gb|EEC15971.1| maguk P55, putative [Ixodes scapularis]	143	1e-32	50.37
isotig30397	413	260	14.53	7.69	gb|EGI62881.1| LIM and SH3 domain protein F42H10.3 [Acromyrmex echinatior]	43.1	1e-07	46.51
isotig30395	413	669	21.79	4.48	ref|XP_002400850.1| conserved hypothetical protein [Ixodes scapularis] gb|EEC16247.1| conserved hypothetical protein [Ixodes scapularis]	55.5	3e-06	56.6
isotig30394	413	99	42.13	58.59	ref|XP_002738739.1| PREDICTED: ribosomal protein L36-like [Saccoglossus kowalevskii]	112	2e-23	63.04
isotig30388	413	348	36.32	14.37	ref|XP_003370749.1| putative PAP2 family protein [Trichinella spiralis] gb|EFV50377.1| putative PAP2 family protein [Trichinella spiralis]	105	3e-21	37.59
isotig30385	413	446	40.68	12.56	gb|AEW42984.1| putative tubulin beta chain [Haliotis diversicolor]	117	7e-25	100
isotig30382	406	752	25.12	4.52	ref|XP_003379492.1| putative LIM domain protein [Trichinella spiralis] gb|EFV60896.1| putative LIM domain protein [Trichinella spiralis]	77.8	3e-28	38.2
isotig30380	413	1262	61.02	6.66	ref|XP_002115721.1| hypothetical protein TRIADDRAFT_30191 [Trichoplax adhaerens] gb|EDV21573.1| hypothetical protein TRIADDRAFT_30191 [Trichoplax adhaerens]	188	2e-46	61.76
isotig30379	404	714	32.67	6.16	ref|XP_002164125.1| PREDICTED: similar to F21D5.3 [Hydra magnipapillata]	100	1e-28	54.32
isotig30373	411	824	23.36	3.88	ref|NP_001191402.1| furin-like prohormone convertase precursor [Aplysia californica] gb|AAA73903.1| furin-like prohormone convertase [Aplysia californica]	73.2	4e-27	60.38
isotig30372	412	308	28.4	12.66	ref|XP_003453067.1| PREDICTED: ribosome production factor 2 homolog [Oreochromis niloticus]	77.8	6e-13	84.78
isotig30370	407	934	48.65	7.07	ref|XP_002591982.1| hypothetical protein BRAFLDRAFT_183632 [Branchiostoma floridae] gb|EEN47993.1| hypothetical protein BRAFLDRAFT_183632 [Branchiostoma floridae]	136	1e-30	67.35
isotig30365	409	4373	81.42	2.54	gb|EFX86378.1| hypothetical protein DAPPUDRAFT_313219 [Daphnia pulex]	237	6e-61	82.22
isotig30360	413	4373	62.47	1.97	gb|EFX86378.1| hypothetical protein DAPPUDRAFT_313219 [Daphnia pulex]	187	6e-46	67.72
isotig30357	406	658	42.86	14.44	ref|XP_002607049.1| hypothetical protein BRAFLDRAFT_118690 [Branchiostoma floridae] gb|EEN63059.1| hypothetical protein BRAFLDRAFT_118690 [Branchiostoma floridae]	73.9	9e-12	45.67
isotig30355	410	844	10.98	1.78	ref|XP_001194151.1| PREDICTED: hypothetical protein [Strongylocentrotus purpuratus]	36.6	1e-09	36.59
isotig30346	413	602	37.77	8.64	ref|XP_002730673.1| PREDICTED: hypothetical protein, partial [Saccoglossus kowalevskii]	104	6e-21	59.09
isotig30340	411	618	18.25	4.05	ref|XP_002599187.1| hypothetical protein BRAFLDRAFT_275193 [Branchiostoma floridae] gb|EEN55199.1| hypothetical protein BRAFLDRAFT_275193 [Branchiostoma floridae]	54.7	6e-06	83.33
isotig30333	413	619	65.38	14.54	gb|ADX97156.1| dihydropyrimidine dehydrogenase [NADP+] [Perca flavescens]	171	6e-45	74.38
isotig30327	415	1073	40.48	5.22	ref|XP_002741444.1| PREDICTED: hypothetical protein [Saccoglossus kowalevskii]	125	2e-28	54.9
isotig30324	412	861	72.09	11.5	ref|XP_002590734.1| hypothetical protein BRAFLDRAFT_121921 [Branchiostoma floridae] gb|EEN46745.1| hypothetical protein BRAFLDRAFT_121921 [Branchiostoma floridae]	217	5e-55	74.44
isotig30321	413	1502	61.02	5.59	ref|XP_002738120.1| PREDICTED: hypothetical protein, partial [Saccoglossus kowalevskii]	185	6e-49	71.79
isotig30319	414	566	35.51	8.66	ref|XP_003227851.1| PREDICTED: fatty-acid amide hydrolase 2-like [Anolis carolinensis]	112	2e-23	71.01
isotig30310	409	1288	28.61	3.03	ref|XP_002590193.1| hypothetical protein BRAFLDRAFT_233446 [Branchiostoma floridae] gb|EEN46204.1| hypothetical protein BRAFLDRAFT_233446 [Branchiostoma floridae]	80.5	9e-18	59.09
isotig30309	412	221	36.41	22.62	ref|XP_002158714.1| PREDICTED: similar to CG16936 CG16936-PA, partial [Hydra magnipapillata]	84.7	5e-15	40.32
isotig30305	414	95	30.43	49.47	ref|XP_001617546.1| hypothetical protein NEMVEDRAFT_v1g9877 [Nematostella vectensis] gb|EDO25446.1| predicted protein [Nematostella vectensis]	75.5	3e-12	60.87
isotig30294	412	622	29.13	6.43	gb|EFN76113.1| Large subunit GTPase 1-like protein [Harpegnathos saltator]	86.7	8e-20	76.92
isotig30292	412	502	56.07	15.34	emb|CAF91666.1| unnamed protein product [Tetraodon nigroviridis]	153	1e-35	57.46
isotig30288	413	3597	87.89	21.24	ref|XP_787918.2| PREDICTED: similar to ASPM [Strongylocentrotus purpuratus] ref|XP_001180995.1| PREDICTED: similar to ASPM [Strongylocentrotus purpuratus]	107	9e-22	88.32
isotig30285	412	310	64.81	28.71	ref|ZP_08138368.1| ABC transporter ATP-binding protein [Pseudomonas sp. TJI-51] gb|EGC00349.1| ABC transporter ATP-binding protein [Pseudomonas sp. TJI-51]	180	1e-45	89.9
isotig30284	413	598	28.33	6.52	ref|XP_003442763.1| PREDICTED: CDK5 regulatory subunit-associated protein 1-like [Oreochromis niloticus]	65.1	1e-15	50.65
isotig30280	407	760	57.49	10.26	ref|XP_002737941.1| PREDICTED: hypothetical protein [Saccoglossus kowalevskii]	136	1e-30	63.41
isotig30279	412	762	32.77	5.91	ref|XP_001076594.2| PREDICTED: arsenate resistance protein 2-like [Rattus norvegicus]	62.8	2e-08	37.82
isotig30278	409	813	50.61	8.49	ref|XP_001653437.1| DEAD box ATP-dependent RNA helicase [Aedes aegypti] gb|EAT39471.1| DEAD box ATP-dependent RNA helicase [Aedes aegypti]	139	2e-31	62.16
isotig30267	414	506	42.03	11.46	ref|XP_002599133.1| hypothetical protein BRAFLDRAFT_122982 [Branchiostoma floridae] gb|EEN55145.1| hypothetical protein BRAFLDRAFT_122982 [Branchiostoma floridae]	112	2e-23	42.65
isotig30266	414	565	52.9	12.92	ref|NP_001080616.1| cystathionine-beta-synthase [Xenopus laevis] gb|AAH44091.1| Cbs-prov protein [Xenopus laevis]	144	6e-49	93.59
isotig30256	414	910	31.16	4.73	gb|AAI71627.1| Cherp protein [Danio rerio]	95.5	1e-33	81.13
isotig30254	407	721	22.85	4.3	ref|XP_003279245.1| PREDICTED: protein dpy-19 homolog 1 [Nomascus leucogenys]	73.2	2e-11	64.58
isotig30250	413	778	60.29	10.67	dbj|BAB39452.1| myosin [Mizuhopecten yessoensis]	183	1e-44	61.03
isotig30249	411	752	41.61	7.58	ref|XP_003379492.1| putative LIM domain protein [Trichinella spiralis] gb|EFV60896.1| putative LIM domain protein [Trichinella spiralis]	131	5e-29	56.44
isotig30248	414	384	48.55	17.45	gb|ADP08790.1| nicotinic acetylcholine receptor alpha subunit [Chlamys farreri]	154	5e-36	48.91
isotig30246	414	1251	28.99	3.2	ref|NP_997092.1| protein transport protein Sec24B [Mus musculus] gb|AAH46776.1| Sec24 related gene family, member B (S. cerevisiae) [Mus musculus]	90.5	9e-41	66.67
isotig30245	412	778	74.27	13.11	gb|ACB71133.1| EGFP-Pak1-Cdc42-dsRed1-CAAX fusion protein [synthetic construct]	213	7e-54	94.44
isotig30235	414	548	36.23	9.12	ref|XP_002678728.1| predicted protein [Naegleria gruberi] gb|EFC45984.1| predicted protein [Naegleria gruberi]	110	1e-22	40
isotig30192	414	298	23.19	10.74	ref|XP_003258047.1| PREDICTED: protein NipSnap homolog 1-like [Nomascus leucogenys]	77.8	6e-13	71.11
isotig30187	412	164	28.4	23.78	ref|XP_002165768.1| PREDICTED: hypothetical protein [Hydra magnipapillata]	53.9	1e-05	38.61
isotig30167	413	480	50.12	14.37	ref|XP_002736637.1| PREDICTED: coenzyme Q6 homolog [Saccoglossus kowalevskii]	143	9e-33	65.71
isotig30164	415	742	28.92	5.39	ref|XP_002933476.1| PREDICTED: neuroendocrine convertase 1-like [Xenopus (Silurana) tropicalis]	80.1	1e-13	50.63
isotig30162	414	269	63.04	32.34	gb|AAF34332.1| peritrophin-like protein 2 [Penaeus semisulcatus]	197	5e-49	67.44
isotig30159	412	162	25.49	21.6	ref|XP_003428624.1| PREDICTED: low molecular weight phosphotyrosine protein phosphatase-like isoform 2 [Ornithorhynchus anatinus]	75.5	3e-12	61.4
isotig30153	415	1232	46.27	5.19	ref|XP_003441758.1| PREDICTED: hypothetical protein LOC100696165 [Oreochromis niloticus]	130	1e-28	57.66
isotig30146	411	875	76.64	12	ref|XP_002935520.1| PREDICTED: DNA repair endonuclease XPF [Xenopus (Silurana) tropicalis]	222	2e-56	76.64
isotig30143	413	140	28.33	27.86	ref|XP_002606757.1| hypothetical protein BRAFLDRAFT_82399 [Branchiostoma floridae] gb|EEN62767.1| hypothetical protein BRAFLDRAFT_82399 [Branchiostoma floridae]	79.7	2e-13	41.05
isotig30131	407	543	22.85	5.71	ref|XP_002429520.1| Septin-4, putative [Pediculus humanus corporis] gb|EEB16782.1| Septin-4, putative [Pediculus humanus corporis]	68.6	4e-10	55.36
isotig30112	416	364	23.08	8.79	ref|XP_002603833.1| hypothetical protein BRAFLDRAFT_101336 [Branchiostoma floridae] gb|EEN59844.1| hypothetical protein BRAFLDRAFT_101336 [Branchiostoma floridae]	60.8	8e-08	42.67
isotig30109	409	285	30.07	14.39	ref|XP_002610305.1| hypothetical protein BRAFLDRAFT_254991 [Branchiostoma floridae] gb|EEN66315.1| hypothetical protein BRAFLDRAFT_254991 [Branchiostoma floridae]	94.7	5e-18	59.42
isotig30106	415	105	41.93	55.24	ref|XP_002739788.1| PREDICTED: RIIa domain-containing protein-like [Saccoglossus kowalevskii]	130	1e-28	53.7
isotig30100	412	499	21.84	6.01	ref|XP_003470055.1| PREDICTED: cytochrome P450 3A25-like isoform 1 [Cavia porcellus]	48.5	2e-12	31.58
isotig30099	413	599	45.04	10.35	dbj|BAC66058.1| matrix metalloproteinase [Crassostrea gigas]	134	6e-30	59.62
isotig30088	414	490	50.72	14.29	ref|NP_001186418.1| THUMP domain containing 3 [Xenopus (Silurana) tropicalis]	153	1e-35	52.63
isotig30081	415	1715	43.37	3.91	ref|XP_002604606.1| hypothetical protein BRAFLDRAFT_92840 [Branchiostoma floridae] gb|EEN60617.1| hypothetical protein BRAFLDRAFT_92840 [Branchiostoma floridae]	98.2	4e-19	44.12
isotig30059	414	1700	40.58	3.29	gb|EGI58273.1| Myosin-Va [Acromyrmex echinatior]	124	3e-50	87.5
isotig30058	416	716	41.83	8.1	ref|XP_002588418.1| hypothetical protein BRAFLDRAFT_164247 [Branchiostoma floridae] gb|EEN44429.1| hypothetical protein BRAFLDRAFT_164247 [Branchiostoma floridae]	102	1e-27	55.77
isotig30056	416	974	52.64	7.49	ref|XP_002430992.1| E3 ubiquitin ligase triad3, putative [Pediculus humanus corporis] gb|EEB18254.1| E3 ubiquitin ligase triad3, putative [Pediculus humanus corporis]	162	2e-38	54.07
isotig30046	411	238	29.2	16.81	ref|XP_003388287.1| PREDICTED: ficolin-1-like [Amphimedon queenslandica]	86.7	1e-21	44.94
isotig30032	417	481	42.45	12.27	ref|XP_787556.2| PREDICTED: similar to uncharacterized hypothalamus protein HARP11 [Strongylocentrotus purpuratus] ref|XP_001194930.1| PREDICTED: similar to uncharacterized hypothalamus protein HARP11 [Strongylocentrotus purpuratus]	103	1e-20	55.14
isotig30027	413	304	50.12	22.7	ref|XP_003459586.1| PREDICTED: hypothetical protein LOC100697480 [Oreochromis niloticus]	142	2e-32	59.48
isotig30025	417	192	36.69	26.56	ref|XP_001626586.1| predicted protein [Nematostella vectensis] gb|EDO34486.1| predicted protein [Nematostella vectensis]	66.6	1e-09	37.5
isotig30016	416	821	25.96	4.38	ref|XP_002589074.1| hypothetical protein BRAFLDRAFT_120893 [Branchiostoma floridae] gb|EEN45085.1| hypothetical protein BRAFLDRAFT_120893 [Branchiostoma floridae]	61.6	5e-08	26.28
isotig30009	414	300	36.96	17	ref|NP_001016261.1| short chain dehydrogenase/reductase family 39U, member 1 [Xenopus (Silurana) tropicalis] gb|AAI70744.1| hypothetical protein LOC549015 [Xenopus (Silurana) tropicalis] gb|AAI70746.1| hypothetical protein LOC549015 [Xenopus (Silurana) tropicalis]	105	2e-21	53.12
isotig30002	417	456	48.2	14.69	gb|EHB06847.1| Methyltransferase-like protein 14 [Heterocephalus glaber]	118	3e-25	51.15
isotig29998	413	457	34.14	10.28	gb|AEY77128.1| glutathione reductase [Ancylostoma ceylanicum]	102	2e-39	66.2
isotig29995	417	519	28.06	7.51	ref|XP_001632566.1| predicted protein [Nematostella vectensis] gb|EDO40503.1| predicted protein [Nematostella vectensis]	90.9	1e-26	66.1
isotig29982	405	136	15.56	15.44	ref|XP_001620469.1| hypothetical protein NEMVEDRAFT_v1g5705 [Nematostella vectensis] gb|EDO28369.1| predicted protein [Nematostella vectensis]	50.8	4e-07	50
isotig29978	413	278	27.6	73.74	ref|NP_054012.1| collagen-like protein [Bacillus thuringiensis serovar israelensis] gb|AAB16964.1| collagen-like protein [Bacillus thuringiensis serovar israelensis]	71.2	9e-19	54.29
isotig29974	416	1069	36.78	4.77	gb|EFR24899.1| hypothetical protein AND_10216 [Anopheles darlingi]	90.5	9e-17	45.95
isotig29967	416	133	25.96	27.07	gb|EGI64642.1| hypothetical protein G5I_06831 [Acromyrmex echinatior]	66.2	2e-09	40
isotig29963	416	128	26.68	28.91	gb|ADB22377.1| ubiquitin [Crassostrea hongkongensis]	74.7	5e-12	86.05
isotig29957	411	4614	77.37	2.3	ref|XP_001627703.1| predicted protein [Nematostella vectensis] gb|EDO35603.1| predicted protein [Nematostella vectensis]	217	5e-55	87.6
isotig29954	408	149	76.47	81.21	ref|XP_003056131.1| calmodulin [Micromonas pusilla CCMP1545] gb|EEH59507.1| calmodulin [Micromonas pusilla CCMP1545]	205	2e-51	92.04
isotig29947	416	355	30.29	11.83	ref|XP_002601737.1| hypothetical protein BRAFLDRAFT_121188 [Branchiostoma floridae] gb|EEN57749.1| hypothetical protein BRAFLDRAFT_121188 [Branchiostoma floridae]	87.4	3e-20	42
isotig29943	413	256	61.02	32.81	ref|XP_003294400.1| hypothetical protein DICPUDRAFT_51485 [Dictyostelium purpureum] gb|EGC29080.1| hypothetical protein DICPUDRAFT_51485 [Dictyostelium purpureum]	177	4e-43	65.12
isotig29940	414	247	53.62	29.96	ref|XP_002742063.1| PREDICTED: EAP30 subunit of ELL complex-like [Saccoglossus kowalevskii]	160	7e-38	69.81
isotig29934	417	1239	38.85	4.36	dbj|BAC82624.1| pol-like protein [Ciona intestinalis]	100	7e-20	40
isotig29933	416	475	20.19	5.89	ref|XP_002414524.1| conserved hypothetical protein [Ixodes scapularis] gb|EEC18189.1| conserved hypothetical protein [Ixodes scapularis]	57.4	2e-11	36.36
isotig29932	416	183	23.08	17.49	gb|AAX25867.1| unknown [Schistosoma japonicum]	65.9	2e-09	52.46
isotig29925	418	564	21.53	5.32	emb|CBN81295.1| 3-phosphoinositide-dependent protein kinase 1 [Dicentrarchus labrax]	66.6	5e-20	58.82
isotig29920	417	162	47.48	40.74	ref|XP_001866806.1| glycine cleavage system h protein [Culex quinquefasciatus] gb|EDS43954.1| glycine cleavage system h protein [Culex quinquefasciatus]	139	1e-31	64.71
isotig29897	418	404	40.91	14.11	ref|XP_002609602.1| hypothetical protein BRAFLDRAFT_87823 [Branchiostoma floridae] gb|EEN65612.1| hypothetical protein BRAFLDRAFT_87823 [Branchiostoma floridae]	109	2e-22	52.78
isotig29893	413	232	17.43	10.34	ref|NP_001187585.1| dcn1-like protein 5 [Ictalurus punctatus] gb|ADO28852.1| dcn1-like protein 5 [Ictalurus punctatus]	57.4	9e-07	42.86
isotig29888	413	465	77.72	23.01	ref|XP_971782.1| PREDICTED: similar to cdk8 [Tribolium castaneum] gb|EEZ99022.1| hypothetical protein TcasGA2_TC004891 [Tribolium castaneum]	227	1e-61	93.86
isotig29887	418	165	12.2	10.3	gb|ABW23215.1| ribosomal protein rpl9 [Eurythoe complanata]	38.9	4e-06	73.91
isotig29881	417	692	19.42	3.9	ref|XP_001017489.2| AMP-binding enzyme family protein [Tetrahymena thermophila] gb|EAR97244.2| AMP-binding enzyme family protein [Tetrahymena thermophila SB210]	65.1	4e-09	43.55
isotig29872	417	289	59.71	28.72	ref|XP_002732578.1| PREDICTED: GA repeat binding protein, beta 2-like [Saccoglossus kowalevskii]	174	5e-42	80.58
isotig29868	418	113	33.01	40.71	ref|ZP_05126383.1| hydroxyisourate hydrolase [gamma proteobacterium NOR5-3] gb|EED32930.1| hydroxyisourate hydrolase [gamma proteobacterium NOR5-3]	103	1e-20	58.97
isotig29856	418	1102	71.05	8.98	ref|XP_001944392.2| PREDICTED: formin-like protein CG32138-like [Acyrthosiphon pisum]	193	1e-47	71.74
isotig29850	415	1276	27.47	2.98	gb|EFB14124.1| hypothetical protein PANDA_005543 [Ailuropoda melanoleuca]	65.9	6e-12	32.2
isotig29841	418	107	30.14	39.25	ref|XP_002125050.1| PREDICTED: similar to glutaredoxin 2 [Ciona intestinalis]	79.3	2e-13	43.75
isotig29838	417	507	23.74	6.51	ref|XP_003372386.1| sodium:neurotransmitter symporter family protein [Trichinella spiralis] gb|EFV51669.1| sodium:neurotransmitter symporter family protein [Trichinella spiralis]	82	6e-17	40.24
isotig29835	405	333	53.33	21.62	gb|AAA84881.1| FbLate-2 [Gossypium barbadense]	77	1e-12	72.73
isotig29828	416	410	20.91	7.07	ref|XP_002122508.1| PREDICTED: similar to Coiled-coil domain-containing protein C6orf97, partial [Ciona intestinalis]	56.6	2e-14	54.72
isotig29818	416	160	71.39	61.88	ref|NP_001128276.1| uncharacterized protein LOC548360 [Xenopus (Silurana) tropicalis] gb|AAI68797.1| LOC548360 protein [Xenopus (Silurana) tropicalis]	197	4e-49	83.9
isotig29800	417	876	24.46	3.88	gb|EFN89188.1| Collagen alpha-1(XV) chain [Harpegnathos saltator]	59.7	3e-13	52.31
isotig29798	409	540	24.94	6.3	ref|XP_003478310.1| PREDICTED: sialin-like [Cavia porcellus]	78.6	2e-14	61.82
isotig29795	418	367	27.27	10.35	ref|XP_002605721.1| hypothetical protein BRAFLDRAFT_77988 [Branchiostoma floridae] gb|EEN61731.1| hypothetical protein BRAFLDRAFT_77988 [Branchiostoma floridae]	88.2	6e-17	50.67
isotig29792	417	940	28.06	4.15	ref|XP_001319569.1| viral A-type inclusion protein [Trichomonas vaginalis G3] gb|EAY07346.1| viral A-type inclusion protein, putative [Trichomonas vaginalis G3]	58.9	3e-07	29.1
isotig29789	419	416	27.21	9.13	emb|CAG03317.1| unnamed protein product [Tetraodon nigroviridis]	87.4	8e-16	48.1
isotig29786	417	823	22.3	3.77	ref|XP_795875.1| PREDICTED: similar to MGC82900 protein [Strongylocentrotus purpuratus] ref|XP_001191570.1| PREDICTED: similar to MGC82900 protein [Strongylocentrotus purpuratus]	90.1	2e-23	35.23
isotig29771	417	607	29.5	6.75	ref|XP_002426810.1| monocarboxylate transporter, putative [Pediculus humanus corporis] gb|EEB14072.1| monocarboxylate transporter, putative [Pediculus humanus corporis]	60.5	1e-07	34.17
isotig29770	417	917	48.2	7.31	ref|XP_002400392.1| conserved hypothetical protein [Ixodes scapularis] gb|EEC04915.1| conserved hypothetical protein [Ixodes scapularis]	135	3e-30	60.36
isotig29766	411	233	56.93	33.48	ref|XP_003491581.1| PREDICTED: protein YIPF6-like [Bombus impatiens]	178	3e-43	65.55
isotig29756	419	87	42.96	68.97	gb|AAT97094.1| TAR DNA binding protein-like protein [Lymnaea stagnalis]	134	4e-30	77.92
isotig29743	417	461	40.29	12.15	ref|XP_002126905.1| PREDICTED: similar to LOC495952 protein [Ciona intestinalis]	110	4e-27	53.33
isotig29735	418	274	28.71	14.6	dbj|BAK61951.1| homeobox-containing protein 1 [Pan troglodytes]	77.8	6e-13	47.62
isotig29732	419	506	50.12	13.83	ref|XP_002734538.1| PREDICTED: putative alpha-1,2-glucosyltransferase ALG10-B-like [Saccoglossus kowalevskii]	159	1e-37	51.47
isotig29731	416	858	72.12	11.66	ref|XP_002432456.1| XPA-binding protein, putative [Pediculus humanus corporis] gb|EEB19718.1| XPA-binding protein, putative [Pediculus humanus corporis]	209	2e-52	72.46
isotig29728	418	1109	32.3	4.06	gb|EHJ74102.1| hypothetical protein KGM_18663 [Danaus plexippus]	75.5	3e-12	33.09
isotig29722	417	276	13.67	6.88	gb|EEZ97338.1| hypothetical protein TcasGA2_TC011150 [Tribolium castaneum]	45.1	3e-08	63.33
isotig29720	419	1398	40.81	4.79	ref|YP_176592.1| beta-N-acetylglucosaminidase [Bacillus clausii KSM-K16] dbj|BAD65631.1| beta-N-acetylglucosaminidase [Bacillus clausii KSM-K16]	55.8	3e-06	44.53
isotig29719	420	206	47.14	32.04	ref|NP_001084300.1| RAB18, member RAS oncogene family [Xenopus laevis] gb|AAH74233.1| RAB18 protein [Xenopus laevis]	137	9e-31	75
isotig29708	420	316	74.29	32.91	ref|XP_003225244.1| PREDICTED: WD repeat domain-containing protein 83-like [Anolis carolinensis]	228	4e-58	74.29
isotig29705	418	1117	53.11	6.62	ref|XP_002730722.1| PREDICTED: hypothetical protein [Saccoglossus kowalevskii]	162	2e-38	54.01
isotig29702	417	509	78.42	21.41	ref|XP_002601616.1| hypothetical protein BRAFLDRAFT_114917 [Branchiostoma floridae] gb|EEN57628.1| hypothetical protein BRAFLDRAFT_114917 [Branchiostoma floridae]	224	4e-57	78.99
isotig29701	419	114	23.63	28.95	ref|XP_001202624.1| PREDICTED: similar to methionine gamma-lyase, partial [Strongylocentrotus purpuratus] ref|XP_001196597.1| PREDICTED: similar to methionine gamma-lyase, partial [Strongylocentrotus purpuratus]	72.8	2e-11	68.75
isotig29698	420	568	47.86	11.8	gb|EGI65421.1| Insulin-like growth factor 2 mRNA-binding protein 1 [Acromyrmex echinatior]	138	4e-31	48.55
isotig29695	419	561	63.72	15.86	ref|XP_002594471.1| hypothetical protein BRAFLDRAFT_124956 [Branchiostoma floridae] gb|EEN50482.1| hypothetical protein BRAFLDRAFT_124956 [Branchiostoma floridae]	183	8e-45	71.2
isotig29686	420	891	40.71	6.4	ref|XP_002734366.1| PREDICTED: serine/threonine-protein phosphatase 1 regulatory subunit 10-like [Saccoglossus kowalevskii]	127	5e-28	50.44
isotig29684	413	242	30.51	17.36	ref|XP_002738334.1| PREDICTED: APAF1 interacting protein-like [Saccoglossus kowalevskii]	87.8	6e-16	45.65
isotig29680	420	392	25.71	9.18	ref|XP_782357.2| PREDICTED: hypothetical protein [Strongylocentrotus purpuratus] ref|XP_001195310.1| PREDICTED: hypothetical protein [Strongylocentrotus purpuratus]	82.8	2e-14	85.71
isotig29675	420	270	47.14	24.44	ref|XP_002741061.1| PREDICTED: alkB, alkylation repair homolog 4-like [Saccoglossus kowalevskii]	119	2e-25	52.8
isotig29666	418	663	47.37	9.95	ref|XP_001606549.1| PREDICTED: cationic amino acid transporter 4-like [Nasonia vitripennis]	139	2e-31	70.97
isotig29663	420	498	44.29	12.45	ref|XP_002737914.1| PREDICTED: predicted protein-like [Saccoglossus kowalevskii]	140	4e-38	58.49
isotig29658	420	903	57.86	8.97	ref|XP_414734.3| PREDICTED: DNA repair endonuclease XPF [Gallus gallus]	186	1e-45	58.27
isotig29656	417	563	30.22	7.46	ref|XP_002932260.1| PREDICTED: hypothetical protein LOC100135221 isoform 1 [Xenopus (Silurana) tropicalis] ref|XP_002932261.1| PREDICTED: hypothetical protein LOC100135221 isoform 2 [Xenopus (Silurana) tropicalis]	65.5	3e-09	40.38
isotig29649	418	1965	24.4	1.73	ref|XP_002415642.1| pheromone and odorant receptor, putative [Ixodes scapularis] gb|EEC19309.1| pheromone and odorant receptor, putative [Ixodes scapularis]	68.9	3e-10	33.01
isotig29637	413	301	34.87	15.95	ref|XP_001656422.1| hypothetical protein AaeL_AAEL000431 [Aedes aegypti] gb|EAT48524.1| conserved hypothetical protein [Aedes aegypti]	92	6e-22	47.06
isotig29635	419	447	22.91	7.16	ref|XP_002425514.1| Homeobox protein Nkx-6.1, putative [Pediculus humanus corporis] gb|EEB12776.1| Homeobox protein Nkx-6.1, putative [Pediculus humanus corporis]	70.9	1e-14	86.49
isotig29631	421	194	37.05	26.8	ref|XP_002409442.1| sulfakinin receptor, putative [Ixodes scapularis] gb|EEC02384.1| sulfakinin receptor, putative [Ixodes scapularis]	110	7e-23	50.49
isotig29629	421	931	34.92	5.26	ref|XP_003443557.1| PREDICTED: GPI ethanolamine phosphate transferase 1 [Oreochromis niloticus]	79.3	2e-13	36.03
isotig29628	419	740	37.23	7.03	ref|XP_002708036.1| PREDICTED: zinc finger, MYM-type 3-like [Oryctolagus cuniculus]	96.3	2e-18	38.24
isotig29620	417	416	53.96	18.03	ref|NP_001191579.1| pannexin 2 [Aplysia californica] gb|AAV33850.1| pannexin 2 [Aplysia californica]	177	6e-43	54.35
isotig29606	420	299	16.43	7.69	gb|AEO36625.1| hypothetical protein [Amblyomma maculatum]	51.6	8e-07	62.16
isotig29588	418	343	49.52	20.12	ref|XP_003448435.1| PREDICTED: hemK methyltransferase family member 1-like [Oreochromis niloticus]	129	1e-28	49.64
isotig29572	413	4520	38.5	1.17	ref|XP_002604125.1| hypothetical protein BRAFLDRAFT_71586 [Branchiostoma floridae] gb|EEN60136.1| hypothetical protein BRAFLDRAFT_71586 [Branchiostoma floridae]	122	1e-41	69.74
isotig29567	421	351	52.02	79.49	dbj|BAF00213.1| polyubiquitin 4 UBQ4 [Arabidopsis thaliana]	146	3e-65	94.81
isotig29566	421	441	39.9	12.7	ref|XP_002590388.1| hypothetical protein BRAFLDRAFT_76662 [Branchiostoma floridae] gb|EEN46399.1| hypothetical protein BRAFLDRAFT_76662 [Branchiostoma floridae]	110	9e-23	41.48
isotig29563	419	153	53.7	49.02	gb|AEJ84359.1| ORM1-like protein 1 [Capra hircus]	172	2e-41	62.5
isotig29557	421	1905	22.8	1.68	ref|XP_001952352.2| PREDICTED: brefeldin A-inhibited guanine nucleotide-exchange protein 3-like [Acyrthosiphon pisum]	66.2	4e-10	35.16
isotig29551	421	635	64.13	14.17	ref|XP_002610911.1| hypothetical protein BRAFLDRAFT_60314 [Branchiostoma floridae] gb|EEN66921.1| hypothetical protein BRAFLDRAFT_60314 [Branchiostoma floridae]	196	9e-49	70.87
isotig29550	421	135	39.9	41.48	ref|XP_003449426.1| PREDICTED: cytidine deaminase-like [Oreochromis niloticus]	120	8e-26	57.73
isotig29538	418	547	29.43	7.5	ref|XP_003389189.1| PREDICTED: hypothetical protein LOC100639918 [Amphimedon queenslandica]	75.9	2e-12	39.81
isotig29536	421	491	64.13	59.47	ref|XP_002695358.2| PREDICTED: zinc finger protein 665, partial [Bos taurus]	172	2e-41	66.67
isotig29533	419	424	50.84	16.75	dbj|BAA09866.1| synaptotagmin [Doryteuthis pealeii]	147	2e-51	88.75
isotig29532	416	470	63.46	18.72	ref|XP_002732584.1| PREDICTED: chaperonin containing TCP1, subunit 8 (theta)-like, partial [Saccoglossus kowalevskii]	160	1e-40	72.13
isotig29530	420	1283	51.43	5.61	ref|XP_002126453.1| PREDICTED: similar to Uncharacterized protein C20orf26 [Ciona intestinalis]	137	7e-31	51.8
isotig29522	421	271	30.64	15.87	gb|EFN68817.1| Transmembrane protein 41-like protein [Camponotus floridanus]	90.9	1e-21	72.88
isotig29511	417	2033	58.27	3.98	ref|XP_002740701.1| PREDICTED: KIAA0225-like [Saccoglossus kowalevskii]	141	5e-32	60
isotig29505	409	89	32.27	53.93	ref|XP_001638754.1| predicted protein [Nematostella vectensis] gb|EDO46691.1| predicted protein [Nematostella vectensis]	92.8	2e-17	46.32
isotig29497	421	1255	42.04	6.06	ref|XP_002604200.1| hypothetical protein BRAFLDRAFT_73458 [Branchiostoma floridae] gb|EEN60211.1| hypothetical protein BRAFLDRAFT_73458 [Branchiostoma floridae]	65.5	3e-09	46.09
isotig29492	422	235	43.36	25.96	ref|XP_003420123.1| PREDICTED: alkaline ceramidase 3-like [Loxodonta africana]	134	6e-30	44.2
isotig29490	422	1505	24.88	2.92	ref|XP_001350662.1| RAP protein, putative [Plasmodium falciparum 3D7] gb|AAN36342.1| RAP protein, putative [Plasmodium falciparum 3D7]	59.7	2e-07	50.72
isotig29488	422	781	29.15	5.25	ref|XP_002736948.1| PREDICTED: glutamine rich 2-like [Saccoglossus kowalevskii]	81.6	4e-14	51.25
isotig29485	406	2656	36.95	2.79	ref|XP_001637960.1| predicted protein [Nematostella vectensis] gb|EDO45897.1| predicted protein [Nematostella vectensis]	68.6	4e-10	37.31
isotig29483	417	1376	47.48	4.8	ref|XP_001203881.1| PREDICTED: similar to transposase [Strongylocentrotus purpuratus] ref|XP_001199530.1| PREDICTED: similar to transposase [Strongylocentrotus purpuratus]	144	5e-33	48.18
isotig29479	415	267	23.13	11.99	ref|XP_001625330.1| predicted protein [Nematostella vectensis] gb|EDO33230.1| predicted protein [Nematostella vectensis]	54.7	6e-06	39.02
isotig29473	420	949	22.14	3.27	ref|XP_003504216.1| PREDICTED: ankycorbin-like [Cricetulus griseus] gb|EGV92306.1| Ankycorbin [Cricetulus griseus]	57	1e-06	28.44
isotig29467	420	4560	26.43	0.81	ref|XP_001663738.1| uncoordinated protein [Aedes aegypti] gb|EAT34172.1| uncoordinated protein [Aedes aegypti]	64.3	7e-09	39.78
isotig29460	421	1698	52.73	4.36	ref|XP_002169349.1| PREDICTED: similar to NFX1-type zinc finger-containing protein 1 [Hydra magnipapillata]	195	3e-48	56.49
isotig29445	422	874	51.9	8.35	ref|XP_002127884.1| PREDICTED: similar to Cytosolic phospholipase A2 (cPLA2) (Phospholipase A2 group IVA) [Ciona intestinalis]	129	2e-28	52.14
isotig29444	420	177	30.71	24.29	ref|XP_002600393.1| hypothetical protein BRAFLDRAFT_237389 [Branchiostoma floridae] gb|EEN56405.1| hypothetical protein BRAFLDRAFT_237389 [Branchiostoma floridae]	77.8	6e-13	40.57
isotig29442	418	538	24.4	6.32	ref|XP_002166086.1| PREDICTED: similar to predicted protein [Hydra magnipapillata]	78.6	4e-13	61.82
isotig29423	421	158	34.2	43.04	ref|XP_003214458.1| PREDICTED: calmodulin-like [Anolis carolinensis]	89	3e-30	73.85
isotig29422	420	1680	55.71	7.8	ref|XP_002932722.1| PREDICTED: ras-responsive element-binding protein 1 [Xenopus (Silurana) tropicalis]	137	7e-31	58.65
isotig29405	423	1253	19.15	2.15	ref|XP_002430407.1| Neuroglian precursor, putative [Pediculus humanus corporis] gb|EEB17669.1| Neuroglian precursor, putative [Pediculus humanus corporis]	57.4	4e-11	45.76
isotig29399	422	816	44.79	7.72	ref|XP_786592.2| PREDICTED: similar to PMS2 protein [Strongylocentrotus purpuratus] ref|XP_001185952.1| PREDICTED: similar to PMS2 protein [Strongylocentrotus purpuratus]	129	1e-28	81.82
isotig29398	423	416	54.61	37.26	ref|XP_974764.1| PREDICTED: similar to novel KRAB box and zinc finger, C2H2 type domain containing protein [Tribolium castaneum] gb|EFA02409.1| hypothetical protein TcasGA2_TC008092 [Tribolium castaneum]	87.4	3e-17	64.17
isotig29394	423	1294	17.02	1.85	ref|XP_003452226.1| PREDICTED: sister chromatid cohesion protein PDS5 homolog A-like [Oreochromis niloticus]	61.2	6e-08	53.33
isotig29390	423	72	47.52	93.06	emb|CAD91449.1| glutaryl-CoA dehydrogenase-like protein [Crassostrea gigas]	140	8e-32	93.06
isotig29381	417	830	30.22	5.06	ref|XP_001637093.1| predicted protein [Nematostella vectensis] gb|EDO45030.1| predicted protein [Nematostella vectensis]	86.3	2e-15	47.73
isotig29371	421	1289	83.37	52.6	gb|EFX74470.1| hypothetical protein DAPPUDRAFT_307295 [Daphnia pulex]	133	1e-29	83.57
isotig29366	423	437	34.75	11.21	ref|XP_001375173.2| PREDICTED: ribosomal L1 domain-containing protein 1-like [Monodelphis domestica]	90.1	1e-16	51.58
isotig29362	423	465	63.12	19.14	ref|XP_001374371.2| PREDICTED: hypothetical protein LOC100022567 [Monodelphis domestica]	160	1e-37	80.91
isotig29352	423	643	39.01	8.55	ref|XP_002736870.1| PREDICTED: predicted protein-like [Saccoglossus kowalevskii]	94.4	6e-18	55.56
isotig29342	423	57	19.86	49.12	ref|XP_002131762.1| PREDICTED: hypothetical protein isoform 1 [Ciona intestinalis]	57.8	7e-07	57.14
isotig29338	423	508	26.24	7.28	ref|NP_997873.1| monocarboxylate transporter 4 [Danio rerio] gb|AAH45489.1| Solute carrier family 16 (monocarboxylic acid transporters), member 3 [Danio rerio] dbj|BAL44664.1| monocarboxylate transporter 4b [Danio rerio]	55.8	3e-06	41.11
isotig29331	422	746	26.3	4.96	ref|XP_002408845.1| conserved hypothetical protein [Ixodes scapularis] gb|EEC06905.1| conserved hypothetical protein [Ixodes scapularis]	77.8	6e-13	57.81
isotig29329	423	8798	20.57	0.33	ref|XP_002920318.1| PREDICTED: nesprin-1-like [Ailuropoda melanoleuca]	57	1e-06	25.66
isotig29322	420	70	20	40	gb|ABR27904.1| G protein gamma subunit [Triatoma infestans]	59.7	2e-07	52.83
isotig29311	419	3462	39.38	1.59	ref|XP_425424.3| PREDICTED: reelin [Gallus gallus]	102	2e-20	47.83
[truncated: 17,252 more rows]

## Sheet: sprot_best_hit
Unigene_id	Length	Subject_length	Query_alignment	Sbjct_alignment	Subject_annotation	Score	E-value	Identity
isotig00001	7102	167	4.73	67.07	sp|Q6P9X4|TP4A2_RAT Protein tyrosine phosphatase type IVA 2 OS=Rattus norvegicus GN=Ptp4a2 PE=2 SV=1	236	1e-60	67.88
isotig00003	5867	773	12.83	32.47	sp|P32198|CPT1A_RAT Carnitine O-palmitoyltransferase 1, liver isoform OS=Rattus norvegicus GN=Cpt1a PE=1 SV=2	389	2e-106	39.16
isotig00004	5811	325	5.58	33.23	sp|O02485|YDJ1_CAEEL Uncharacterized protein ZK1073.1 OS=Caenorhabditis elegans GN=ZK1073.1 PE=2 SV=1	200	4e-55	40.6
isotig00005	5722	1492	13.89	24.06	sp|Q54G05|LRRX1_DICDI Putative leucine-rich repeat-containing protein DDB_G0290503 OS=Dictyostelium discoideum GN=DDB_G0290503 PE=4 SV=1	70.5	1e-18	45.53
isotig00007	5552	492	11.67	43.9	sp|P58006|SESN1_MOUSE Sestrin-1 OS=Mus musculus GN=Sesn1 PE=2 SV=3	427	6e-118	49.09
isotig00011	5298	221	5.1	40.72	sp|Q8C8M1|FA60A_MOUSE Protein FAM60A OS=Mus musculus GN=Fam60a PE=2 SV=1	162	2e-38	48.39
isotig00012	5262	1002	25.31	44.31	sp|Q292Q0|ATC1_DROPS Calcium-transporting ATPase sarcoplasmic/endoplasmic reticulum type OS=Drosophila pseudoobscura pseudoobscura GN=Ca-P60A PE=3 SV=2	880	0	73.75
isotig00015	5104	7158	54.19	37.87	sp|Q23551|UNC22_CAEEL Twitchin OS=Caenorhabditis elegans GN=unc-22 PE=1 SV=3	341	4e-92	67.69
isotig00016	5098	1976	44.02	39.88	sp|P35580|MYH10_HUMAN Myosin-10 OS=Homo sapiens GN=MYH10 PE=1 SV=3	911	0	71.1
isotig00017	5018	970	7.77	41.86	sp|Q96IR2|ZN845_HUMAN Zinc finger protein 845 OS=Homo sapiens GN=ZNF845 PE=2 SV=3	141	4e-32	47.79
isotig00020	4855	966	7.72	12.94	sp|Q14596|NBR1_HUMAN Next to BRCA1 gene 1 protein OS=Homo sapiens GN=NBR1 PE=1 SV=3	150	9e-35	32.3
isotig00021	4759	575	6.87	18.96	sp|P19532|TFE3_HUMAN Transcription factor E3 OS=Homo sapiens GN=TFE3 PE=1 SV=4	152	6e-40	48.44
isotig00023	4593	34350	40.69	27.19	sp|Q8WZ42|TITIN_HUMAN Titin OS=Homo sapiens GN=TTN PE=1 SV=3	323	1e-86	96.89
isotig00025	4489	1044	39.3	56.32	sp|Q5T2S8|ARMC4_HUMAN Armadillo repeat-containing protein 4 OS=Homo sapiens GN=ARMC4 PE=2 SV=1	1007	0	55.11
isotig00026	4481	1204	12.72	25.33	sp|Q4A3R3|DMBT1_PIG Deleted in malignant brain tumors 1 protein OS=Sus scrofa GN=DMBT1 PE=2 SV=1	147	7e-34	38.38
isotig00032	4313	398	4.52	16.33	sp|Q6AYJ3|CI068_RAT Uncharacterized protein C9orf68 homolog OS=Rattus norvegicus PE=2 SV=1	121	5e-26	44.22
isotig00034	4313	1305	19.62	21.61	sp|Q1EG27|MYO3B_MOUSE Myosin-IIIb OS=Mus musculus GN=Myo3b PE=2 SV=2	433	5e-120	38.74
isotig00035	4284	499	17.23	49.3	sp|P49760|CLK2_HUMAN Dual specificity protein kinase CLK2 OS=Homo sapiens GN=CLK2 PE=1 SV=1	524	2e-147	70.49
isotig00037	4274	1215	3.3	3.87	sp|Q5T848|GP158_HUMAN Probable G-protein coupled receptor 158 OS=Homo sapiens GN=GPR158 PE=1 SV=1	72	4e-11	31.13
isotig00038	4265	5495	8.65	2.24	sp|Q9W596|FUTSC_DROME Microtubule-associated protein futsch OS=Drosophila melanogaster GN=futsch PE=1 SV=4	54.3	8e-06	20.85
isotig00039	4242	1938	92.64	72.14	sp|P24733|MYS_AEQIR Myosin heavy chain, striated muscle OS=Aequipecten irradians PE=1 SV=1	2239	0	96.54
isotig00040	4231	405	8.01	27.9	sp|Q9D0K1|PEX13_MOUSE Peroxisomal membrane protein PEX13 OS=Mus musculus GN=Pex13 PE=1 SV=1	199	6e-53	55.67
isotig00041	4200	924	47.43	71.86	sp|P18091|ACTN_DROME Alpha-actinin, sarcomeric OS=Drosophila melanogaster GN=Actn PE=2 SV=2	1370	0	76.5
isotig00042	4147	588	12.01	28.23	sp|Q7TN02|MED26_MOUSE Mediator of RNA polymerase II transcription subunit 26 OS=Mus musculus GN=Med26 PE=2 SV=1	121	5e-26	23.48
isotig00043	4104	342	4.24	16.96	sp|Q12068|GRE2_YEAST NADPH-dependent methylglyoxal reductase GRE2 OS=Saccharomyces cerevisiae (strain ATCC 204508 / S288c) GN=GRE2 PE=1 SV=1	80.9	7e-14	32.4
isotig00044	4101	890	17.7	27.19	sp|Q06033|ITIH3_HUMAN Inter-alpha-trypsin inhibitor heavy chain H3 OS=Homo sapiens GN=ITIH3 PE=1 SV=2	398	2e-109	40.2
isotig00045	4103	247	11.19	61.94	sp|P61983|1433G_RAT 14-3-3 protein gamma OS=Rattus norvegicus GN=Ywhag PE=1 SV=2	282	2e-74	64.02
isotig00046	4073	603	23.94	53.9	sp|Q95LR0|AAT1_MACFA AMY-1-associating protein expressed in testis 1 OS=Macaca fascicularis GN=AAT1 PE=2 SV=2	265	2e-69	61.32
isotig00047	4079	359	10.66	40.39	sp|P49813|TMOD1_MOUSE Tropomodulin-1 OS=Mus musculus GN=Tmod1 PE=2 SV=2	223	9e-57	44.89
isotig00049	4069	646	9.22	19.35	sp|Q3TRR0|MAP9_MOUSE Microtubule-associated protein 9 OS=Mus musculus GN=Map9 PE=2 SV=2	82	3e-14	25.3
isotig00050	4049	518	12.15	33.4	sp|O13035|SAP_CHICK Proactivator polypeptide OS=Gallus gallus GN=PSAP PE=1 SV=1	154	5e-36	38.59
isotig00051	4044	386	10.68	37.31	sp|O01393|UNC9_CAEEL Innexin unc-9 OS=Caenorhabditis elegans GN=unc-9 PE=2 SV=1	264	4e-69	36.73
isotig00053	4003	5193	11.17	2.62	sp|Q2QI47|USH2A_MOUSE Usherin OS=Mus musculus GN=Ush2A PE=1 SV=2	72.8	2e-11	40.38
isotig00054	4002	1744	12.67	9.69	sp|Q04205|TENS_CHICK Tensin OS=Gallus gallus GN=TNS PE=1 SV=2	300	4e-86	52.65
isotig00055	3986	906	5.04	7.4	sp|P98150|NFKB2_CHICK Nuclear factor NF-kappa-B p100 subunit OS=Gallus gallus GN=NFKB2 PE=1 SV=1	92.4	2e-17	29.13
isotig00058	3976	366	17.2	62.3	sp|P49139|MAPK2_RABIT MAP kinase-activated protein kinase 2 (Fragment) OS=Oryctolagus cuniculus GN=MAPKAPK2 PE=1 SV=2	480	3e-134	66.67
isotig00059	3973	1260	11.1	11.67	sp|P08548|LIN1_NYCCO LINE-1 reverse transcriptase homolog OS=Nycticebus coucang PE=1 SV=1	128	4e-55	31.61
isotig00061	3959	802	10.31	16.96	sp|Q8BGD7|NPAS4_MOUSE Neuronal PAS domain-containing protein 4 OS=Mus musculus GN=Npas4 PE=1 SV=1	192	2e-47	34.61
isotig00064	3932	331	7.71	30.51	sp|Q9C4M5|GYAR_THELI Glyoxylate reductase OS=Thermococcus litoralis GN=gyaR PE=1 SV=1	171	4e-41	38.85
isotig00065	3896	1220	33.34	35.49	sp|O60841|IF2P_HUMAN Eukaryotic translation initiation factor 5B OS=Homo sapiens GN=EIF5B PE=1 SV=4	897	0	69.73
isotig00066	3839	7158	25.63	23.81	sp|Q23551|UNC22_CAEEL Twitchin OS=Caenorhabditis elegans GN=unc-22 PE=1 SV=3	425	0	77
isotig00072	3805	851	27.12	40.42	sp|P34611|NCL1_CAEEL B-box type zinc finger protein ncl-1 OS=Caenorhabditis elegans GN=ncl-1 PE=1 SV=1	645	0	52.36
isotig00073	3776	211	3.89	23.22	sp|Q94126|CES2_CAEEL Cell death specification protein 2 OS=Caenorhabditis elegans GN=ces-2 PE=1 SV=1	54.3	7e-06	25
isotig00075	3775	826	5.72	8.72	sp|Q9W349|LOZEN_DROME Protein lozenge OS=Drosophila melanogaster GN=lz PE=2 SV=2	127	6e-28	47.06
isotig00080	3710	35213	30.49	8.59	sp|A2ASS6|TITIN_MOUSE Titin OS=Mus musculus GN=Ttn PE=1 SV=1	103	3e-43	88.5
isotig00082	3681	615	7.91	15.77	sp|Q01241|NF70_LOLPE 70 kDa neurofilament protein OS=Loligo pealeii PE=2 SV=1	131	4e-29	31.91
isotig00083	3677	5495	7.26	5.66	sp|Q9W596|FUTSC_DROME Microtubule-associated protein futsch OS=Drosophila melanogaster GN=futsch PE=1 SV=4	73.2	1e-11	34.63
isotig00085	3659	420	10.33	30	sp|Q6P964|P4R2A_DANRE Serine/threonine-protein phosphatase 4 regulatory subunit 2-A OS=Danio rerio GN=ppp4r2a PE=2 SV=2	169	1e-40	30.88
isotig00086	3633	172	12.14	85.47	sp|P24032|MLRN_CHICK Myosin regulatory light chain 2, smooth muscle minor isoform OS=Gallus gallus PE=2 SV=2	283	5e-75	86.98
isotig00087	3654	629	7.55	14.63	sp|O93310|RAD21_XENLA Double-strand-break repair protein rad21 homolog OS=Xenopus laevis GN=rad21 PE=1 SV=1	130	6e-46	42.4
isotig00089	3637	1935	15.09	9.46	sp|A2RUV4|RHG21_XENTR Rho GTPase-activating protein 21 OS=Xenopus tropicalis GN=arhgap21 PE=2 SV=1	130	7e-29	40.58
isotig00091	3625	991	7.12	8.68	sp|Q80YR5|SAFB2_MOUSE Scaffold attachment factor B2 OS=Mus musculus GN=Safb2 PE=1 SV=2	165	3e-39	68.8
isotig00092	3606	184	12.73	83.15	sp|Q9YH37|RAP1B_CYPCA Ras-related protein Rap-1b OS=Cyprinus carpio GN=rap1b PE=2 SV=1	274	4e-72	90.53
isotig00093	3594	1914	5.18	3.24	sp|Q13129|RLF_HUMAN Zinc finger protein Rlf OS=Homo sapiens GN=RLF PE=1 SV=2	63.5	1e-08	20.74
isotig00095	3594	1996	7.85	4.71	sp|Q8TF72|SHRM3_HUMAN Protein Shroom3 OS=Homo sapiens GN=SHROOM3 PE=1 SV=2	154	6e-36	31.86
isotig00096	3586	419	19.49	55.61	sp|Q6P2Z0|BZW1_XENTR Basic leucine zipper and W2 domain-containing protein 1 OS=Xenopus tropicalis GN=bzw1 PE=2 SV=1	482	1e-134	56.55
isotig00097	3584	292	4.77	19.52	sp|Q6P135|TMUB1_DANRE Transmembrane and ubiquitin-like domain-containing protein 1 OS=Danio rerio GN=tmub1 PE=2 SV=1	105	2e-21	38.78
isotig00101	3554	457	7.43	19.26	sp|Q13887|KLF5_HUMAN Krueppel-like factor 5 OS=Homo sapiens GN=KLF5 PE=1 SV=2	184	3e-45	58.28
isotig00103	3537	2194	8.65	4.65	sp|A1ZA47|ZASP_DROME PDZ and LIM domain protein Zasp OS=Drosophila melanogaster GN=Zasp52 PE=1 SV=2	249	1e-64	56.35
isotig00106	3518	1005	4.35	5.07	sp|O43491|E41L2_HUMAN Band 4.1-like protein 2 OS=Homo sapiens GN=EPB41L2 PE=1 SV=1	66.2	2e-09	40.16
isotig00110	3492	428	24.23	65.89	sp|P13952|CCNB_SPISO G2/mitotic-specific cyclin-B OS=Spisula solidissima PE=2 SV=1	493	5e-138	62.25
isotig00111	3475	551	21.93	46.1	sp|Q9UL16|CCD19_HUMAN Coiled-coil domain-containing protein 19, mitochondrial OS=Homo sapiens GN=CCDC19 PE=1 SV=2	353	4e-96	48.29
isotig00113	3443	838	15.07	20.64	sp|A4IGK4|RBM5_XENTR RNA-binding protein 5 OS=Xenopus tropicalis GN=rbm5 PE=2 SV=1	107	5e-51	48.06
isotig00116	3419	519	18.43	40.46	sp|Q0VFN8|CI117_XENTR Uncharacterized protein C9orf117 homolog OS=Xenopus tropicalis PE=2 SV=1	335	1e-90	44.4
isotig00117	3424	326	9.81	34.36	sp|A8X4W9|AT1B3_CAEBR Probable sodium/potassium-transporting ATPase subunit beta-3 OS=Caenorhabditis briggsae GN=nkb-3 PE=3 SV=3	217	5e-55	37.71
isotig00120	3394	346	6.36	20.81	sp|Q92056|ASMT_CHICK Acetylserotonin O-methyltransferase OS=Gallus gallus GN=ASMT PE=2 SV=1	135	2e-30	37.11
isotig00121	3390	1154	8.23	8.06	sp|Q9BXL7|CAR11_HUMAN Caspase recruitment domain-containing protein 11 OS=Homo sapiens GN=CARD11 PE=1 SV=3	92.4	2e-17	26.42
isotig00122	3393	624	5.39	9.78	sp|A6PVS8|LRIQ3_HUMAN Leucine-rich repeat and IQ domain-containing protein 3 OS=Homo sapiens GN=LRRIQ3 PE=2 SV=1	114	4e-24	50.41
isotig00125	3370	128	4.09	35.94	sp|Q8BGB5|LIMD2_MOUSE LIM domain-containing protein 2 OS=Mus musculus GN=Limd2 PE=2 SV=1	102	1e-20	42.59
isotig00127	3367	386	13.01	37.82	sp|O01393|UNC9_CAEEL Innexin unc-9 OS=Caenorhabditis elegans GN=unc-9 PE=2 SV=1	278	2e-73	40.11
isotig00130	3356	1014	26.46	29.19	sp|Q6RWA9|AT1A_TAESO Sodium/potassium-transporting ATPase subunit alpha OS=Taenia solium PE=2 SV=1	566	4e-160	83.38
isotig00133	3342	509	6.1	13.36	sp|P60924|DELE_RAT Death ligand signal enhancer OS=Rattus norvegicus GN=Dele PE=2 SV=1	114	4e-24	35.05
isotig00134	3322	633	2.8	4.9	sp|A7Y2W8|SC6A9_XENLA Sodium- and chloride-dependent glycine transporter 1 OS=Xenopus laevis GN=slc6a9 PE=2 SV=1	78.2	4e-13	67.39
isotig00135	3306	371	4.63	13.75	sp|Q8BZP8|NPSR1_MOUSE Neuropeptide S receptor OS=Mus musculus GN=Npsr1 PE=2 SV=1	79.3	2e-13	25.12
isotig00136	3314	955	21	24.29	sp|Q8IYE0|CC146_HUMAN Coiled-coil domain-containing protein 146 OS=Homo sapiens GN=CCDC146 PE=2 SV=2	407	0	46.4
isotig00138	3280	1059	6.13	6.33	sp|P20825|POL2_DROME Retrovirus-related Pol polyprotein from transposon 297 OS=Drosophila melanogaster GN=pol PE=4 SV=1	127	3e-71	41.88
isotig00141	3260	490	18.59	41.22	sp|A6H782|TEKT3_BOVIN Tektin-3 OS=Bos taurus GN=TEKT3 PE=2 SV=1	405	8e-112	51.14
isotig00143	3260	1307	43.34	36.04	sp|O57683|SF3B1_XENLA Splicing factor 3B subunit 1 OS=Xenopus laevis GN=sf3b1 PE=2 SV=1	869	0	86.74
isotig00145	3242	622	37.75	65.59	sp|Q5R5J1|PCKGC_PONAB Phosphoenolpyruvate carboxykinase, cytosolic [GTP] OS=Pongo abelii GN=PPCK1 PE=2 SV=1	888	0	65.49
isotig00147	3243	644	39.32	65.99	sp|Q13310|PABP4_HUMAN Polyadenylate-binding protein 4 OS=Homo sapiens GN=PABPC4 PE=1 SV=1	741	0	66.1
isotig00148	3241	236	4.91	22.46	sp|Q6R755|BCL2_CANFA Apoptosis regulator Bcl-2 OS=Canis familiaris GN=BCL2 PE=2 SV=1	74.7	4e-12	38.97
isotig00149	3239	375	11.67	33.6	sp|Q28GD4|ELAV2_XENTR ELAV-like protein 2 OS=Xenopus tropicalis GN=elavl2 PE=2 SV=2	221	3e-56	42.42
isotig00151	3211	281	10.84	41.28	sp|Q5XIT1|MARE3_RAT Microtubule-associated protein RP/EB family member 3 OS=Rattus norvegicus GN=Mapre3 PE=1 SV=1	214	9e-78	55.5
isotig00154	3215	945	6.63	7.51	sp|Q6NZL0|CF174_MOUSE Uncharacterized protein C6orf174 homolog OS=Mus musculus PE=2 SV=2	116	1e-24	36.98
isotig00155	3210	1942	44.95	26.42	sp|Q5SX40|MYH1_MOUSE Myosin-1 OS=Mus musculus GN=Myh1 PE=1 SV=1	139	2e-31	56.79
isotig00156	3210	315	7.57	25.71	sp|P39630|SPSJ_BACSU Spore coat polysaccharide biosynthesis protein spsJ OS=Bacillus subtilis GN=spsJ PE=3 SV=1	71.6	3e-11	29.89
isotig00158	3183	436	28.75	69.95	sp|Q5ZHN3|WIPI2_CHICK WD repeat domain phosphoinositide-interacting protein 2 OS=Gallus gallus GN=WIPI2 PE=2 SV=1	573	3e-162	69.16
isotig00160	3185	360	14.03	41.39	sp|P79145|CREM_CANFA cAMP-responsive element modulator OS=Canis familiaris GN=CREM PE=2 SV=2	172	2e-41	56.44
isotig00161	3183	1709	25.16	16.27	sp|Q9UPS8|ANR26_HUMAN Ankyrin repeat domain-containing protein 26 OS=Homo sapiens GN=ANKRD26 PE=1 SV=3	298	1e-79	35.41
isotig00162	3185	4116	29.58	7.63	sp|Q8TD57|DYH3_HUMAN Dynein heavy chain 3, axonemal OS=Homo sapiens GN=DNAH3 PE=2 SV=1	620	3e-176	71.36
isotig00164	3184	433	3.11	7.62	sp|Q95M12|LGMN_BOVIN Legumain OS=Bos taurus GN=LGMN PE=1 SV=1	67.4	6e-10	34.74
isotig00166	3162	339	15.94	49.56	sp|P70695|F16P2_MOUSE Fructose-1,6-bisphosphatase isozyme 2 OS=Mus musculus GN=Fbp2 PE=2 SV=2	320	6e-112	67.47
isotig00169	3146	1687	7.72	4.8	sp|Q98893|VIT2_FUNHE Vitellogenin-2 OS=Fundulus heteroclitus PE=1 SV=1	94.7	4e-18	24.25
isotig00170	3164	348	11.19	33.91	sp|Q25531|VA0D_MANSE V-type proton ATPase subunit d OS=Manduca sexta PE=2 SV=1	251	2e-65	75.64
isotig00171	3146	155	5.82	39.35	sp|Q5BJS4|FUND1_RAT FUN14 domain-containing protein 1 OS=Rattus norvegicus GN=Fundc1 PE=2 SV=1	128	3e-28	46.21
isotig00173	3143	138	6.97	52.9	sp|Q54D06|UBE2V_DICDI Probable ubiquitin-conjugating enzyme E2 variant OS=Dictyostelium discoideum GN=ube2v PE=3 SV=1	142	2e-32	54.89
isotig00178	3126	1066	21.21	20.73	sp|O16025|AOSL_PLEHO Allene oxide synthase-lipoxygenase protein OS=Plexaura homomalla PE=1 SV=1	342	8e-93	34.16
isotig00180	3116	447	14.44	33.56	sp|P50398|GDIA_RAT Rab GDP dissociation inhibitor alpha OS=Rattus norvegicus GN=Gdi1 PE=1 SV=1	268	2e-70	53.96
isotig00182	3121	2647	40.18	45.6	sp|Q8BTM8|FLNA_MOUSE Filamin-A OS=Mus musculus GN=Flna PE=1 SV=5	565	6e-160	81.01
isotig00184	3102	1249	41.68	34.51	sp|Q9D180|WDR65_MOUSE WD repeat-containing protein 65 OS=Mus musculus GN=Wdr65 PE=2 SV=3	847	0	60.79
isotig00186	3083	401	5.74	14.71	sp|O00300|TR11B_HUMAN Tumor necrosis factor receptor superfamily member 11B OS=Homo sapiens GN=TNFRSF11B PE=1 SV=3	98.6	3e-19	35.12
isotig00187	3097	662	4.94	7.7	sp|Q5XXA7|HDGR2_DANRE Hepatoma-derived growth factor-related protein 2 OS=Danio rerio GN=hdgfrp2 PE=2 SV=2	78.6	3e-13	27.13
isotig00189	3087	307	11.95	40.07	sp|P11084|PP4C_RABIT Serine/threonine-protein phosphatase 4 catalytic subunit OS=Oryctolagus cuniculus GN=PPP4C PE=1 SV=2	268	2e-70	93.18
isotig00190	3087	378	12.73	32.8	sp|P37801|CLPH_ONCVO Calponin homolog OV9M OS=Onchocerca volvulus PE=2 SV=2	96.7	1e-18	54.13
isotig00191	3088	815	19.14	24.17	sp|Q9GLK0|TGM1_CANFA Protein-glutamine gamma-glutamyltransferase K OS=Canis familiaris GN=TGM1 PE=2 SV=1	359	8e-98	38.25
isotig00194	3084	1769	9.73	5.65	sp|O97758|ZO1_CANFA Tight junction protein ZO-1 OS=Canis familiaris GN=TJP1 PE=1 SV=1	213	9e-54	80.65
isotig00195	3072	859	21.58	25.73	sp|Q8VDM6|HNRL1_MOUSE Heterogeneous nuclear ribonucleoprotein U-like protein 1 OS=Mus musculus GN=Hnrnpul1 PE=1 SV=1	461	1e-128	53.51
isotig00198	3067	708	11.35	16.38	sp|Q1LZB6|CAPR1_BOVIN Caprin-1 OS=Bos taurus GN=CAPRIN1 PE=2 SV=1	160	7e-38	35.8
isotig00199	3065	945	4.21	21.59	sp|Q03650|CRAM_TRYBB Cysteine-rich, acidic integral membrane protein OS=Trypanosoma brucei brucei GN=CRAM PE=2 SV=1	78.6	3e-13	29.25
isotig00200	3064	795	53.26	68.43	sp|Q5RAZ4|DHX15_PONAB Putative pre-mRNA-splicing factor ATP-dependent RNA helicase DHX15 OS=Pongo abelii GN=DHX15 PE=2 SV=2	1077	0	82.67
isotig00202	3064	265	4.9	18.87	sp|Q9UKW6|ELF5_HUMAN ETS-related transcription factor Elf-5 OS=Homo sapiens GN=ELF5 PE=1 SV=2	103	6e-21	51.55
isotig00203	3038	453	33.57	75.06	sp|Q969Q6|P2R3C_HUMAN Serine/threonine-protein phosphatase 2A regulatory subunit B'' subunit gamma OS=Homo sapiens GN=PPP2R3C PE=1 SV=1	641	0	77.45
isotig00204	3059	18141	58.74	15.61	sp|Q9I7U4|TITIN_DROME Titin OS=Drosophila melanogaster GN=sls PE=1 SV=3	234	4e-60	74.04
isotig00206	3052	806	29.88	37.72	sp|Q803U7|EXO1_DANRE Exonuclease 1 OS=Danio rerio GN=exo1 PE=2 SV=1	421	1e-116	37.12
isotig00208	3043	890	24.84	28.31	sp|Q14693|LPIN1_HUMAN Phosphatidate phosphatase LPIN1 OS=Homo sapiens GN=LPIN1 PE=2 SV=2	395	1e-108	39.62
isotig00209	3044	840	20.3	27.98	sp|Q1JPG1|RS10B_BOVIN Radial spoke head 10 homolog B OS=Bos taurus GN=RSPH10B PE=2 SV=2	426	5e-118	47.91
isotig00210	3037	657	7.41	11.42	sp|C9JQI7|TM232_HUMAN Transmembrane protein 232 OS=Homo sapiens GN=TMEM232 PE=2 SV=2	76.3	1e-12	26.88
isotig00214	3015	840	28.86	34.52	sp|Q4G0U5|PCDP1_HUMAN Primary ciliary dyskinesia protein 1 OS=Homo sapiens GN=PCDP1 PE=1 SV=2	481	1e-134	37.96
isotig00215	3012	876	6.97	7.99	sp|Q8TXI4|RAD50_METKA DNA double-strand break repair Rad50 ATPase OS=Methanopyrus kandleri (strain AV19 / DSM 6324 / JCM 9639 / NBRC 100938) GN=rad50 PE=3 SV=1	43.5	5e-08	23.26
isotig00216	3005	1074	9.18	13.22	sp|Q13591|SEM5A_HUMAN Semaphorin-5A OS=Homo sapiens GN=SEMA5A PE=1 SV=3	103	1e-20	46.7
isotig00218	3008	1941	23.84	12.16	sp|Q6PDN3|MYLK_MOUSE Myosin light chain kinase, smooth muscle OS=Mus musculus GN=Mylk PE=1 SV=3	348	4e-107	47.05
isotig00220	3004	1626	20.67	12.73	sp|Q02880|TOP2B_HUMAN DNA topoisomerase 2-beta OS=Homo sapiens GN=TOP2B PE=1 SV=3	270	5e-71	43.67
isotig00221	2999	1001	21.11	21.08	sp|O88664|TAOK1_RAT Serine/threonine-protein kinase TAO1 OS=Rattus norvegicus GN=Taok1 PE=1 SV=1	335	9e-91	50.48
isotig00230	2985	1595	41.31	57.74	sp|Q5UQ13|COLL2_MIMIV Collagen-like protein 2 OS=Acanthamoeba polyphaga mimivirus GN=MIMI_R196 PE=4 SV=1	301	2e-80	63.92
isotig00231	2984	292	10.46	35.62	sp|Q9XZL8|SRA_DROME Protein sarah OS=Drosophila melanogaster GN=sra PE=1 SV=1	202	1e-50	55.32
isotig00234	2974	359	24.41	67.41	sp|P49432|ODPB_RAT Pyruvate dehydrogenase E1 component subunit beta, mitochondrial OS=Rattus norvegicus GN=Pdhb PE=1 SV=2	511	9e-144	70.55
isotig00236	2974	852	60.83	70.77	sp|P29691|EF2_CAEEL Elongation factor 2 OS=Caenorhabditis elegans GN=eef-2 PE=1 SV=4	1151	0	71.7
isotig00237	2964	540	13.26	24.26	sp|Q9NZW5|MPP6_HUMAN MAGUK p55 subfamily member 6 OS=Homo sapiens GN=MPP6 PE=1 SV=2	237	1e-128	44.26
isotig00240	2967	856	37.71	43.57	sp|Q0V9S9|CC135_XENTR Coiled-coil domain-containing protein 135 OS=Xenopus tropicalis GN=ccdc135 PE=2 SV=1	499	0	50.96
isotig00242	2963	720	44.85	61.53	sp|Q6NX31|MCM7_XENTR DNA replication licensing factor mcm7 OS=Xenopus tropicalis GN=mcm7 PE=2 SV=1	838	0	85.03
isotig00243	2961	421	30.09	70.55	sp|P41367|ACADM_PIG Medium-chain specific acyl-CoA dehydrogenase, mitochondrial OS=Sus scrofa GN=ACADM PE=1 SV=3	581	9e-165	72.97
isotig00244	2955	761	15.13	19.58	sp|Q93075|TATD2_HUMAN Putative deoxyribonuclease TATDN2 OS=Homo sapiens GN=TATDN2 PE=1 SV=2	266	7e-70	39.21
isotig00248	2948	1359	9.26	6.7	sp|Q9U7E0|ATRX_CAEEL Transcriptional regulator ATRX homolog OS=Caenorhabditis elegans GN=xnp-1 PE=1 SV=1	55.1	3e-06	23.95
isotig00249	2947	226	6.92	30.09	sp|P40239|CD9_FELCA CD9 antigen OS=Felis catus GN=CD9 PE=2 SV=2	68.2	3e-10	40
isotig00250	2940	572	15.1	25.87	sp|Q8CAL5|GPC5_MOUSE Glypican-5 OS=Mus musculus GN=Gpc5 PE=2 SV=1	206	6e-52	29.6
isotig00255	2941	185	3.26	17.3	sp|P0C754|VF71_ASFK5 Protein DP71L OS=African swine fever virus (isolate Pig/Kenya/KEN-50/1950) GN=Ken-167 PE=3 SV=1	61.2	4e-08	36.36
isotig00256	2927	120	5.43	44.17	sp|Q0VD32|CRBL2_BOVIN cAMP-responsive element-binding protein-like 2 OS=Bos taurus GN=CREBL2 PE=1 SV=1	111	3e-23	65.43
isotig00258	2930	390	18.53	46.41	sp|Q99816|TS101_HUMAN Tumor susceptibility gene 101 protein OS=Homo sapiens GN=TSG101 PE=1 SV=2	210	4e-53	57.46
isotig00259	2932	362	8.59	23.2	sp|Q13351|KLF1_HUMAN Krueppel-like factor 1 OS=Homo sapiens GN=KLF1 PE=1 SV=1	200	6e-50	85.71
isotig00261	2916	609	31.79	50.74	sp|Q01588|RFA1_XENLA Replication protein A 70 kDa DNA-binding subunit OS=Xenopus laevis GN=rpa1 PE=1 SV=1	608	5e-173	49.52
isotig00262	2922	415	32.24	75.66	sp|Q06486|KC1D_RAT Casein kinase I isoform delta OS=Rattus norvegicus GN=Csnk1d PE=1 SV=2	618	7e-176	80.51
isotig00263	2917	1313	11.52	8.53	sp|Q99700|ATX2_HUMAN Ataxin-2 OS=Homo sapiens GN=ATXN2 PE=1 SV=2	189	1e-46	44.09
isotig00265	2915	1013	6.9	8.88	sp|Q62381|TLL1_MOUSE Tolloid-like protein 1 OS=Mus musculus GN=Tll1 PE=1 SV=1	75.1	3e-12	31.6
isotig00266	2911	558	38.85	67.56	sp|P26443|DHE3_MOUSE Glutamate dehydrogenase 1, mitochondrial OS=Mus musculus GN=Glud1 PE=1 SV=1	788	0	74.36
isotig00268	2883	434	35.9	79.49	sp|O02654|ENO_LOLPE Enolase OS=Loligo pealeii PE=2 SV=1	681	0	79.68
isotig00271	2889	422	23.57	53.79	sp|P04962|CCNA_SPISO G2/mitotic-specific cyclin-A OS=Spisula solidissima PE=2 SV=1	413	3e-114	60.53
isotig00272	2866	272	19.78	69.49	sp|P83686|NB5R3_PIG NADH-cytochrome b5 reductase 3 (Fragment) OS=Sus scrofa GN=CYB5R3 PE=1 SV=1	404	2e-111	70.52
isotig00273	2878	2064	18.55	8.62	sp|Q99PP2|ZN318_MOUSE Zinc finger protein 318 (Fragment) OS=Mus musculus GN=Znf318 PE=1 SV=2	232	1e-59	34.83
isotig00275	2864	292	3.67	11.99	sp|P30281|CCND3_HUMAN G1/S-specific cyclin-D3 OS=Homo sapiens GN=CCND3 PE=1 SV=2	60.8	5e-08	41.67
isotig00277	2864	18141	12.67	0.67	sp|Q9I7U4|TITIN_DROME Titin OS=Drosophila melanogaster GN=sls PE=1 SV=3	55.5	2e-06	19.42
isotig00281	2856	1483	29.31	18.81	sp|Q9UIG0|BAZ1B_HUMAN Tyrosine-protein kinase BAZ1B OS=Homo sapiens GN=BAZ1B PE=1 SV=2	245	2e-63	45.66
isotig00283	2850	393	11.58	27.99	sp|Q6ZV65|FA47E_HUMAN Protein FAM47E OS=Homo sapiens GN=FAM47E PE=2 SV=3	136	8e-31	28.65
isotig00286	2840	784	31.06	37.5	sp|P24788|CDK11_MOUSE Cyclin-dependent kinase 11 OS=Mus musculus GN=Cdk11 PE=1 SV=2	618	9e-176	74.62
isotig00288	2841	1828	57.02	29.54	sp|O14647|CHD2_HUMAN Chromodomain-helicase-DNA-binding protein 2 OS=Homo sapiens GN=CHD2 PE=1 SV=2	936	0	61.09
isotig00294	2829	798	31.5	48.5	sp|O75534|CSDE1_HUMAN Cold shock domain-containing protein E1 OS=Homo sapiens GN=CSDE1 PE=1 SV=2	392	6e-108	63.46
isotig00295	2819	424	20.01	44.34	sp|Q9TTR8|COT1_BOVIN COUP transcription factor 1 OS=Bos taurus GN=NR2F1 PE=2 SV=1	366	1e-149	84.68
isotig00296	2822	253	7.44	27.67	sp|Q8TBZ9|CG062_HUMAN Uncharacterized protein C7orf62 OS=Homo sapiens GN=C7orf62 PE=2 SV=1	140	5e-32	33.33
isotig00299	2809	467	34.6	69.38	sp|Q61151|2A5E_MOUSE Serine/threonine-protein phosphatase 2A 56 kDa regulatory subunit epsilon isoform OS=Mus musculus GN=Ppp2r5e PE=2 SV=3	637	0	76.96
isotig00301	2811	1590	8.32	6.86	sp|Q8N2E2|VWDE_HUMAN von Willebrand factor D and EGF domain-containing protein OS=Homo sapiens GN=VWDE PE=2 SV=4	94	6e-18	41.71
isotig00302	2800	2964	6.21	1.96	sp|A2CG49|KALRN_MOUSE Kalirin OS=Mus musculus GN=Kalrn PE=1 SV=1	78.6	2e-13	33.14
isotig00306	2792	797	20.85	24.34	sp|Q9Y345|SC6A5_HUMAN Sodium- and chloride-dependent glycine transporter 2 OS=Homo sapiens GN=SLC6A5 PE=1 SV=3	341	7e-146	50.52
isotig00308	2787	1541	2.48	1.49	sp|Q63120|MRP2_RAT Canalicular multispecific organic anion transporter 1 OS=Rattus norvegicus GN=Abcc2 PE=2 SV=1	53.5	8e-06	82.14
isotig00313	2774	467	15.9	31.48	sp|Q98TX3|PDCD4_CHICK Programmed cell death protein 4 OS=Gallus gallus GN=PDCD4 PE=2 SV=1	272	9e-72	53.45
isotig00314	2768	514	17.02	30.54	sp|Q96M91|CCD11_HUMAN Coiled-coil domain-containing protein 11 OS=Homo sapiens GN=CCDC11 PE=2 SV=2	202	1e-50	31.4
isotig00315	2768	1291	12.9	9.22	sp|Q6Y7W8|PERQ2_MOUSE PERQ amino acid-rich with GYF domain-containing protein 2 OS=Mus musculus GN=Gigyf2 PE=1 SV=2	147	4e-34	34.29
isotig00317	2768	552	20.59	34.42	sp|Q0VFZ6|CB077_HUMAN Uncharacterized protein C2orf77 OS=Homo sapiens GN=C2orf77 PE=2 SV=2	178	2e-43	34.42
isotig00318	2765	620	30.71	45.65	sp|Q8N1V2|WDR16_HUMAN WD repeat-containing protein 16 OS=Homo sapiens GN=WDR16 PE=1 SV=3	531	8e-150	48.21
isotig00319	2761	284	13.69	44.37	sp|O55125|NIPS1_MOUSE Protein NipSnap homolog 1 OS=Mus musculus GN=Nipsnap1 PE=1 SV=1	258	1e-67	52.94
isotig00323	2747	408	7.54	16.91	sp|Q8NC51|PAIRB_HUMAN Plasminogen activator inhibitor 1 RNA-binding protein OS=Homo sapiens GN=SERBP1 PE=1 SV=2	111	3e-23	55.65
isotig00324	2759	392	18.38	43.11	sp|Q9Y383|LC7L2_HUMAN Putative RNA-binding protein Luc7-like 2 OS=Homo sapiens GN=LUC7L2 PE=1 SV=2	327	3e-88	72.53
isotig00327	2736	154	15.68	57.79	sp|Q9CYL5|GAPR1_MOUSE Golgi-associated plant pathogenesis-related protein 1 OS=Mus musculus GN=Glipr2 PE=2 SV=3	138	3e-31	47.19
isotig00328	2731	1665	18.78	10.27	sp|Q8NDM7|WDR96_HUMAN WD repeat-containing protein 96 OS=Homo sapiens GN=WDR96 PE=2 SV=3	330	3e-89	40.14
isotig00330	2728	375	5.83	14.13	sp|Q6AYR2|NDRG3_RAT Protein NDRG3 OS=Rattus norvegicus GN=Ndrg3 PE=2 SV=1	107	4e-22	47.32
isotig00331	2729	192	18.25	86.46	sp|P01122|RHO_APLCA Ras-like GTP-binding protein RHO OS=Aplysia californica GN=RHO PE=2 SV=1	342	9e-93	93.26
isotig00338	2722	229	8.38	33.19	sp|Q07816|B2CL1_CHICK Bcl-2-like protein 1 OS=Gallus gallus GN=BCL2L1 PE=2 SV=2	138	3e-31	55.47
isotig00339	2725	888	2.42	2.48	sp|Q5ZMJ9|SRRM1_CHICK Serine/arginine repetitive matrix protein 1 OS=Gallus gallus GN=SRRM1 PE=2 SV=1	41.2	3e-06	52.38
isotig00341	2724	205	20.7	91.71	sp|Q05974|RAB1A_LYMST Ras-related protein Rab-1A OS=Lymnaea stagnalis GN=RAB1A PE=2 SV=1	380	3e-104	91.71
isotig00343	2721	871	37.05	38.58	sp|Q6NWY9|PR40B_HUMAN Pre-mRNA-processing factor 40 homolog B OS=Homo sapiens GN=PRPF40B PE=1 SV=1	549	5e-155	55.45
isotig00346	2718	1057	12.36	10.6	sp|P18293|ANPRA_MOUSE Atrial natriuretic peptide receptor 1 OS=Mus musculus GN=Npr1 PE=2 SV=2	243	4e-63	66.27
isotig00348	2707	613	7.31	10.77	sp|Q8VCR8|MYLK2_MOUSE Myosin light chain kinase 2, skeletal/cardiac muscle OS=Mus musculus GN=Mylk2 PE=2 SV=2	81.3	4e-14	33.67
isotig00349	2696	2061	22.03	9.61	sp|Q9NZM1|MYOF_HUMAN Myoferlin OS=Homo sapiens GN=MYOF PE=1 SV=1	248	9e-165	52.52
isotig00351	2708	2291	66.03	41.42	sp|Q00963|SPTCB_DROME Spectrin beta chain OS=Drosophila melanogaster GN=beta-Spec PE=1 SV=2	919	0	75.54
isotig00353	2698	488	7.23	13.32	sp|P43114|PE2R4_RAT Prostaglandin E2 receptor EP4 subtype OS=Rattus norvegicus GN=Ptger4 PE=2 SV=1	130	5e-29	35.71
isotig00355	2700	2025	9.33	4.15	sp|P53804|TTC3_HUMAN E3 ubiquitin-protein ligase TTC3 OS=Homo sapiens GN=TTC3 PE=1 SV=2	118	3e-25	31.11
isotig00356	2686	389	5.7	13.11	sp|Q5EA75|PCY2_BOVIN Ethanolamine-phosphate cytidylyltransferase OS=Bos taurus GN=PCYT2 PE=2 SV=1	114	4e-24	53.68
isotig00357	2685	244	9.05	33.2	sp|Q6SA80|RND3_RAT Rho-related GTP-binding protein RhoE OS=Rattus norvegicus GN=Rnd3 PE=2 SV=1	175	2e-43	47.09
isotig00359	2699	724	58.69	72.93	sp|Q4R4T5|HS90B_MACFA Heat shock protein HSP 90-beta OS=Macaca fascicularis GN=Hsp90ab1 PE=2 SV=1	696	0	80.37
isotig00360	2689	727	56.56	69.74	sp|Q66HF1|NDUS1_RAT NADH-ubiquinone oxidoreductase 75 kDa subunit, mitochondrial OS=Rattus norvegicus GN=Ndufs1 PE=1 SV=1	1046	0	72.43
isotig00362	2694	361	28.73	71.47	sp|Q99873|ANM1_HUMAN Protein arginine N-methyltransferase 1 OS=Homo sapiens GN=PRMT1 PE=1 SV=2	511	1e-143	73.93
isotig00364	2693	531	24.51	41.43	sp|A0JMY4|CN045_XENLA Uncharacterized protein C14orf45 homolog OS=Xenopus laevis PE=2 SV=1	373	3e-102	44.53
isotig00366	2687	767	26.35	30.77	sp|Q7QH73|PERC_ANOGA Chorion peroxidase OS=Anopheles gambiae GN=pxt PE=2 SV=3	313	3e-84	35.28
isotig00369	2688	323	19.08	52.94	sp|Q9PU85|PIM3_COTJA Serine/threonine-protein kinase pim-3 OS=Coturnix coturnix japonica GN=PIM3 PE=2 SV=1	367	3e-100	66.02
isotig00370	2686	599	55.06	82.3	sp|P61222|ABCE1_MOUSE ATP-binding cassette sub-family E member 1 OS=Mus musculus GN=Abce1 PE=2 SV=1	1000	0	82.44
isotig00372	2684	413	10.95	61.5	sp|Q69566|U88_HHV6U Uncharacterized protein U88 OS=Human herpesvirus 6A (strain Uganda-1102) GN=U88 PE=4 SV=1	110	7e-23	41.53
isotig00374	2684	372	26.83	64.52	sp|O43766|LIAS_HUMAN Lipoyl synthase, mitochondrial OS=Homo sapiens GN=LIAS PE=2 SV=3	501	1e-140	68.57
isotig00376	2675	445	34.88	69.89	sp|O09173|HGD_MOUSE Homogentisate 1,2-dioxygenase OS=Mus musculus GN=Hgd PE=1 SV=2	659	0	72.16
isotig00387	2654	125	6.56	46.4	sp|Q32PA4|PHP14_BOVIN 14 kDa phosphohistidine phosphatase OS=Bos taurus GN=PHPT1 PE=2 SV=1	117	4e-25	49.15
isotig00388	2655	542	16.61	27.12	sp|P46411|EAA1_BOVIN Excitatory amino acid transporter 1 OS=Bos taurus GN=SLC1A3 PE=2 SV=1	254	1e-101	54.85
isotig00389	2651	872	58.28	59.06	sp|Q5T655|CC147_HUMAN Coiled-coil domain-containing protein 147 OS=Homo sapiens GN=CCDC147 PE=2 SV=1	907	0	68.03
isotig00392	2649	472	23.9	44.7	sp|Q5RC04|RGF1B_PONAB Ras-GEF domain-containing family member 1B OS=Pongo abelii GN=RASGEF1B PE=2 SV=2	429	7e-119	59.77
isotig00393	2650	1938	77.55	41.38	sp|P24733|MYS_AEQIR Myosin heavy chain, striated muscle OS=Aequipecten irradians PE=1 SV=1	1169	0	97.03
isotig00395	2632	431	5.93	12.06	sp|P18075|BMP7_HUMAN Bone morphogenetic protein 7 OS=Homo sapiens GN=BMP7 PE=1 SV=1	107	2e-33	36.36
isotig00396	2642	727	4.66	5.64	sp|Q96MU7|YTDC1_HUMAN YTH domain-containing protein 1 OS=Homo sapiens GN=YTHDC1 PE=1 SV=3	58.5	2e-07	38.32
isotig00397	2638	343	20.58	52.77	sp|Q8K4K3|TRIB2_MOUSE Tribbles homolog 2 OS=Mus musculus GN=Trib2 PE=2 SV=2	356	6e-97	59.15
isotig00398	2635	602	11.16	16.28	sp|Q8W0Z9|CCR4A_ARATH Carbon catabolite repressor protein 4 homolog 1 OS=Arabidopsis thaliana GN=CCR4-1 PE=2 SV=1	126	7e-28	30.34
isotig00400	2639	866	18.19	19.75	sp|P06198|MYSP_SCHMA Paramyosin OS=Schistosoma mansoni PE=2 SV=2	75.9	1e-12	33.61
isotig00401	2636	648	39.49	53.55	sp|Q9D9T8|EFHC1_MOUSE EF-hand domain-containing protein 1 OS=Mus musculus GN=Efhc1 PE=1 SV=1	706	0	54.73
isotig00402	2636	1037	11.84	10.03	sp|Q8MQJ9|BRAT_DROME Brain tumor protein OS=Drosophila melanogaster GN=brat PE=1 SV=2	204	2e-51	38.1
isotig00404	2626	1473	30.62	19.21	sp|Q5VYJ5|CJ112_HUMAN MAM and LDL-receptor class A domain-containing protein C10orf112 OS=Homo sapiens GN=C10orf112 PE=2 SV=3	111	2e-23	48.99
isotig00405	2615	257	15.49	52.53	sp|Q5ZML3|SRSF1_CHICK Serine/arginine-rich splicing factor 1 OS=Gallus gallus GN=SRSF1 PE=1 SV=3	249	1e-64	72.58
isotig00411	2618	455	3.44	6.59	sp|Q8N414|PGBD5_HUMAN PiggyBac transposable element-derived protein 5 OS=Homo sapiens GN=PGBD5 PE=2 SV=3	63.5	8e-09	44.12
isotig00415	2613	3380	7.69	1.98	sp|Q9U943|APLP_LOCMI Apolipophorins OS=Locusta migratoria PE=1 SV=2	113	6e-24	35.83
isotig00419	2609	790	40.94	45.06	sp|Q4R6T7|IQUB_MACFA IQ and ubiquitin-like domain-containing protein OS=Macaca fascicularis GN=IQUB PE=2 SV=2	664	0	56.06
isotig00420	2609	1213	41.17	29.51	sp|Q6PDG5|SMRC2_MOUSE SWI/SNF complex subunit SMARCC2 OS=Mus musculus GN=Smarcc2 PE=1 SV=2	636	0	60.58
isotig00421	2605	348	15.32	38.22	sp|Q91584|ELAV3_XENLA ELAV-like protein 3 OS=Xenopus laevis GN=elavl3 PE=2 SV=1	258	2e-105	70.37
isotig00424	2607	429	18.41	37.3	sp|Q6AY30|SCPDL_RAT Saccharopine dehydrogenase-like oxidoreductase OS=Rattus norvegicus GN=Sccpdh PE=2 SV=1	321	2e-86	47.06
isotig00427	2590	821	39.27	41.29	sp|Q5FWY4|MCM6M_XENLA Maternal DNA replication licensing factor mcm6 OS=Xenopus laevis GN=mmcm6 PE=1 SV=1	662	0	70.04
isotig00428	2589	797	33.6	36.39	sp|Q9Y345|SC6A5_HUMAN Sodium- and chloride-dependent glycine transporter 2 OS=Homo sapiens GN=SLC6A5 PE=1 SV=3	516	4e-145	44.75
isotig00429	2585	843	22.75	23.25	sp|P49756|RBM25_HUMAN RNA-binding protein 25 OS=Homo sapiens GN=RBM25 PE=1 SV=3	281	6e-79	56.48
isotig00433	2588	518	36.98	61.58	sp|O94788|AL1A2_HUMAN Retinal dehydrogenase 2 OS=Homo sapiens GN=ALDH1A2 PE=1 SV=3	692	0	64.97
isotig00434	2589	469	38.47	70.79	sp|Q4S5X1|CISY_TETNG Citrate synthase, mitochondrial OS=Tetraodon nigroviridis GN=cs PE=3 SV=1	697	0	72.81
isotig00435	2584	238	9.17	33.19	sp|P28648|CD63_RAT CD63 antigen OS=Rattus norvegicus GN=Cd63 PE=1 SV=2	134	4e-30	35.27
isotig00436	2577	3753	29.34	9.17	sp|Q709C8|VP13C_HUMAN Vacuolar protein sorting-associated protein 13C OS=Homo sapiens GN=VPS13C PE=1 SV=1	293	2e-97	40.13
isotig00437	2589	1065	19.7	21.13	sp|P00450|CERU_HUMAN Ceruloplasmin OS=Homo sapiens GN=CP PE=1 SV=1	162	2e-38	36.25
isotig00438	2583	430	15.33	28.37	sp|Q6TS35|TAU_SPECI Microtubule-associated protein tau OS=Spermophilus citellus GN=MAPT PE=1 SV=3	149	1e-34	38.82
isotig00440	2586	151	15.2	86.75	sp|P25153|UBCD6_DROME Ubiquitin-conjugating enzyme E2-17 kDa OS=Drosophila melanogaster GN=UbcD6 PE=2 SV=2	256	8e-67	89.73
isotig00443	2571	202	5.25	22.28	sp|Q86QH9|H1L1_OSTED Sperm-specific H1/protamine-like protein type 1 OS=Ostrea edulis PE=2 SV=2	88.2	3e-16	59.21
isotig00445	2566	1203	24.67	17.54	sp|P50533|SMC2_XENLA Structural maintenance of chromosomes protein 2 OS=Xenopus laevis GN=smc2 PE=1 SV=1	395	8e-109	65.73
isotig00446	2571	290	5.6	16.55	sp|Q6ZTW0|TPGS1_HUMAN Tubulin polyglutamylase complex subunit 1 OS=Homo sapiens GN=TPGS1 PE=2 SV=2	81.6	3e-26	35.56
isotig00447	2563	201	3.63	15.42	sp|Q6NV24|PGFS_DANRE Prostamide/prostaglandin F synthase OS=Danio rerio GN=fam213b PE=2 SV=1	53.5	8e-06	57.41
isotig00449	2563	581	18.14	26.68	sp|Q9BXM7|PINK1_HUMAN Serine/threonine-protein kinase PINK1, mitochondrial OS=Homo sapiens GN=PINK1 PE=1 SV=1	274	3e-72	41.22
isotig00450	2565	368	25.26	58.7	sp|Q3SWS8|RAE1L_RAT mRNA export factor OS=Rattus norvegicus GN=Rae1 PE=2 SV=1	438	1e-121	71.29
isotig00451	2565	1007	6.55	5.56	sp|C7G0B5|PIF_PINFU PIF OS=Pinctada fucata PE=1 SV=1	68.6	2e-10	29.02
isotig00453	2562	488	6.91	12.09	sp|P78972|SLP1_SCHPO WD repeat-containing protein slp1 OS=Schizosaccharomyces pombe (strain 972 / ATCC 24843) GN=slp1 PE=1 SV=1	60.5	6e-08	23.23
isotig00455	2552	298	14.69	41.95	sp|Q9UH92|MLX_HUMAN Max-like protein X OS=Homo sapiens GN=MLX PE=1 SV=2	257	3e-67	72.67
isotig00456	2545	535	45.85	72.71	sp|Q3ZBH0|TCPB_BOVIN T-complex protein 1 subunit beta OS=Bos taurus GN=CCT2 PE=1 SV=3	735	0	76.73
isotig00458	2549	683	26.48	33.67	sp|P82198|BGH3_MOUSE Transforming growth factor-beta-induced protein ig-h3 OS=Mus musculus GN=Tgfbi PE=2 SV=1	243	5e-63	38.59
isotig00459	2548	804	4.47	4.73	sp|Q6P112|RGL1_DANRE Ral guanine nucleotide dissociation stimulator-like 1 OS=Danio rerio GN=rgl1 PE=2 SV=1	65.1	3e-09	41.76
isotig00460	2544	681	14.15	17.62	sp|Q8BMN4|LMLN_MOUSE Leishmanolysin-like peptidase OS=Mus musculus GN=Lmln PE=2 SV=1	150	3e-35	35.5
isotig00462	2545	452	16.74	31.42	sp|Q53G44|IF44L_HUMAN Interferon-induced protein 44-like OS=Homo sapiens GN=IFI44L PE=2 SV=3	168	2e-40	30.54
isotig00464	2544	330	35.97	92.42	sp|P62138|PP1A_RAT Serine/threonine-protein phosphatase PP1-alpha catalytic subunit OS=Rattus norvegicus GN=Ppp1ca PE=1 SV=1	634	0	93.85
isotig00466	2538	273	16.55	51.28	sp|P34730|BMH2_YEAST Protein BMH2 OS=Saccharomyces cerevisiae (strain ATCC 204508 / S288c) GN=BMH2 PE=1 SV=3	249	5e-65	49.65
isotig00467	2534	412	8.76	17.96	sp|Q6ZNC4|ZN704_HUMAN Zinc finger protein 704 OS=Homo sapiens GN=ZNF704 PE=2 SV=1	116	9e-25	34.91
isotig00468	2522	1097	11.9	9.12	sp|P08953|TOLL_DROME Protein toll OS=Drosophila melanogaster GN=Tl PE=1 SV=1	137	5e-31	31.45
isotig00470	2522	373	6.42	22.25	sp|Q5R4F5|MBNL2_PONAB Muscleblind-like protein 2 OS=Pongo abelii GN=MBNL2 PE=2 SV=2	121	2e-26	62.79
isotig00473	2523	1885	29.61	13.21	sp|Q8IZJ3|CPMD8_HUMAN C3 and PZP-like alpha-2-macroglobulin domain-containing protein 8 OS=Homo sapiens GN=CPAMD8 PE=1 SV=2	267	3e-70	30.89
isotig00475	2523	751	10.46	11.72	sp|P91943|PANG1_DROME Protein pangolin, isoforms A/H/I OS=Drosophila melanogaster GN=pan PE=1 SV=1	182	1e-65	72.13
isotig00476	2524	154	13.79	75.32	sp|Q5R5I4|UB2L3_PONAB Ubiquitin-conjugating enzyme E2 L3 OS=Pongo abelii GN=UBE2L3 PE=2 SV=1	206	5e-52	75.32
isotig00477	2517	1409	6.79	4.05	sp|Q8BZH4|POGZ_MOUSE Pogo transposable element with ZNF domain OS=Mus musculus GN=Pogz PE=1 SV=2	123	8e-48	40.43
isotig00479	2512	438	11.46	21.92	sp|Q9MZT6|MYC_SYLFL Myc proto-oncogene protein OS=Sylvilagus floridanus GN=MYC PE=3 SV=1	112	2e-23	32
isotig00481	2503	199	12.11	50.75	sp|Q9CQD4|CH1B2_MOUSE Charged multivesicular body protein 1b-2 OS=Mus musculus GN=Chmp1b2 PE=2 SV=2	175	2e-57	75.94
isotig00482	2506	718	26.46	30.78	sp|P11247|PERM_MOUSE Myeloperoxidase OS=Mus musculus GN=Mpo PE=2 SV=2	321	1e-86	39.82
isotig00484	2494	115	4.21	30.43	sp|Q9BRT3|MIEN1_HUMAN Migration and invasion enhancer 1 OS=Homo sapiens GN=MIEN1 PE=1 SV=1	71.2	3e-11	37.23
isotig00486	2433	339	16.65	39.82	sp|Q9Y394|DHRS7_HUMAN Dehydrogenase/reductase SDR family member 7 OS=Homo sapiens GN=DHRS7 PE=1 SV=1	238	2e-61	42.19
isotig00487	2512	399	12.9	27.07	sp|Q5ZLY0|PHAX_CHICK Phosphorylated adapter RNA export protein OS=Gallus gallus GN=PHAX PE=2 SV=1	126	7e-28	30.17
isotig00488	2502	777	6.47	6.95	sp|A0JMQ0|BOP1_DANRE Ribosome biogenesis protein bop1 OS=Danio rerio GN=bop1 PE=2 SV=1	120	4e-26	60.67
isotig00489	2503	1320	9.47	10.61	sp|Q86TC9|MYPN_HUMAN Myopalladin OS=Homo sapiens GN=MYPN PE=1 SV=2	90.9	4e-17	52.67
isotig00490	2499	1239	45.38	30.51	sp|Q5F371|SBNO1_CHICK Protein strawberry notch homolog 1 OS=Gallus gallus GN=SBNO1 PE=2 SV=1	730	0	70.65
isotig00493	2497	415	21.99	44.1	sp|Q9DAM1|LRC34_MOUSE Leucine-rich repeat-containing protein 34 OS=Mus musculus GN=Lrrc34 PE=2 SV=1	370	2e-101	51.12
isotig00495	2497	1116	13.1	9.77	sp|Q801E2|ANLN_XENLA Actin-binding protein anillin OS=Xenopus laevis GN=anln PE=1 SV=1	226	8e-58	50.46
isotig00497	2485	505	29.46	49.11	sp|Q8JG64|PDIA3_CHICK Protein disulfide-isomerase A3 OS=Gallus gallus GN=PDIA3 PE=2 SV=1	445	9e-128	57.68
isotig00501	2493	1179	13.48	22.05	sp|Q4UMH6|Y381_RICFE Putative ankyrin repeat protein RF_0381 OS=Rickettsia felis (strain ATCC VR-1525 / URRWXCal2) GN=RF_0381 PE=4 SV=1	95.5	2e-18	42.91
isotig00504	2485	612	16.42	22.22	sp|Q9JM53|AIFM1_RAT Apoptosis-inducing factor 1, mitochondrial OS=Rattus norvegicus GN=Aifm1 PE=1 SV=1	194	7e-95	40.84
isotig00509	2474	148	5.58	31.08	sp|Q8QGW7|LITAF_CHICK Lipopolysaccharide-induced tumor necrosis factor-alpha factor homolog OS=Gallus gallus GN=LITAF PE=2 SV=1	53.5	7e-06	52.87
isotig00513	2477	509	36.58	59.33	sp|Q9ESX5|DKC1_MOUSE H/ACA ribonucleoprotein complex subunit 4 OS=Mus musculus GN=Dkc1 PE=1 SV=4	624	1e-177	74.2
isotig00518	2467	695	14.96	17.7	sp|Q402B2|WDR93_MOUSE WD repeat-containing protein 93 OS=Mus musculus GN=Wdr93 PE=2 SV=1	127	4e-28	23.3
isotig00519	2470	433	47	89.38	sp|Q5ZMP6|AP2M1_CHICK AP-2 complex subunit mu OS=Gallus gallus GN=AP2M1 PE=2 SV=1	781	0	87.95
isotig00521	2462	557	21.57	31.78	sp|Q6DDH2|RMI1_XENLA RecQ-mediated genome instability protein 1 OS=Xenopus laevis GN=rmi1 PE=2 SV=1	213	5e-54	39.07
isotig00525	2463	715	5.6	6.43	sp|Q8K4B0|MTA1_MOUSE Metastasis-associated protein MTA1 OS=Mus musculus GN=Mta1 PE=1 SV=1	73.2	9e-12	46
isotig00527	2459	634	51.61	66.72	sp|Q99ME9|NOG1_MOUSE Nucleolar GTP-binding protein 1 OS=Mus musculus GN=Gtpbp4 PE=2 SV=3	809	0	66.61
isotig00528	2456	417	19.06	37.41	sp|Q3TNH5|F172A_MOUSE Protein FAM172A OS=Mus musculus GN=Fam172a PE=2 SV=2	284	2e-75	50.98
isotig00530	2448	481	11.64	19.75	sp|P18428|LBP_HUMAN Lipopolysaccharide-binding protein OS=Homo sapiens GN=LBP PE=1 SV=3	145	1e-33	28.36
isotig00531	2455	642	7.09	9.03	sp|Q862Z3|UROM_CANFA Uromodulin OS=Canis familiaris GN=UMOD PE=2 SV=1	53.5	7e-06	22.05
isotig00533	2452	342	23.12	55.26	sp|Q6GMH0|PRP18_DANRE Pre-mRNA-splicing factor 18 OS=Danio rerio GN=prpf18 PE=2 SV=1	365	1e-99	56.59
isotig00534	2443	291	9.21	25.77	sp|Q5SS90|CG057_MOUSE Uncharacterized protein C7orf57 homolog OS=Mus musculus GN=Gm11992 PE=2 SV=1	94.7	3e-18	26.32
isotig00535	2450	2130	12.73	4.88	sp|Q8R1A4|DOCK7_MOUSE Dedicator of cytokinesis protein 7 OS=Mus musculus GN=Dock7 PE=1 SV=3	214	2e-54	67.53
isotig00537	2440	300	6.64	18	sp|A2T737|EHF_PANTR ETS homologous factor OS=Pan troglodytes GN=EHF PE=3 SV=1	114	3e-24	51.92
isotig00543	2440	487	8.73	14.58	sp|P17213|BPI_HUMAN Bactericidal permeability-increasing protein OS=Homo sapiens GN=BPI PE=1 SV=4	87.8	1e-25	24.4
isotig00545	2442	501	4.79	7.78	sp|Q96B70|LENG9_HUMAN Leukocyte receptor cluster member 9 OS=Homo sapiens GN=LENG9 PE=2 SV=2	90.5	5e-17	44.32
isotig00546	2439	846	14.64	14.07	sp|P11584|ITBX_DROME Integrin beta-PS OS=Drosophila melanogaster GN=mys PE=1 SV=3	198	2e-49	54.34
isotig00551	2431	423	7.4	14.18	sp|Q9ER58|TICN2_MOUSE Testican-2 OS=Mus musculus GN=Spock2 PE=2 SV=1	103	8e-21	33.71
isotig00555	2420	604	2.23	2.98	sp|Q5ZM19|CQ085_CHICK Uncharacterized protein C17orf85 homolog OS=Gallus gallus GN=RCJMB04_3g9 PE=2 SV=1	45.1	8e-08	51.43
isotig00556	2422	425	27.37	56.24	sp|Q60972|RBBP4_MOUSE Histone-binding protein RBBP4 OS=Mus musculus GN=Rbbp4 PE=1 SV=5	475	0	92.86
isotig00559	2422	363	12.26	27.27	sp|Q7ZXW9|TISDA_XENLA Zinc finger protein 36, C3H1 type-like 2-A OS=Xenopus laevis GN=zfp36l2-A PE=2 SV=1	157	3e-37	50.51
isotig00561	2410	504	26.39	42.06	sp|Q15750|TAB1_HUMAN TGF-beta-activated kinase 1 and MAP3K7-binding protein 1 OS=Homo sapiens GN=TAB1 PE=1 SV=1	374	2e-102	43.53
isotig00563	2416	402	9.81	20.4	sp|O35738|KLF12_MOUSE Krueppel-like factor 12 OS=Mus musculus GN=Klf12 PE=2 SV=2	181	2e-44	83.16
isotig00565	2411	322	20.9	52.17	sp|Q2KJ64|ARGI1_BOVIN Arginase-1 OS=Bos taurus GN=ARG1 PE=2 SV=1	335	9e-91	54.55
isotig00568	2408	1556	27.91	14.4	sp|Q9NRL2|BAZ1A_HUMAN Bromodomain adjacent to zinc finger domain protein 1A OS=Homo sapiens GN=BAZ1A PE=1 SV=2	319	7e-86	38.75
isotig00569	2407	1156	35.52	24.65	sp|Q02645|HTS_DROME Protein hu-li tai shao OS=Drosophila melanogaster GN=hts PE=1 SV=2	502	6e-141	47.66
isotig00570	2410	1054	17.55	13.38	sp|Q8VCD7|KDM4C_MOUSE Lysine-specific demethylase 4C OS=Mus musculus GN=Kdm4c PE=1 SV=1	263	9e-71	46.23
isotig00571	2404	508	13.35	21.06	sp|Q96M60|CO033_HUMAN Uncharacterized protein C15orf33 OS=Homo sapiens GN=C15orf33 PE=2 SV=2	102	1e-20	30.4
isotig00573	2401	382	5.12	12.57	sp|P0C1J6|FKBP4_RHIOR FK506-binding protein 4 OS=Rhizopus oryzae GN=FKBP4 PE=3 SV=1	66.6	8e-10	43.16
isotig00574	2397	509	10.89	17.09	sp|Q92113|CP17A_SQUAC Steroid 17-alpha-hydroxylase/17,20 lyase OS=Squalus acanthias GN=CYP17A1 PE=2 SV=1	177	3e-67	44.16
isotig00575	2405	1896	19.58	8.28	sp|Q3UHK8|TNR6A_MOUSE Trinucleotide repeat-containing gene 6A protein OS=Mus musculus GN=Tnrc6a PE=1 SV=1	184	2e-45	35.04
isotig00577	2398	512	22.39	34.96	sp|Q24524|SING_DROME Protein singed OS=Drosophila melanogaster GN=sn PE=2 SV=1	282	3e-79	37.61
isotig00578	2395	997	22.3	21.36	sp|Q03410|SYCP1_RAT Synaptonemal complex protein 1 OS=Rattus norvegicus GN=Sycp1 PE=2 SV=2	97.8	3e-19	51.45
isotig00579	2390	767	10.29	10.69	sp|Q640M1|UT14A_MOUSE U3 small nucleolar RNA-associated protein 14 homolog A OS=Mus musculus GN=Utp14a PE=2 SV=1	121	3e-26	46.59
isotig00580	2391	431	30.74	56.84	sp|Q5R4L0|IF5_PONAB Eukaryotic translation initiation factor 5 OS=Pongo abelii GN=EIF5 PE=2 SV=1	410	2e-113	54.69
isotig00584	2387	704	31.04	35.09	sp|Q99P25|TXIP1_MOUSE Translin-associated factor X-interacting protein 1 OS=Mus musculus GN=Tsnaxip1 PE=1 SV=2	419	4e-116	35.59
isotig00585	2385	3797	6.54	1.37	sp|Q70FJ1|AKAP9_MOUSE A-kinase anchor protein 9 OS=Mus musculus GN=Akap9 PE=2 SV=2	73.9	4e-15	35.86
isotig00586	2386	999	19.87	15.82	sp|P15330|DORS_DROME Embryonic polarity protein dorsal OS=Drosophila melanogaster GN=dl PE=1 SV=2	320	3e-86	56.23
isotig00587	2385	240	11.7	38.75	sp|A2BFC9|YI011_DANRE Uncharacterized protein FLJ46082 homolog OS=Danio rerio GN=si:ch211-215c18.4 PE=4 SV=1	153	5e-36	38.27
isotig00589	2383	452	28.45	50	sp|Q8BFR5|EFTU_MOUSE Elongation factor Tu, mitochondrial OS=Mus musculus GN=Tufm PE=1 SV=1	465	2e-137	67.46
isotig00591	2380	404	18.28	35.89	sp|P10881|LA_BOVIN Lupus La protein homolog OS=Bos taurus GN=SSB PE=2 SV=2	226	6e-58	43.03
isotig00594	2371	3571	4.05	0.9	sp|Q4LDE5|SVEP1_HUMAN Sushi, von Willebrand factor type A, EGF and pentraxin domain-containing protein 1 OS=Homo sapiens GN=SVEP1 PE=1 SV=3	57.8	4e-07	38.1
isotig00596	2370	656	25.44	30.64	sp|Q9P0U4|CXXC1_HUMAN CpG-binding protein OS=Homo sapiens GN=CXXC1 PE=1 SV=2	377	2e-103	64.63
isotig00598	2368	926	26.35	22.46	sp|Q8BH74|NU107_MOUSE Nuclear pore complex protein Nup107 OS=Mus musculus GN=Nup107 PE=2 SV=1	383	3e-105	50.36
isotig00599	2366	166	8.37	39.76	sp|Q6IP57|F00BA_XENLA Protein FAM100B-A OS=Xenopus laevis GN=fam100b-a PE=2 SV=1	92.4	1e-17	57.39
isotig00600	2369	428	13.17	24.3	sp|P13952|CCNB_SPISO G2/mitotic-specific cyclin-B OS=Spisula solidissima PE=2 SV=1	166	7e-40	36.11
isotig00603	2367	1937	60.46	38.87	sp|Q5UNS9|COLL7_MIMIV Collagen-like protein 7 OS=Acanthamoeba polyphaga mimivirus GN=MIMI_L669 PE=4 SV=1	339	5e-92	60.46
isotig00605	2356	519	27.12	41.04	sp|Q9DBU3|RIOK3_MOUSE Serine/threonine-protein kinase RIO3 OS=Mus musculus GN=Riok3 PE=2 SV=3	419	5e-138	59.33
isotig00612	2356	475	29.92	49.47	sp|Q5R432|CNDP2_PONAB Cytosolic non-specific dipeptidase OS=Pongo abelii GN=CNDP2 PE=2 SV=1	497	2e-139	67.14
isotig00613	2351	663	15.7	18.55	sp|Q7L0X2|F194A_HUMAN Protein FAM194A OS=Homo sapiens GN=FAM194A PE=2 SV=1	166	7e-40	31.78
isotig00615	2353	587	7.78	10.39	sp|Q95LL2|XRRA1_MACFA X-ray radiation resistance-associated protein 1 (Fragment) OS=Macaca fascicularis GN=XRRA1 PE=2 SV=2	97.4	4e-19	54.95
isotig00619	2350	393	25.91	51.65	sp|Q28EB4|NP1L1_XENTR Nucleosome assembly protein 1-like 1 OS=Xenopus tropicalis GN=nap1l1 PE=2 SV=1	275	4e-84	63.84
isotig00632	2335	395	37.9	74.68	sp|Q5R5H1|METK2_PONAB S-adenosylmethionine synthase isoform type-2 OS=Pongo abelii GN=MAT2A PE=2 SV=1	591	9e-168	77.63
isotig00633	2338	169	9.75	44.97	sp|A7RR34|U740_NEMVE UPF0740 protein v1g200856 OS=Nematostella vectensis GN=v1g200856 PE=3 SV=1	117	5e-25	43.18
isotig00634	2337	794	27.73	27.2	sp|Q9QYJ6|PDE10_RAT cAMP and cAMP-inhibited cGMP 3',5'-cyclic phosphodiesterase 10A OS=Rattus norvegicus GN=Pde10a PE=1 SV=1	449	6e-131	44.91
isotig00636	2324	348	4.91	10.92	sp|O89114|DNJB5_MOUSE DnaJ homolog subfamily B member 5 OS=Mus musculus GN=Dnajb5 PE=2 SV=1	85.9	1e-15	57.58
isotig00639	2337	471	36.59	60.51	sp|P23381|SYWC_HUMAN Tryptophan--tRNA ligase, cytoplasmic OS=Homo sapiens GN=WARS PE=1 SV=2	591	9e-168	73.08
isotig00640	2323	718	5.94	6.41	sp|Q9C0H6|KLHL4_HUMAN Kelch-like protein 4 OS=Homo sapiens GN=KLHL4 PE=2 SV=2	62.4	1e-08	29.49
isotig00641	2314	876	16.85	14.84	sp|Q14974|IMB1_HUMAN Importin subunit beta-1 OS=Homo sapiens GN=KPNB1 PE=1 SV=2	253	3e-94	73.03
isotig00644	2320	465	12.67	21.08	sp|Q5SPF7|UN93A_DANRE Protein unc-93 homolog A OS=Danio rerio GN=unc93a PE=3 SV=1	216	6e-55	57.31
isotig00647	2303	168	18.37	83.93	sp|P59999|ARPC4_MOUSE Actin-related protein 2/3 complex subunit 4 OS=Mus musculus GN=Arpc4 PE=1 SV=3	285	1e-75	83.93
isotig00649	2317	325	12.56	29.85	sp|Q9WTP3|SPDEF_MOUSE SAM pointed domain-containing Ets transcription factor OS=Mus musculus GN=Spdef PE=2 SV=1	174	3e-42	39.75
isotig00650	2302	815	22.94	21.6	sp|Q9GLK0|TGM1_CANFA Protein-glutamine gamma-glutamyltransferase K OS=Canis familiaris GN=TGM1 PE=2 SV=1	305	9e-104	39.37
isotig00653	2302	1232	44.18	27.52	sp|O95239|KIF4A_HUMAN Chromosome-associated kinesin KIF4A OS=Homo sapiens GN=KIF4A PE=1 SV=3	520	2e-146	47.81
isotig00657	2303	515	36.34	54.17	sp|P09102|PDIA1_CHICK Protein disulfide-isomerase OS=Gallus gallus GN=P4HB PE=1 SV=3	597	1e-169	61.45
isotig00664	2297	421	7.18	18.53	sp|Q5UPG5|YL093_MIMIV Putative ankyrin repeat protein L93 OS=Acanthamoeba polyphaga mimivirus GN=MIMI_L93 PE=4 SV=1	63.9	5e-09	35.03
isotig00665	2302	2615	44.57	16.29	sp|A8TX70|CO6A5_HUMAN Collagen alpha-5(VI) chain OS=Homo sapiens GN=COL6A5 PE=1 SV=1	207	4e-52	52.53
isotig00668	2288	826	35.93	41.4	sp|P02640|VILI_CHICK Villin-1 OS=Gallus gallus GN=VIL1 PE=1 SV=2	449	2e-136	54.37
isotig00670	2296	500	12.02	18.4	sp|Q03017|CACT_DROME NF-kappa-B inhibitor cactus OS=Drosophila melanogaster GN=cact PE=1 SV=2	129	7e-29	34.33
isotig00675	2293	609	22.5	28.24	sp|Q00971|NPRV_VIBPR Neutral protease OS=Vibrio proteolyticus GN=nprV PE=1 SV=1	293	4e-78	39.72
isotig00679	2281	509	28.41	42.44	sp|P49643|PRI2_HUMAN DNA primase large subunit OS=Homo sapiens GN=PRIM2 PE=1 SV=2	395	2e-115	51.31
isotig00682	2279	1318	39.1	22.53	sp|P25455|PIP1_DROME 1-phosphatidylinositol-4,5-bisphosphate phosphodiesterase classes I and II OS=Drosophila melanogaster GN=Plc21C PE=2 SV=3	348	5e-116	60.49
isotig00683	2289	1046	57.4	49.62	sp|Q27HV0|OGT1_PIG UDP-N-acetylglucosamine--peptide N-acetylglucosaminyltransferase 110 kDa subunit OS=Sus scrofa GN=OGT PE=2 SV=1	900	0	89.94
isotig00685	2287	465	13.51	22.15	sp|Q5SPF7|UN93A_DANRE Protein unc-93 homolog A OS=Danio rerio GN=unc93a PE=3 SV=1	220	4e-56	55.68
isotig00686	2279	497	45.28	69.22	sp|Q1JPX3|SYFA_DANRE Phenylalanine--tRNA ligase alpha chain OS=Danio rerio GN=farsa PE=2 SV=2	701	0	69.78
isotig00689	2280	356	3.29	7.02	sp|Q63ZM9|ZN830_XENLA Zinc finger protein 830 OS=Xenopus laevis GN=znf830 PE=2 SV=1	57.4	3e-13	62.5
isotig00690	2279	404	9.74	18.32	sp|Q9QZW9|MNX1_MOUSE Motor neuron and pancreas homeobox protein 1 OS=Mus musculus GN=Mnx1 PE=2 SV=2	151	2e-35	65.49
isotig00691	2272	785	21.92	21.15	sp|Q8CBY3|LENG8_MOUSE Leukocyte receptor cluster member 8 homolog OS=Mus musculus GN=Leng8 PE=1 SV=1	259	6e-68	51.23
isotig00692	2273	888	23.23	19.82	sp|O94880|PHF14_HUMAN PHD finger protein 14 OS=Homo sapiens GN=PHF14 PE=1 SV=2	316	1e-133	57.14
isotig00693	2274	1064	15.17	10.81	sp|Q8CCP0|NEMF_MOUSE Nuclear export mediator factor Nemf OS=Mus musculus GN=Nemf PE=1 SV=2	179	8e-44	50.66
isotig00694	2274	541	53.17	74.49	sp|Q4R6V2|TCPE_MACFA T-complex protein 1 subunit epsilon OS=Macaca fascicularis GN=CCT5 PE=2 SV=1	822	0	76.18
isotig00695	2268	1029	11.11	8.16	sp|Q99126|CHS3_USTMA Chitin synthase 3 OS=Ustilago maydis (strain 521 / FGSC 9021) GN=CHS3 PE=3 SV=2	91.7	2e-17	28.19
isotig00696	2269	2265	28.29	17.35	sp|Q8C6K9|CO6A6_MOUSE Collagen alpha-6(VI) chain OS=Mus musculus GN=Col6a6 PE=1 SV=2	99.4	2e-28	48.53
isotig00697	2259	1411	38.25	26.58	sp|Q8BL66|EEA1_MOUSE Early endosome antigen 1 OS=Mus musculus GN=Eea1 PE=2 SV=2	147	3e-34	52.75
isotig00698	2273	224	13.2	44.64	sp|Q5ZJF4|PRDX6_CHICK Peroxiredoxin-6 OS=Gallus gallus GN=PRDX6 PE=2 SV=3	181	3e-62	56.5
isotig00699	2253	486	11.45	17.7	sp|Q7ZU45|TTC25_DANRE Tetratricopeptide repeat protein 25 OS=Danio rerio GN=ttc25 PE=2 SV=1	157	2e-37	55.84
isotig00700	2271	349	29.06	63.04	sp|O15990|KARG_LIOJA Arginine kinase OS=Liolophura japonica PE=2 SV=1	442	5e-123	61.8
isotig00701	2267	392	24.48	47.19	sp|P51121|GLNA_XENLA Glutamine synthetase OS=Xenopus laevis GN=glul PE=2 SV=1	416	5e-115	71.98
isotig00707	2265	435	33.11	57.47	sp|O43913|ORC5_HUMAN Origin recognition complex subunit 5 OS=Homo sapiens GN=ORC5 PE=1 SV=1	526	2e-148	57.34
isotig00709	2260	178	17.26	73.03	sp|Q9JM76|ARPC3_MOUSE Actin-related protein 2/3 complex subunit 3 OS=Mus musculus GN=Arpc3 PE=1 SV=3	288	1e-76	73.86
isotig00710	2254	275	6.12	16.73	sp|Q08DY9|CASP3_BOVIN Caspase-3 OS=Bos taurus GN=CASP3 PE=2 SV=1	72.4	1e-11	39.66
isotig00713	2264	929	28.09	22.82	sp|Q9WV92|E41L3_MOUSE Band 4.1-like protein 3 OS=Mus musculus GN=Epb41l3 PE=1 SV=1	387	3e-106	59.89
isotig00716	2265	823	11.92	10.94	sp|Q9Y5T5|UBP16_HUMAN Ubiquitin carboxyl-terminal hydrolase 16 OS=Homo sapiens GN=USP16 PE=1 SV=1	109	1e-22	33.58
isotig00717	2238	474	15.55	24.47	sp|P13234|KCC4_RAT Calcium/calmodulin-dependent protein kinase type IV OS=Rattus norvegicus GN=Camk4 PE=1 SV=3	261	7e-94	59.79
isotig00718	2249	1026	10.54	14.33	sp|P12036|NFH_HUMAN Neurofilament heavy polypeptide OS=Homo sapiens GN=NEFH PE=1 SV=4	65.1	2e-09	44.89
isotig00720	2251	365	23.99	49.32	sp|Q2TAD9|CYR1B_XENLA Cysteine and histidine-rich protein 1-B OS=Xenopus laevis GN=cyhr1-b PE=2 SV=2	398	1e-109	60.2
isotig00723	2254	757	24.76	24.57	sp|Q8CAQ8|IMMT_MOUSE Mitochondrial inner membrane protein OS=Mus musculus GN=Immt PE=1 SV=1	284	2e-75	36.33
isotig00729	2249	478	42.02	65.9	sp|O95995|GAS8_HUMAN Growth arrest-specific protein 8 OS=Homo sapiens GN=GAS8 PE=1 SV=1	555	7e-157	70.31
isotig00730	2243	537	19.13	26.63	sp|Q61088|FZD4_MOUSE Frizzled-4 OS=Mus musculus GN=Fzd4 PE=1 SV=1	294	4e-110	62.72
isotig00731	2243	293	13.91	35.49	sp|Q3ZBG9|PLS2_BOVIN Phospholipid scramblase 2 OS=Bos taurus GN=PLSCR2 PE=2 SV=1	213	5e-54	46.43
isotig00732	2240	284	12.86	33.8	sp|Q5XJ85|MYD88_DANRE Myeloid differentiation primary response protein MyD88 OS=Danio rerio GN=myd88 PE=2 SV=2	151	2e-35	33.45
isotig00733	2237	1338	6.84	3.81	sp|Q9JIX8|ACINU_MOUSE Apoptotic chromatin condensation inducer in the nucleus OS=Mus musculus GN=Acin1 PE=1 SV=3	78.2	2e-13	54.26
isotig00735	2240	1954	22.77	8.7	sp|Q8TDI0|CHD5_HUMAN Chromodomain-helicase-DNA-binding protein 5 OS=Homo sapiens GN=CHD5 PE=1 SV=1	310	7e-154	68
isotig00737	2247	504	22.7	33.73	sp|Q95J53|BTBDG_MACFA BTB/POZ domain-containing protein 16 OS=Macaca fascicularis GN=BTBD16 PE=2 SV=1	305	1e-81	35.64
isotig00738	2238	1312	17.83	10.14	sp|Q4LE39|ARI4B_HUMAN AT-rich interactive domain-containing protein 4B OS=Homo sapiens GN=ARID4B PE=1 SV=2	214	2e-54	52.78
isotig00739	2237	2325	17.3	5.55	sp|Q7Z7A1|CNTRL_HUMAN Centriolin OS=Homo sapiens GN=CNTRL PE=1 SV=2	187	8e-53	30.86
isotig00740	2224	466	9.44	15.02	sp|Q15054|DPOD3_HUMAN DNA polymerase delta subunit 3 OS=Homo sapiens GN=POLD3 PE=1 SV=2	137	4e-31	47.95
isotig00743	2229	345	10.23	22.03	sp|Q9BZ19|ANR60_HUMAN Ankyrin repeat domain-containing protein 60 OS=Homo sapiens GN=ANKRD60 PE=2 SV=3	137	3e-31	39.58
isotig00746	2237	2363	6.97	2.2	sp|Q62261|SPTB2_MOUSE Spectrin beta chain, brain 1 OS=Mus musculus GN=Sptbn1 PE=1 SV=2	103	4e-21	41.94
isotig00747	2235	301	26.58	44.52	sp|O54891|LEG6_MOUSE Galectin-6 OS=Mus musculus GN=Lgals6 PE=2 SV=1	129	7e-29	37.79
isotig00748	2228	2647	33.12	32.75	sp|Q8BTM8|FLNA_MOUSE Filamin-A OS=Mus musculus GN=Flna PE=1 SV=5	357	2e-118	73.65
isotig00753	2228	1031	14.54	10.48	sp|Q6ZQ03|FNBP4_MOUSE Formin-binding protein 4 OS=Mus musculus GN=Fnbp4 PE=1 SV=2	82.8	1e-14	29.51
isotig00756	2231	2309	17.88	9.44	sp|A2AX52|CO6A4_MOUSE Collagen alpha-4(VI) chain OS=Mus musculus GN=Col6a4 PE=1 SV=2	95.5	1e-18	38.78
isotig00757	2213	428	5.69	9.81	sp|O60140|YNS9_SCHPO Uncharacterized protein C18H10.09 OS=Schizosaccharomyces pombe (strain 972 / ATCC 24843) GN=SPBC18H10.09 PE=2 SV=1	101	2e-20	47.19
isotig00758	2225	792	7.42	6.94	sp|Q6NZF1|ZC11A_MOUSE Zinc finger CCCH domain-containing protein 11A OS=Mus musculus GN=Zc3h11a PE=1 SV=1	105	1e-21	35.03
isotig00759	2228	191	13.33	51.83	sp|Q99828|CIB1_HUMAN Calcium and integrin-binding protein 1 OS=Homo sapiens GN=CIB1 PE=1 SV=4	166	7e-40	53.23
isotig00760	2229	621	17.9	21.42	sp|A7MBH5|CC151_BOVIN Coiled-coil domain-containing protein 151 OS=Bos taurus GN=CCDC151 PE=2 SV=1	159	8e-38	28.54
isotig00761	2210	348	11	23.28	sp|Q99N95|RM03_MOUSE 39S ribosomal protein L3, mitochondrial OS=Mus musculus GN=Mrpl3 PE=2 SV=1	134	2e-45	47.65
isotig00762	2223	193	7.29	27.98	sp|Q8VHZ5|DDT4L_MOUSE DNA damage-inducible transcript 4-like protein OS=Mus musculus GN=Ddit4l PE=1 SV=1	96.3	9e-19	38.3
isotig00763	2223	503	21.86	27.63	sp|Q19269|NAS14_CAEEL Zinc metalloproteinase nas-14 OS=Caenorhabditis elegans GN=nas-14 PE=2 SV=2	169	1e-40	33.06
isotig00764	2221	1262	14.32	8.4	sp|P12105|CO3A1_CHICK Collagen alpha-1(III) chain (Fragments) OS=Gallus gallus GN=COL3A1 PE=2 SV=2	189	8e-47	37.46
isotig00771	2207	366	26.1	52.46	sp|Q8MPM1|GELS2_LUMTE Gelsolin-like protein 2 OS=Lumbricus terrestris GN=gelsolin PE=1 SV=1	361	1e-98	50.13
isotig00773	2208	730	22.15	22.33	sp|O60583|CCNT2_HUMAN Cyclin-T2 OS=Homo sapiens GN=CCNT2 PE=1 SV=2	342	5e-93	64.68
isotig00775	2210	476	58.91	91.18	sp|Q9JLR1|S61A2_MOUSE Protein transport protein Sec61 subunit alpha isoform 2 OS=Mus musculus GN=Sec61a2 PE=2 SV=3	872	0	91.18
isotig00776	2206	561	15.64	20.5	sp|Q7LFX5|CHSTF_HUMAN Carbohydrate sulfotransferase 15 OS=Homo sapiens GN=CHST15 PE=1 SV=1	200	4e-50	37.34
isotig00777	2208	788	20.52	19.16	sp|P49321|NASP_HUMAN Nuclear autoantigenic sperm protein OS=Homo sapiens GN=NASP PE=1 SV=2	162	1e-38	46.18
isotig00778	2201	545	39.53	53.21	sp|Q3T0K2|TCPG_BOVIN T-complex protein 1 subunit gamma OS=Bos taurus GN=CCT3 PE=1 SV=1	609	0	68.88
isotig00781	2199	560	29.88	39.11	sp|Q86UC2|RSPH3_HUMAN Radial spoke head protein 3 homolog OS=Homo sapiens GN=RSPH3 PE=2 SV=1	317	2e-85	65.37
isotig00782	2188	192	4.39	16.67	sp|Q5IFJ7|RL9_MACFA 60S ribosomal protein L9 OS=Macaca fascicularis GN=RPL9 PE=2 SV=1	66.6	7e-10	68.09
isotig00785	2196	454	33.33	53.74	sp|Q8QZR1|ATTY_MOUSE Tyrosine aminotransferase OS=Mus musculus GN=Tat PE=1 SV=1	526	2e-148	59.8
isotig00789	2193	144	17.92	90.97	sp|Q962X9|BUD31_BRABE Protein BUD31 homolog OS=Branchiostoma belcheri PE=2 SV=1	292	8e-78	90.97
isotig00790	2185	1388	20.18	10.59	sp|O75116|ROCK2_HUMAN Rho-associated protein kinase 2 OS=Homo sapiens GN=ROCK2 PE=1 SV=4	228	4e-122	41.06
isotig00794	2200	118	11.73	72.88	sp|Q15370|ELOB_HUMAN Transcription elongation factor B polypeptide 2 OS=Homo sapiens GN=TCEB2 PE=1 SV=1	163	4e-39	73.5
isotig00795	2180	502	34.27	49.6	sp|Q5XIJ8|CCD65_RAT Coiled-coil domain-containing protein 65 OS=Rattus norvegicus GN=Ccdc65 PE=2 SV=1	462	3e-129	51.55
isotig00801	2182	117	7.97	49.57	sp|Q60876|4EBP1_MOUSE Eukaryotic translation initiation factor 4E-binding protein 1 OS=Mus musculus GN=Eif4ebp1 PE=1 SV=3	112	1e-23	49.15
isotig00802	2175	546	23.45	31.14	sp|P40222|TXLNA_HUMAN Alpha-taxilin OS=Homo sapiens GN=TXLNA PE=1 SV=3	303	5e-81	55.37
isotig00803	2168	486	9.55	14.2	sp|Q9NFT7|HXK2_DROME Hexokinase type 2 OS=Drosophila melanogaster GN=Hex-t2 PE=2 SV=4	149	6e-35	42.86
isotig00804	2167	212	12.74	43.4	sp|Q8AVR4|PDC10_XENLA Programmed cell death protein 10 OS=Xenopus laevis GN=pdcd10 PE=2 SV=1	160	4e-38	47.92
isotig00806	2174	1911	28.29	14.5	sp|Q5TCS8|AKD1_HUMAN Adenylate kinase domain-containing protein 1 OS=Homo sapiens GN=AKD1 PE=1 SV=2	377	5e-167	54.38
isotig00814	2167	423	22.29	38.06	sp|Q9BXW7|CECR5_HUMAN Cat eye syndrome critical region protein 5 OS=Homo sapiens GN=CECR5 PE=1 SV=1	280	2e-74	42.15
isotig00815	2164	819	41.59	36.63	sp|Q9XYU1|MCM3_DROME DNA replication licensing factor Mcm3 OS=Drosophila melanogaster GN=Mcm3 PE=1 SV=1	614	0	73.35
isotig00819	2158	407	15.43	27.27	sp|P41970|ELK3_HUMAN ETS domain-containing protein Elk-3 OS=Homo sapiens GN=ELK3 PE=1 SV=2	161	2e-38	59.36
isotig00820	2160	330	11.94	26.06	sp|Q5XGP7|SKA2A_XENLA Src kinase-associated phosphoprotein 2-A OS=Xenopus laevis GN=skap2-a PE=2 SV=1	124	2e-27	36.6
isotig00822	2162	419	23.45	40.33	sp|Q16829|DUS7_HUMAN Dual specificity protein phosphatase 7 OS=Homo sapiens GN=DUSP7 PE=1 SV=4	294	2e-78	54.69
isotig00824	2153	504	17	24.21	sp|P20816|CP4A2_RAT Cytochrome P450 4A2 OS=Rattus norvegicus GN=Cyp4a2 PE=1 SV=2	245	2e-96	51.05
isotig00829	2152	1437	40.15	20.04	sp|Q9BZ95|NSD3_HUMAN Histone-lysine N-methyltransferase NSD3 OS=Homo sapiens GN=WHSC1L1 PE=1 SV=1	595	4e-169	61.02
isotig00833	2150	702	50.93	51.99	sp|Q16959|DYI2_ANTCR Dynein intermediate chain 2, ciliary OS=Anthocidaris crassispina PE=2 SV=1	740	0	66.73
isotig00837	2153	533	52.95	71.29	sp|Q9NB32|TCPD_AEDTR T-complex protein 1 subunit delta OS=Aedes triseriatus PE=2 SV=1	769	0	71.43
isotig00840	2148	675	29.05	30.81	sp|Q8K0U4|HS12A_MOUSE Heat shock 70 kDa protein 12A OS=Mus musculus GN=Hspa12a PE=1 SV=1	323	4e-87	36.43
isotig00841	2140	742	31.26	40.57	sp|Q8ISH7|FCAP_APLCA Feeding circuit activating peptides OS=Aplysia californica PE=1 SV=1	228	1e-58	62.12
isotig00842	2141	805	12.05	10.68	sp|O75410|TACC1_HUMAN Transforming acidic coiled-coil-containing protein 1 OS=Homo sapiens GN=TACC1 PE=1 SV=2	109	9e-23	30.71
isotig00843	2140	412	47.94	83.01	sp|Q5ZM36|IF4A3_CHICK Eukaryotic initiation factor 4A-III OS=Gallus gallus GN=EIF4A3 PE=2 SV=1	700	0	87.69
isotig00848	2141	363	31.67	62.26	sp|P35249|RFC4_HUMAN Replication factor C subunit 4 OS=Homo sapiens GN=RFC4 PE=1 SV=2	424	1e-117	64.39
isotig00849	2136	1801	19.24	7.61	sp|Q460N5|PAR14_HUMAN Poly [ADP-ribose] polymerase 14 OS=Homo sapiens GN=PARP14 PE=1 SV=3	228	2e-58	35.77
isotig00855	2132	478	40.95	60.88	sp|P38062|AMPM2_RAT Methionine aminopeptidase 2 OS=Rattus norvegicus GN=Metap2 PE=1 SV=2	626	2e-178	79.29
isotig00858	2127	623	36.25	41.25	sp|P20794|MAK_HUMAN Serine/threonine-protein kinase MAK OS=Homo sapiens GN=MAK PE=2 SV=2	420	2e-116	47.86
isotig00859	2122	849	11.45	9.54	sp|Q9NVE4|CCD87_HUMAN Coiled-coil domain-containing protein 87 OS=Homo sapiens GN=CCDC87 PE=2 SV=2	97.1	5e-19	31.4
isotig00860	2130	716	41.13	40.78	sp|Q5TD94|RSH4A_HUMAN Radial spoke head protein 4 homolog A OS=Homo sapiens GN=RSPH4A PE=1 SV=1	501	9e-141	59.84
isotig00861	2126	459	46.14	71.24	sp|P23128|DDX6_DROME Putative ATP-dependent RNA helicase me31b OS=Drosophila melanogaster GN=me31B PE=1 SV=3	669	0	77.3
isotig00862	2119	297	9.77	23.23	sp|O16011|MBL_DROME Protein muscleblind OS=Drosophila melanogaster GN=mbl PE=2 SV=2	155	1e-36	71.13
isotig00864	2125	806	46.31	51.99	sp|Q7ZU99|TERA_DANRE Transitional endoplasmic reticulum ATPase OS=Danio rerio GN=vcp PE=1 SV=1	604	7e-172	84.32
isotig00865	2106	1301	8.69	4.69	sp|Q9NZW4|DSPP_HUMAN Dentin sialophosphoprotein OS=Homo sapiens GN=DSPP PE=1 SV=2	56.2	9e-07	24.8
isotig00866	2120	487	28.16	40.86	sp|P31396|HR3_DROME Probable nuclear hormone receptor HR3 OS=Drosophila melanogaster GN=Hr46 PE=2 SV=1	359	4e-98	45.96
isotig00868	2122	334	6.5	13.77	sp|Q9H6Y5|MAGIX_HUMAN PDZ domain-containing protein MAGIX OS=Homo sapiens GN=MAGIX PE=1 SV=3	62.4	1e-08	34.85
isotig00872	2112	5255	64.2	23.84	sp|Q2PC93|SSPO_CHICK SCO-spondin OS=Gallus gallus GN=SSPO PE=2 SV=1	173	5e-42	68.17
isotig00874	2109	426	20.77	34.27	sp|Q6U6G5|ZC3HF_RAT Zinc finger CCCH domain-containing protein 15 OS=Rattus norvegicus GN=Zc3h15 PE=2 SV=1	253	2e-73	69.52
isotig00877	2101	862	45.41	36.89	sp|Q8CDK2|CBPC2_MOUSE Cytosolic carboxypeptidase 2 OS=Mus musculus GN=Agbl2 PE=2 SV=1	675	0	56.28
isotig00878	2110	508	23.18	32.09	sp|Q99542|MMP19_HUMAN Matrix metalloproteinase-19 OS=Homo sapiens GN=MMP19 PE=1 SV=1	236	5e-61	35.59
isotig00881	2104	3623	5.28	1.02	sp|O70244|CUBN_RAT Cubilin OS=Rattus norvegicus GN=Cubn PE=1 SV=2	50.4	4e-11	27.41
isotig00884	2099	714	19.44	19.05	sp|Q8N302|AGGF1_HUMAN Angiogenic factor with G patch and FHA domains 1 OS=Homo sapiens GN=AGGF1 PE=1 SV=2	240	3e-62	48.06
isotig00885	2103	1829	32.67	12.52	sp|Q02440|MYO5A_CHICK Myosin-Va OS=Gallus gallus GN=MYO5A PE=1 SV=1	462	3e-129	60.26
isotig00888	2095	367	30.93	58.86	sp|Q7JQD3|GELS1_LUMTE Gelsolin-like protein 1 OS=Lumbricus terrestris GN=AM PE=1 SV=1	431	1e-119	58.54
isotig00889	2105	280	6.98	17.5	sp|Q5RBS5|BOREA_PONAB Borealin OS=Pongo abelii GN=CDCA8 PE=2 SV=1	56.2	9e-07	28.65
isotig00891	2093	34350	22.22	1.07	sp|Q8WZ42|TITIN_HUMAN Titin OS=Homo sapiens GN=TTN PE=1 SV=3	145	2e-51	61.02
isotig00893	2092	348	9.46	18.97	sp|Q66H33|CC038_RAT Uncharacterized protein C3orf38 homolog OS=Rattus norvegicus PE=2 SV=1	106	2e-45	33
isotig00895	2103	864	51.93	46.88	sp|O96064|MYSP_MYTGA Paramyosin OS=Mytilus galloprovincialis PE=2 SV=1	527	4e-151	78.11
isotig00898	2104	330	21.39	36.67	sp|P37397|CNN3_RAT Calponin-3 OS=Rattus norvegicus GN=Cnn3 PE=1 SV=1	166	6e-40	39.89
isotig00899	2097	597	45.92	58.63	sp|P08021|FMRF_APLCA FMRF-amide neuropeptides OS=Aplysia californica PE=1 SV=3	331	1e-89	65.64
isotig00900	2095	110	9.02	57.27	sp|P16255|SRP14_CANFA Signal recognition particle 14 kDa protein OS=Canis familiaris GN=SRP14 PE=1 SV=2	126	7e-28	68.48
isotig00903	2077	503	24.41	33.6	sp|O09158|CP3AP_MOUSE Cytochrome P450 3A25 OS=Mus musculus GN=Cyp3a25 PE=2 SV=1	295	1e-82	37.22
isotig00911	2093	360	6.31	12.22	sp|Q5M9B1|SPSB3_XENLA SPRY domain-containing SOCS box protein 3 OS=Xenopus laevis GN=spsb3 PE=2 SV=1	76.3	9e-13	35.48
isotig00913	2091	1101	21.09	13.35	sp|Q8CG46|SMC5_MOUSE Structural maintenance of chromosomes protein 5 OS=Mus musculus GN=Smc5 PE=2 SV=1	261	8e-133	49
isotig00918	2089	412	6.61	11.17	sp|Q01717|TRFR_RAT Thyrotropin-releasing hormone receptor OS=Rattus norvegicus GN=Trhr PE=2 SV=1	59.3	1e-07	29.3
isotig00919	2091	163	18.36	78.53	sp|Q71U00|SKP1_XENLA S-phase kinase-associated protein 1 OS=Xenopus laevis GN=skp1 PE=1 SV=3	195	1e-48	83.66
isotig00929	2084	522	45.63	60.73	sp|O43172|PRP4_HUMAN U4/U6 small nuclear ribonucleoprotein Prp4 OS=Homo sapiens GN=PRPF4 PE=1 SV=2	622	2e-177	64.3
isotig00934	2077	219	9.97	31.51	sp|Q95RA8|MOB1_DROME MOB kinase activator-like 1 OS=Drosophila melanogaster GN=mats PE=1 SV=1	144	3e-33	86.25
isotig00935	2080	822	43.85	36.98	sp|Q9UJX6|ANC2_HUMAN Anaphase-promoting complex subunit 2 OS=Homo sapiens GN=ANAPC2 PE=1 SV=1	543	2e-153	44.64
isotig00936	2080	199	8.8	40.7	sp|P81439|EQST_ACTEQ Equistatin OS=Actinia equina PE=1 SV=1	78.2	2e-13	46.21
isotig00937	2080	35213	93.17	17.75	sp|A2ASS6|TITIN_MOUSE Titin OS=Mus musculus GN=Ttn PE=1 SV=1	225	1e-57	97.73
isotig00939	2079	576	9.38	11.28	sp|Q96M20|CT152_HUMAN Uncharacterized protein C20orf152 OS=Homo sapiens GN=C20orf152 PE=2 SV=2	88.6	2e-16	28.38
isotig00942	2076	624	44.22	49.04	sp|Q684M4|KEAP1_PIG Kelch-like ECH-associated protein 1 OS=Sus scrofa GN=KEAP1 PE=3 SV=1	625	3e-178	53.97
isotig00943	2075	466	36.72	54.51	sp|P04066|FUCO_HUMAN Tissue alpha-L-fucosidase OS=Homo sapiens GN=FUCA1 PE=1 SV=4	564	8e-160	55.34
isotig00945	2068	770	24.23	21.69	sp|Q5IS80|A4_PANTR Amyloid beta A4 protein OS=Pan troglodytes GN=APP PE=2 SV=1	192	1e-47	33.67
isotig00946	2070	551	26.09	32.67	sp|Q54P77|4CL1_DICDI Probable 4-coumarate--CoA ligase 1 OS=Dictyostelium discoideum GN=4cl1 PE=3 SV=1	338	1e-91	47.37
isotig00947	2063	1270	4.65	2.52	sp|Q6PAJ1|BCR_MOUSE Breakpoint cluster region protein OS=Mus musculus GN=Bcr PE=1 SV=3	63.5	6e-09	47.06
isotig00949	2065	535	28.18	36.26	sp|P33727|ARSB_FELCA Arylsulfatase B OS=Felis catus GN=ARSB PE=2 SV=1	352	6e-96	42.73
isotig00953	2066	608	27.15	30.76	sp|Q91YQ5|RPN1_MOUSE Dolichyl-diphosphooligosaccharide--protein glycosyltransferase subunit 1 OS=Mus musculus GN=Rpn1 PE=2 SV=1	371	3e-160	57.72
isotig00955	2061	586	59.97	70.31	sp|Q28653|2A5D_RABIT Serine/threonine-protein phosphatase 2A 56 kDa regulatory subunit delta isoform OS=Oryctolagus cuniculus GN=PPP2R5D PE=2 SV=1	784	0	76.01
isotig00957	2056	705	37.35	36.31	sp|Q2KJI2|STT3A_BOVIN Dolichyl-diphosphooligosaccharide--protein glycosyltransferase subunit STT3A OS=Bos taurus GN=STT3A PE=2 SV=1	526	2e-148	86.2
isotig00959	2054	1818	25.85	9.63	sp|P21271|MYO5B_MOUSE Myosin-Vb OS=Mus musculus GN=Myo5b PE=2 SV=2	193	2e-51	35.33
isotig00961	2054	460	18.55	27.61	sp|Q9NWZ3|IRAK4_HUMAN Interleukin-1 receptor-associated kinase 4 OS=Homo sapiens GN=IRAK4 PE=1 SV=1	212	1e-53	40.45
isotig00963	2058	553	66.33	82.28	sp|P19483|ATPA_BOVIN ATP synthase subunit alpha, mitochondrial OS=Bos taurus GN=ATP5A1 PE=1 SV=1	884	0	82.43
isotig00964	2048	5127	10.25	1.37	sp|Q24498|RY44_DROME Ryanodine receptor 44F OS=Drosophila melanogaster GN=Rya-r44F PE=1 SV=3	168	2e-40	81.4
isotig00965	2052	872	29.24	25.46	sp|Q5W041|ARMC3_HUMAN Armadillo repeat-containing protein 3 OS=Homo sapiens GN=ARMC3 PE=2 SV=2	220	6e-73	55.25
isotig00969	2051	309	25.45	56.31	sp|Q8K274|KT3K_MOUSE Ketosamine-3-kinase OS=Mus musculus GN=Fn3krp PE=2 SV=2	366	4e-100	56.68
isotig00972	2043	931	21.44	15.68	sp|Q9BRR8|GPTC1_HUMAN G patch domain-containing protein 1 OS=Homo sapiens GN=GPATCH1 PE=1 SV=1	250	9e-93	45.2
isotig00975	2051	597	8.04	9.21	sp|Q6AXP4|CB081_RAT Uncharacterized protein C2orf81 homolog OS=Rattus norvegicus PE=2 SV=1	115	1e-24	44.72
isotig00976	2041	825	21.02	17.33	sp|Q6AYX5|ODFP2_RAT Outer dense fiber protein 2 OS=Rattus norvegicus GN=Odf2 PE=1 SV=2	275	4e-79	45.11
isotig00979	2045	951	19.07	13.67	sp|Q08DS7|AP1B1_BOVIN AP-1 complex subunit beta-1 OS=Bos taurus GN=AP2B1 PE=2 SV=1	263	2e-80	64.68
isotig00981	2041	1151	31.6	18.68	sp|O97676|SRBP1_PIG Sterol regulatory element-binding protein 1 OS=Sus scrofa GN=SREBF1 PE=2 SV=2	348	3e-101	47.25
isotig00982	2047	667	47.92	49.03	sp|Q16956|GRP78_APLCA 78 kDa glucose-regulated protein OS=Aplysia californica PE=1 SV=1	515	5e-145	87.9
isotig00984	2043	558	33.77	41.22	sp|Q91628|ORC2_XENLA Origin recognition complex subunit 2 OS=Xenopus laevis GN=orc2 PE=2 SV=1	421	1e-116	49.15
isotig00985	2045	357	18.92	36.13	sp|Q6IMX7|HPBP1_RAT Hsp70-binding protein 1 OS=Rattus norvegicus GN=Hspbp1 PE=2 SV=1	216	5e-55	40.19
isotig00992	2032	432	28.2	44.21	sp|O93479|ORC4_XENLA Origin recognition complex subunit 4 OS=Xenopus laevis GN=orc4 PE=2 SV=1	379	4e-130	58.95
isotig00993	2038	35213	15.16	1.99	sp|A2ASS6|TITIN_MOUSE Titin OS=Mus musculus GN=Ttn PE=1 SV=1	80.9	3e-14	79.84
isotig00996	2033	154	4.13	18.18	sp|Q86WC6|PPR27_HUMAN Protein phosphatase 1 regulatory subunit 27 OS=Homo sapiens GN=PPP1R27 PE=1 SV=1	73.6	2e-20	43.75
isotig00998	2024	364	14.38	26.65	sp|O42282|RDS2_CHICK Photoreceptor outer segment membrane glycoprotein 2 OS=Gallus gallus PE=2 SV=1	181	2e-44	34.28
isotig00999	2029	595	28.24	32.1	sp|A5D8V7|CC151_HUMAN Coiled-coil domain-containing protein 151 OS=Homo sapiens GN=CCDC151 PE=2 SV=1	298	1e-79	39.38
isotig01001	2029	401	14.93	30.92	sp|Q8JHV9|BIR7A_XENLA Baculoviral IAP repeat-containing protein 7-A OS=Xenopus laevis GN=birc7-a PE=1 SV=1	171	2e-41	34.83
isotig01002	2031	406	4.28	7.14	sp|Q99J55|IER5L_MOUSE Immediate early response gene 5-like protein OS=Mus musculus GN=Ier5l PE=2 SV=1	60.1	6e-08	46.77
isotig01004	2028	497	9.17	12.47	sp|P82798|ATRX_MACEU Transcriptional regulator ATRX (Fragment) OS=Macropus eugenii GN=ATRX PE=2 SV=1	142	1e-32	54.39
isotig01005	2013	510	32.34	42.55	sp|P70582|NUP54_RAT Nuclear pore complex protein Nup54 OS=Rattus norvegicus GN=Nup54 PE=1 SV=1	434	2e-120	57.11
isotig01008	2013	978	11.62	7.98	sp|A7SNN5|PLK4_NEMVE Serine/threonine-protein kinase PLK4 OS=Nematostella vectensis GN=v1g246408 PE=3 SV=1	116	7e-25	27.86
isotig01010	2019	690	39.97	38.99	sp|Q00194|CNGA1_BOVIN cGMP-gated cation channel alpha-1 OS=Bos taurus GN=CNGA1 PE=1 SV=1	534	1e-150	52.85
isotig01012	2020	748	29.11	26.2	sp|Q32TF8|EFHC2_DANRE EF-hand domain-containing family member C2 OS=Danio rerio GN=efhc2 PE=2 SV=2	404	1e-111	47.8
isotig01014	2001	289	13.94	32.18	sp|P25324|THTR_CHICK Thiosulfate sulfurtransferase OS=Gallus gallus GN=TST PE=1 SV=1	158	1e-37	41.7
isotig01015	2014	333	10.87	21.92	sp|P15364|AMAL_DROME Protein amalgam OS=Drosophila melanogaster GN=Ama PE=2 SV=2	120	5e-26	31.06
isotig01016	2016	298	21.58	48.66	sp|Q63699|CDK2_RAT Cyclin-dependent kinase 2 OS=Rattus norvegicus GN=Cdk2 PE=1 SV=1	287	2e-76	75.92
isotig01017	2010	639	41.04	43.04	sp|O95453|PARN_HUMAN Poly(A)-specific ribonuclease PARN OS=Homo sapiens GN=PARN PE=1 SV=1	564	1e-159	51.89
isotig01018	2013	507	65.42	86.59	sp|Q9JLI7|SPAG6_MOUSE Sperm-associated antigen 6 OS=Mus musculus GN=Spag6 PE=1 SV=1	851	0	86.76
isotig01019	2018	1812	26.46	9.82	sp|Q2IA00|SPEF2_PIG Sperm flagellar protein 2 OS=Sus scrofa GN=SPEF2 PE=2 SV=1	283	3e-75	40.27
isotig01020	2016	960	48.96	34.27	sp|Q02241|KIF23_HUMAN Kinesin-like protein KIF23 OS=Homo sapiens GN=KIF23 PE=1 SV=3	603	1e-171	51.73
isotig01022	2015	290	24.42	56.55	sp|Q01105|SET_HUMAN Protein SET OS=Homo sapiens GN=SET PE=1 SV=3	339	4e-92	74.55
isotig01024	2011	860	23.87	18.6	sp|Q8CJF9|AGO3_MOUSE Protein argonaute-3 OS=Mus musculus GN=Eif2c3 PE=2 SV=2	336	8e-140	81.22
isotig01025	2011	472	36.4	51.69	sp|Q9Z0N2|IF2H_MOUSE Eukaryotic translation initiation factor 2 subunit 3, Y-linked OS=Mus musculus GN=Eif2s3y PE=2 SV=2	486	0	87.77
isotig01027	2014	111	5.06	30.63	sp|Q6NUC1|CNFNA_XENLA Cornifelin homolog A OS=Xenopus laevis GN=cnfn-a PE=3 SV=1	58.9	1e-07	35.79
isotig01030	2008	446	35.26	52.91	sp|Q5PPV2|TEKT4_XENLA Tektin-4 OS=Xenopus laevis GN=tekt4 PE=2 SV=1	466	3e-130	57
isotig01031	1995	836	16.84	13.4	sp|Q06AK6|TFP11_PIG Tuftelin-interacting protein 11 OS=Sus scrofa GN=TFIP11 PE=2 SV=1	254	3e-136	57.73
isotig01035	2001	1857	7.05	4.95	sp|O95153|RIMB1_HUMAN Peripheral-type benzodiazepine receptor-associated protein 1 OS=Homo sapiens GN=BZRAP1 PE=1 SV=2	80.1	6e-14	54.02
isotig01037	2001	664	34.03	34.19	sp|Q0QF01|DHSA_PIG Succinate dehydrogenase [ubiquinone] flavoprotein subunit, mitochondrial OS=Sus scrofa GN=SDHA PE=1 SV=2	424	2e-117	64.12
isotig01041	1975	748	16.56	14.57	sp|Q3UIR3|DTX3L_MOUSE E3 ubiquitin-protein ligase DTX3L OS=Mus musculus GN=Dtx3l PE=2 SV=1	214	1e-54	52.4
isotig01043	1993	35213	72.1	12.19	sp|A2ASS6|TITIN_MOUSE Titin OS=Mus musculus GN=Ttn PE=1 SV=1	164	3e-49	89.2
isotig01045	1988	916	5.28	3.82	sp|P21328|RTJK_DROME RNA-directed DNA polymerase from mobile element jockey OS=Drosophila melanogaster GN=pol PE=1 SV=1	60.5	1e-18	28.69
isotig01048	1996	612	10.22	11.11	sp|Q7SYB5|DEFI6_DANRE Differentially expressed in FDCP 6 homolog OS=Danio rerio GN=def6 PE=2 SV=1	109	9e-23	33.33
isotig01050	1990	666	4.82	4.8	sp|Q8K3A9|MEPCE_MOUSE 7SK snRNA methylphosphate capping enzyme OS=Mus musculus GN=Mepce PE=1 SV=2	66.2	8e-10	49.23
isotig01055	1984	172	9.98	38.37	sp|Q9UMY4|SNX12_HUMAN Sorting nexin-12 OS=Homo sapiens GN=SNX12 PE=1 SV=3	131	1e-45	71.74
isotig01056	1977	536	14.42	17.72	sp|Q5U317|FIP1_RAT Pre-mRNA 3'-end-processing factor FIP1 OS=Rattus norvegicus GN=Fip1l1 PE=1 SV=1	135	1e-30	45.02
isotig01059	1981	2716	26.2	6.37	sp|Q8IN94|OSA_DROME Trithorax group protein osa OS=Drosophila melanogaster GN=osa PE=1 SV=1	327	3e-88	52.58
isotig01062	1981	477	12.12	16.77	sp|Q7TPM3|TRI17_MOUSE E3 ubiquitin-protein ligase TRIM17 OS=Mus musculus GN=Trim17 PE=2 SV=1	109	7e-23	26.85
isotig01064	1988	201	14.03	46.27	sp|Q25C79|AKIR2_RAT Akirin-2 OS=Rattus norvegicus GN=Akirin2 PE=1 SV=1	147	3e-34	48.19
isotig01066	1973	478	13.08	17.99	sp|P27615|SCRB2_RAT Lysosome membrane protein 2 OS=Rattus norvegicus GN=Scarb2 PE=1 SV=2	171	2e-76	36.75
isotig01069	1979	389	12.58	21.34	sp|Q9DAZ9|ZFY19_MOUSE Zinc finger FYVE domain-containing protein 19 OS=Mus musculus GN=Zfyve19 PE=1 SV=2	128	1e-28	37.73
isotig01070	1967	333	25.17	49.55	sp|Q9GKT2|CE004_MACFA Uncharacterized protein C5orf4 homolog OS=Macaca fascicularis GN=QccE-20373 PE=2 SV=1	357	2e-97	52.05
isotig01071	1981	117	13.18	74.36	sp|P60522|GBRL2_RAT Gamma-aminobutyric acid receptor-associated protein-like 2 OS=Rattus norvegicus GN=Gabarapl2 PE=2 SV=1	181	2e-44	75
isotig01073	1968	515	26.37	33.59	sp|Q96GM5|SMRD1_HUMAN SWI/SNF-related matrix-associated actin-dependent regulator of chromatin subfamily D member 1 OS=Homo sapiens GN=SMARCD1 PE=1 SV=2	324	1e-169	86.93
isotig01074	1978	437	49.6	74.83	sp|Q793F9|VPS4A_RAT Vacuolar protein sorting-associated protein 4A OS=Rattus norvegicus GN=Vps4a PE=2 SV=1	608	6e-173	74.32
isotig01075	1971	2388	61.64	16.96	sp|A0JP85|CNOT1_XENTR CCR4-NOT transcription complex subunit 1 OS=Xenopus tropicalis GN=cnot1 PE=2 SV=1	808	0	77.74
[truncated: 15,071 more rows]
