# Supplementary material for: A de novo transcriptome of the noble scallop, Chlamys nobilis, focusing on mining transcripts for carotenoid-based coloration
Source: BMC Genomics. 2015 Feb 5;16(1):44. doi: 10.1186/s12864-015-1241-x (PMC4342821; doi:10.1186/s12864-015-1241-x)
Supplement: Additional file 2: Table S2. — Gene Ontology of C. nobilis unique sequences. [file 12864_2015_1241_MOESM2_ESM.xlsx]

## Sheet: Sheet1
Unigene_id	GO_id	GO_term
isotig07818	GO:0004550	nucleoside diphosphate kinase activity
isotig07818	GO:0005524	ATP binding
isotig07818	GO:0006165	nucleoside diphosphate phosphorylation
isotig07818	GO:0006183	GTP biosynthetic process
isotig07818	GO:0006228	UTP biosynthetic process
isotig07818	GO:0006241	CTP biosynthetic process
isotig07818	GO:0045454	cell redox homeostasis
isotig07818	GO:0007275	multicellular organismal development
isotig07818	GO:0007283	spermatogenesis
isotig07818	GO:0030154	cell differentiation
isotig01265	GO:0005787	signal peptidase complex
isotig01265	GO:0006465	signal peptide processing
isotig01265	GO:0008233	peptidase activity
isotig01265	GO:0016021	integral to membrane
isotig01265	GO:0005783	endoplasmic reticulum
isotig01265	GO:0005789	endoplasmic reticulum membrane
isotig01265	GO:0005792	microsome
isotig01265	GO:0016020	membrane
isotig01265	GO:0016787	hydrolase activity
isotig23056	GO:0003677	DNA binding
isotig23056	GO:0003700	sequence-specific DNA binding transcription factor activity
isotig23056	GO:0003707	steroid hormone receptor activity
isotig23056	GO:0004872	receptor activity
isotig23056	GO:0005634	nucleus
isotig23056	GO:0006351	transcription, DNA-dependent
isotig23056	GO:0006355	regulation of transcription, DNA-dependent
isotig23056	GO:0008270	zinc ion binding
isotig23056	GO:0043401	steroid hormone mediated signaling pathway
isotig23056	GO:0043565	sequence-specific DNA binding
isotig23056	GO:0046872	metal ion binding
HEVCZ0I02G52W0	GO:0004129	cytochrome-c oxidase activity
HEVCZ0I02G52W0	GO:0005507	copper ion binding
HEVCZ0I02G52W0	GO:0005739	mitochondrion
HEVCZ0I02G52W0	GO:0005743	mitochondrial inner membrane
HEVCZ0I02G52W0	GO:0006810	transport
HEVCZ0I02G52W0	GO:0009055	electron carrier activity
HEVCZ0I02G52W0	GO:0016020	membrane
HEVCZ0I02G52W0	GO:0016021	integral to membrane
HEVCZ0I02G52W0	GO:0020037	heme binding
HEVCZ0I02G52W0	GO:0022900	electron transport chain
HEVCZ0I02G52W0	GO:0022904	respiratory electron transport chain
HEVCZ0I02G52W0	GO:0046872	metal ion binding
HEVCZ0I02G52W0	GO:0070469	respiratory chain
HEVCZ0I02G52W0	GO:0003723	RNA binding
HEVCZ0I02G52W0	GO:0003735	structural constituent of ribosome
HEVCZ0I02G52W0	GO:0005622	intracellular
HEVCZ0I02G52W0	GO:0005840	ribosome
HEVCZ0I02G52W0	GO:0006412	translation
HEVCZ0I02G52W0	GO:0019843	rRNA binding
HEVCZ0I02G52W0	GO:0030529	ribonucleoprotein complex
isotig14607	GO:0003824	catalytic activity
isotig14607	GO:0004497	monooxygenase activity
isotig14607	GO:0004504	peptidylglycine monooxygenase activity
isotig14607	GO:0005507	copper ion binding
isotig14607	GO:0006518	peptide metabolic process
isotig14607	GO:0009987	cellular process
isotig14607	GO:0016020	membrane
isotig14607	GO:0016715	oxidoreductase activity, acting on paired donors, with incorporation or reduction of molecular oxygen, reduced ascorbate as one donor, and incorporation of one atom of oxygen
isotig14607	GO:0055114	oxidation-reduction process
isotig14607	GO:0004598	peptidylamidoglycolate lyase activity
isotig14607	GO:0008152	metabolic process
isotig14607	GO:0016021	integral to membrane
isotig14607	GO:0016491	oxidoreductase activity
isotig14607	GO:0016829	lyase activity
isotig14607	GO:0030658	transport vesicle membrane
isotig14607	GO:0031410	cytoplasmic vesicle
isotig14607	GO:0046872	metal ion binding
isotig02152	GO:0003824	catalytic activity
isotig02152	GO:0008152	metabolic process
HEVCZ0I02GNRAB	GO:0005524	ATP binding
HEVCZ0I02GNRAB	GO:0000166	nucleotide binding
HEVCZ0I02GNRAB	GO:0017111	nucleoside-triphosphatase activity
HKT9K4F01AJYNG	GO:0000166	nucleotide binding
HKT9K4F01AJYNG	GO:0003746	translation elongation factor activity
HKT9K4F01AJYNG	GO:0003924	GTPase activity
HKT9K4F01AJYNG	GO:0005525	GTP binding
HKT9K4F01AJYNG	GO:0005737	cytoplasm
HKT9K4F01AJYNG	GO:0006184	GTP catabolic process
HKT9K4F01AJYNG	GO:0006414	translational elongation
HKT9K4F01AJYNG	GO:0006412	translation
HEVCZ0I02G2Q2N	GO:0005622	intracellular
HEVCZ0I02G2Q2N	GO:0000794	condensed nuclear chromosome
HEVCZ0I02G2Q2N	GO:0001673	male germ cell nucleus
HEVCZ0I02G2Q2N	GO:0005488	binding
HEVCZ0I02G2Q2N	GO:0006974	response to DNA damage stimulus
HEVCZ0I02G2Q2N	GO:0010212	response to ionizing radiation
HEVCZ0I02G2Q2N	GO:0016605	PML body
HEVCZ0I02G2Q2N	GO:0003677	DNA binding
HEVCZ0I02G2Q2N	GO:0005634	nucleus
HEVCZ0I02G2Q2N	GO:0006260	DNA replication
HEVCZ0I02G2Q2N	GO:0006281	DNA repair
HEVCZ0I02G2Q2N	GO:0007049	cell cycle
HEVCZ0I02G2Q2N	GO:0000076	DNA replication checkpoint
HEVCZ0I02G2Q2N	GO:0000785	chromatin
HEVCZ0I02G2Q2N	GO:0003682	chromatin binding
HEVCZ0I02G2Q2N	GO:0005515	protein binding
HEVCZ0I02G2Q2N	GO:0006270	DNA-dependent DNA replication initiation
HEVCZ0I02G2Q2N	GO:0019900	kinase binding
HEVCZ0I02G2Q2N	GO:0030174	regulation of DNA-dependent DNA replication initiation
HEVCZ0I02G2Q2N	GO:0033138	positive regulation of peptidyl-serine phosphorylation
HEVCZ0I02G2Q2N	GO:0035563	positive regulation of chromatin binding
HEVCZ0I02G2Q2N	GO:0045860	positive regulation of protein kinase activity
HEVCZ0I02G2Q2N	GO:0071163	DNA replication preinitiation complex assembly
HEVCZ0I02G2Q2N	GO:0071165	GINS complex assembly
HEVCZ0I02G2Q2N	GO:0071168	protein localization to chromatin
HEVCZ0I02G2Q2N	GO:0005656	pre-replicative complex
HEVCZ0I02G2Q2N	GO:0006267	pre-replicative complex assembly
HEVCZ0I02G2Q2N	GO:0006271	DNA strand elongation involved in DNA replication
HEVCZ0I02GHFIE	GO:0004221	ubiquitin thiolesterase activity
HEVCZ0I02GHFIE	GO:0006511	ubiquitin-dependent protein catabolic process
HEVCZ0I02GHFIE	GO:0016787	hydrolase activity
isotig25517	GO:0008083	growth factor activity
isotig25517	GO:0040007	growth
isotig25517	GO:0005515	protein binding
isotig25517	GO:0005576	extracellular region
isotig25517	GO:0005125	cytokine activity
isotig25517	GO:0005615	extracellular space
isotig25517	GO:0007275	multicellular organismal development
isotig25517	GO:0009653	anatomical structure morphogenesis
isotig25517	GO:0016015	morphogen activity
isotig25517	GO:0030154	cell differentiation
isotig10529	GO:0003723	RNA binding
isotig10529	GO:0003735	structural constituent of ribosome
isotig10529	GO:0005622	intracellular
isotig10529	GO:0005840	ribosome
isotig10529	GO:0006412	translation
isotig10529	GO:0015934	large ribosomal subunit
isotig10529	GO:0030529	ribonucleoprotein complex
isotig11971	GO:0003924	GTPase activity
isotig11971	GO:0005525	GTP binding
isotig11971	GO:0006184	GTP catabolic process
HKT9K4F01AGZEY	GO:0007034	vacuolar transport
HKT9K4F01AGZEY	GO:0030904	retromer complex
HKT9K4F01AGZEY	GO:0005737	cytoplasm
HKT9K4F01AGZEY	GO:0006810	transport
HKT9K4F01AGZEY	GO:0015031	protein transport
HKT9K4F01AGZEY	GO:0016020	membrane
isotig10998	GO:0004174	electron-transferring-flavoprotein dehydrogenase activity
isotig10998	GO:0016491	oxidoreductase activity
isotig10998	GO:0051536	iron-sulfur cluster binding
isotig10998	GO:0055114	oxidation-reduction process
isotig10998	GO:0005739	mitochondrion
isotig10998	GO:0005743	mitochondrial inner membrane
isotig10998	GO:0006810	transport
isotig10998	GO:0016020	membrane
isotig10998	GO:0022900	electron transport chain
isotig10998	GO:0046872	metal ion binding
isotig10998	GO:0051539	4 iron, 4 sulfur cluster binding
HEVCZ0I02FKHXQ	GO:0005044	scavenger receptor activity
HEVCZ0I02FKHXQ	GO:0016020	membrane
HEVCZ0I02FKHXQ	GO:0005576	extracellular region
HEVCZ0I02FKHXQ	GO:0006810	transport
HEVCZ0I02FKHXQ	GO:0007275	multicellular organismal development
HEVCZ0I02FKHXQ	GO:0015031	protein transport
HEVCZ0I02FKHXQ	GO:0019898	extrinsic to membrane
HEVCZ0I02FKHXQ	GO:0030154	cell differentiation
HEVCZ0I02FKHXQ	GO:0035375	zymogen binding
HEVCZ0I02FKHXQ	GO:0042589	zymogen granule membrane
HEVCZ0I02FKHXQ	GO:0051636	Gram-negative bacterial cell surface binding
HEVCZ0I02FKHXQ	GO:0051637	Gram-positive bacterial cell surface binding
HEVCZ0I02FKHXQ	GO:0003824	catalytic activity
HEVCZ0I02FKHXQ	GO:0004252	serine-type endopeptidase activity
HEVCZ0I02FKHXQ	GO:0006508	proteolysis
HEVCZ0I02FKHXQ	GO:0008233	peptidase activity
HEVCZ0I02FKHXQ	GO:0008236	serine-type peptidase activity
HEVCZ0I02FKHXQ	GO:0016787	hydrolase activity
HEVCZ0I02FKHXQ	GO:0004872	receptor activity
HEVCZ0I02FKHXQ	GO:0016021	integral to membrane
isotig02038	GO:0000166	nucleotide binding
isotig02038	GO:0003676	nucleic acid binding
isotig02038	GO:0003723	RNA binding
isotig02038	GO:0005634	nucleus
isotig02038	GO:0006397	mRNA processing
isotig02038	GO:0005813	centrosome
isotig02038	GO:0006351	transcription, DNA-dependent
isotig02038	GO:0006355	regulation of transcription, DNA-dependent
isotig02038	GO:0008380	RNA splicing
isotig02038	GO:0015630	microtubule cytoskeleton
isotig02038	GO:0016607	nuclear speck
isotig35484	GO:0016021	integral to membrane
isotig20590	GO:0000166	nucleotide binding
isotig20590	GO:0003774	motor activity
isotig20590	GO:0005524	ATP binding
isotig20590	GO:0016459	myosin complex
HEVCZ0I02JRXSN	GO:0000166	nucleotide binding
HEVCZ0I02JRXSN	GO:0005524	ATP binding
HEVCZ0I02JRXSN	GO:0006950	response to stress
HEVCZ0I02JRXSN	GO:0005737	cytoplasm
HEVCZ0I02JRXSN	GO:0042470	melanosome
HEVCZ0I02JRXSN	GO:0030529	ribonucleoprotein complex
HEVCZ0I02JRXSN	GO:0045892	negative regulation of transcription, DNA-dependent
isotig23813	GO:0005085	guanyl-nucleotide exchange factor activity
isotig23813	GO:0005089	Rho guanyl-nucleotide exchange factor activity
isotig23813	GO:0005622	intracellular
isotig23813	GO:0035023	regulation of Rho protein signal transduction
isotig23813	GO:0035556	intracellular signal transduction
isotig23813	GO:0000166	nucleotide binding
isotig23813	GO:0003723	RNA binding
isotig23813	GO:0003964	RNA-directed DNA polymerase activity
isotig23813	GO:0004672	protein kinase activity
isotig23813	GO:0005524	ATP binding
isotig23813	GO:0006278	RNA-dependent DNA replication
isotig23813	GO:0006468	protein phosphorylation
isotig23813	GO:0016772	transferase activity, transferring phosphorus-containing groups
isotig23813	GO:0004674	protein serine/threonine kinase activity
isotig23813	GO:0004725	protein tyrosine phosphatase activity
isotig23813	GO:0016740	transferase activity
isotig23813	GO:0016787	hydrolase activity
isotig23813	GO:0035335	peptidyl-tyrosine dephosphorylation
isotig30506	GO:0005509	calcium ion binding
isotig14467	GO:0005488	binding
HEVCZ0I02IAXMI	GO:0000786	nucleosome
HEVCZ0I02IAXMI	GO:0003677	DNA binding
HEVCZ0I02IAXMI	GO:0005634	nucleus
HEVCZ0I02IAXMI	GO:0005694	chromosome
HEVCZ0I02IAXMI	GO:0006334	nucleosome assembly
HEVCZ0I02FY744	GO:0005488	binding
HEVCZ0I02FY744	GO:0008152	metabolic process
HEVCZ0I02FY744	GO:0016491	oxidoreductase activity
HEVCZ0I02FY744	GO:0055114	oxidation-reduction process
HEVCZ0I02FY744	GO:0004090	carbonyl reductase (NADPH) activity
HEVCZ0I02FY744	GO:0005737	cytoplasm
HEVCZ0I02FY744	GO:0017144	drug metabolic process
HEVCZ0I02FY744	GO:0042373	vitamin K metabolic process
HEVCZ0I02FY744	GO:0047021	15-hydroxyprostaglandin dehydrogenase (NADP+) activity
HEVCZ0I02FY744	GO:0050221	prostaglandin-E2 9-reductase activity
HKT9K4F01CC4VT	GO:0008270	zinc ion binding
HKT9K4F01CC4VT	GO:0046872	metal ion binding
HKT9K4F01CC4VT	GO:0003677	DNA binding
HKT9K4F01CC4VT	GO:0004842	ubiquitin-protein ligase activity
HKT9K4F01CC4VT	GO:0005634	nucleus
HKT9K4F01CC4VT	GO:0005886	plasma membrane
HKT9K4F01CC4VT	GO:0007275	multicellular organismal development
HKT9K4F01CC4VT	GO:0007399	nervous system development
HKT9K4F01CC4VT	GO:0007422	peripheral nervous system development
HKT9K4F01CC4VT	GO:0007423	sensory organ development
HKT9K4F01CC4VT	GO:0007498	mesoderm development
HKT9K4F01CC4VT	GO:0016360	sensory organ precursor cell fate determination
HKT9K4F01CC4VT	GO:0016567	protein ubiquitination
HKT9K4F01CC4VT	GO:0030154	cell differentiation
isotig09354	GO:0005622	intracellular
isotig09354	GO:0008270	zinc ion binding
isotig09354	GO:0046872	metal ion binding
isotig09354	GO:0016874	ligase activity
HHB82OK01CTV88	GO:0004129	cytochrome-c oxidase activity
HHB82OK01CTV88	GO:0005506	iron ion binding
HHB82OK01CTV88	GO:0005739	mitochondrion
HHB82OK01CTV88	GO:0005743	mitochondrial inner membrane
HHB82OK01CTV88	GO:0006810	transport
HHB82OK01CTV88	GO:0009055	electron carrier activity
HHB82OK01CTV88	GO:0009060	aerobic respiration
HHB82OK01CTV88	GO:0016020	membrane
HHB82OK01CTV88	GO:0016021	integral to membrane
HHB82OK01CTV88	GO:0016491	oxidoreductase activity
HHB82OK01CTV88	GO:0020037	heme binding
HHB82OK01CTV88	GO:0022900	electron transport chain
HHB82OK01CTV88	GO:0046872	metal ion binding
HHB82OK01CTV88	GO:0055114	oxidation-reduction process
HHB82OK01CTV88	GO:0070469	respiratory chain
HEVCZ0I02F6K39	GO:0003677	DNA binding
HEVCZ0I02F6K39	GO:0004518	nuclease activity
HEVCZ0I02F6K39	GO:0004527	exonuclease activity
HEW737K02HKXEG	GO:0004129	cytochrome-c oxidase activity
HEW737K02HKXEG	GO:0005739	mitochondrion
HEW737K02HKXEG	GO:0006123	mitochondrial electron transport, cytochrome c to oxygen
HEW737K02HKXEG	GO:0016020	membrane
HEW737K02HKXEG	GO:0016021	integral to membrane
HEW737K02HKXEG	GO:0022904	respiratory electron transport chain
HHB82OK01CLV1Q	GO:0000166	nucleotide binding
HHB82OK01CLV1Q	GO:0003746	translation elongation factor activity
HHB82OK01CLV1Q	GO:0003924	GTPase activity
HHB82OK01CLV1Q	GO:0005525	GTP binding
HHB82OK01CLV1Q	GO:0005737	cytoplasm
HHB82OK01CLV1Q	GO:0006184	GTP catabolic process
HHB82OK01CLV1Q	GO:0006414	translational elongation
HHB82OK01CLV1Q	GO:0006412	translation
isotig23555	GO:0003824	catalytic activity
isotig23555	GO:0009058	biosynthetic process
isotig23555	GO:0016769	transferase activity, transferring nitrogenous groups
isotig23555	GO:0030170	pyridoxal phosphate binding
isotig23555	GO:0016847	1-aminocyclopropane-1-carboxylate synthase activity
isotig23555	GO:0042218	1-aminocyclopropane-1-carboxylate biosynthetic process
isotig11023	GO:0046872	metal ion binding
isotig11023	GO:0016740	transferase activity
isotig01576	GO:0000166	nucleotide binding
isotig01576	GO:0004812	aminoacyl-tRNA ligase activity
isotig01576	GO:0004829	threonine-tRNA ligase activity
isotig01576	GO:0005524	ATP binding
isotig01576	GO:0005737	cytoplasm
isotig01576	GO:0006418	tRNA aminoacylation for protein translation
isotig01576	GO:0006435	threonyl-tRNA aminoacylation
isotig01576	GO:0016876	ligase activity, forming aminoacyl-tRNA and related compounds
isotig01576	GO:0043039	tRNA aminoacylation
isotig01576	GO:0006412	translation
isotig01576	GO:0016874	ligase activity
isotig18800	GO:0016881	acid-amino acid ligase activity
isotig18800	GO:0004842	ubiquitin-protein ligase activity
isotig18800	GO:0016567	protein ubiquitination
isotig18800	GO:0016874	ligase activity
isotig18800	GO:0000166	nucleotide binding
isotig18800	GO:0005524	ATP binding
isotig18800	GO:0005783	endoplasmic reticulum
isotig18800	GO:0005789	endoplasmic reticulum membrane
isotig18800	GO:0016020	membrane
isotig18800	GO:0016021	integral to membrane
HKT9K4F01A5QUS	GO:0003676	nucleic acid binding
HKT9K4F01A5QUS	GO:0003677	DNA binding
HKT9K4F01A5QUS	GO:0006355	regulation of transcription, DNA-dependent
HKT9K4F01A5QUS	GO:0003723	RNA binding
HKT9K4F01A5QUS	GO:0005634	nucleus
HKT9K4F01A5QUS	GO:0006351	transcription, DNA-dependent
HKT9K4F01A5QUS	GO:0005737	cytoplasm
HKT9K4F01A5QUS	GO:0006397	mRNA processing
HKT9K4F01A5QUS	GO:0008380	RNA splicing
HKT9K4F01A5QUS	GO:0071204	histone pre-mRNA 3'end processing complex
HKT9K4F01A5QUS	GO:0005576	extracellular region
HKT9K4F01A5QUS	GO:0010494	stress granule
HKT9K4F01A5QUS	GO:0030529	ribonucleoprotein complex
HKT9K4F01A5QUS	GO:0051781	positive regulation of cell division
HKT9K4F01A5QUS	GO:0070934	CRD-mediated mRNA stabilization
HKT9K4F01AIHMG	GO:0004748	ribonucleoside-diphosphate reductase activity
HKT9K4F01AIHMG	GO:0009186	deoxyribonucleoside diphosphate metabolic process
HKT9K4F01AIHMG	GO:0055114	oxidation-reduction process
isotig06221	GO:0000166	nucleotide binding
isotig06221	GO:0003676	nucleic acid binding
isotig23439	GO:0003676	nucleic acid binding
isotig23439	GO:0003723	RNA binding
isotig23439	GO:0003964	RNA-directed DNA polymerase activity
isotig23439	GO:0006278	RNA-dependent DNA replication
isotig23439	GO:0008270	zinc ion binding
isotig23439	GO:0003677	DNA binding
isotig23439	GO:0015074	DNA integration
isotig03130	GO:0005488	binding
isotig03130	GO:0016491	oxidoreductase activity
isotig03130	GO:0055114	oxidation-reduction process
isotig03130	GO:0003677	DNA binding
isotig03130	GO:0003824	catalytic activity
isotig03130	GO:0005634	nucleus
isotig03130	GO:0006367	transcription initiation from RNA polymerase II promoter
isotig03130	GO:0045893	positive regulation of transcription, DNA-dependent
HEVCZ0I02GY5CL	GO:0003779	actin binding
isotig40483	GO:0005524	ATP binding
isotig40483	GO:0006457	protein folding
isotig40483	GO:0009408	response to heat
isotig40483	GO:0031072	heat shock protein binding
isotig40483	GO:0051082	unfolded protein binding
isotig40483	GO:0005083	small GTPase regulator activity
isotig40483	GO:0005133	interferon-gamma receptor binding
isotig40483	GO:0005634	nucleus
isotig40483	GO:0005737	cytoplasm
isotig40483	GO:0005739	mitochondrion
isotig40483	GO:0005759	mitochondrial matrix
isotig40483	GO:0005829	cytosol
isotig40483	GO:0005884	actin filament
isotig40483	GO:0006264	mitochondrial DNA replication
isotig40483	GO:0006469	negative regulation of protein kinase activity
isotig40483	GO:0006915	apoptosis
isotig40483	GO:0006919	activation of caspase activity
isotig40483	GO:0006924	activation-induced cell death of T cells
isotig40483	GO:0007005	mitochondrion organization
isotig40483	GO:0007264	small GTPase mediated signal transduction
isotig40483	GO:0007528	neuromuscular junction development
isotig40483	GO:0007569	cell aging
isotig40483	GO:0008134	transcription factor binding
isotig40483	GO:0008219	cell death
isotig40483	GO:0008285	negative regulation of cell proliferation
isotig40483	GO:0008385	IkappaB kinase complex
isotig40483	GO:0009790	embryo development
isotig40483	GO:0019901	protein kinase binding
isotig40483	GO:0031398	positive regulation of protein ubiquitination
isotig40483	GO:0032088	negative regulation of NF-kappaB transcription factor activity
isotig40483	GO:0033077	T cell differentiation in thymus
isotig40483	GO:0033256	I-kappaB/NF-kappaB complex
isotig40483	GO:0034341	response to interferon-gamma
isotig40483	GO:0042102	positive regulation of T cell proliferation
isotig40483	GO:0042645	mitochondrial nucleoid
isotig40483	GO:0043065	positive regulation of apoptosis
isotig40483	GO:0043066	negative regulation of apoptosis
isotig40483	GO:0043124	negative regulation of I-kappaB kinase/NF-kappaB cascade
isotig40483	GO:0043154	negative regulation of caspase activity
isotig40483	GO:0046872	metal ion binding
isotig40483	GO:0050821	protein stabilization
isotig40483	GO:0051059	NF-kappaB binding
isotig40483	GO:0060336	negative regulation of interferon-gamma-mediated signaling pathway
isotig02169	GO:0003924	GTPase activity
isotig02169	GO:0005198	structural molecule activity
isotig02169	GO:0005525	GTP binding
isotig02169	GO:0005874	microtubule
isotig02169	GO:0006184	GTP catabolic process
isotig02169	GO:0007017	microtubule-based process
isotig02169	GO:0007018	microtubule-based movement
isotig02169	GO:0043234	protein complex
isotig02169	GO:0051258	protein polymerization
isotig02169	GO:0000166	nucleotide binding
isotig02169	GO:0005737	cytoplasm
isotig02169	GO:0005856	cytoskeleton
isotig02953	GO:0003677	DNA binding
isotig02953	GO:0005634	nucleus
isotig02953	GO:0005694	chromosome
isotig02953	GO:0005737	cytoplasm
isotig02953	GO:0005829	cytosol
isotig02953	GO:0015074	DNA integration
isotig02953	GO:0019047	provirus integration
isotig02953	GO:0019059	initiation of viral infection
HHB82OK01APCRF	GO:0003735	structural constituent of ribosome
HHB82OK01APCRF	GO:0005622	intracellular
HHB82OK01APCRF	GO:0005840	ribosome
HHB82OK01APCRF	GO:0006412	translation
HHB82OK01APCRF	GO:0015934	large ribosomal subunit
HHB82OK01APCRF	GO:0030529	ribonucleoprotein complex
isotig17381	GO:0005634	nucleus
isotig17381	GO:0005739	mitochondrion
HEVCZ0I02IU3EI	GO:0016740	transferase activity
HEVCZ0I02IU3EI	GO:0016757	transferase activity, transferring glycosyl groups
HEVCZ0I02IU3EI	GO:0005783	endoplasmic reticulum
HEVCZ0I02IU3EI	GO:0005975	carbohydrate metabolic process
HEVCZ0I02IU3EI	GO:0006004	fucose metabolic process
HEVCZ0I02IU3EI	GO:0046922	peptide-O-fucosyltransferase activity
isotig28009	GO:0003676	nucleic acid binding
isotig28009	GO:0003677	DNA binding
isotig28009	GO:0004386	helicase activity
isotig28009	GO:0005524	ATP binding
isotig28009	GO:0008026	ATP-dependent helicase activity
isotig28009	GO:0008270	zinc ion binding
HKT9K4F01B0LEK	GO:0004622	lysophospholipase activity
HKT9K4F01B0LEK	GO:0016787	hydrolase activity
HKT9K4F01B0LEK	GO:0003723	RNA binding
HKT9K4F01B0LEK	GO:0004623	phospholipase A2 activity
HKT9K4F01B0LEK	GO:0005737	cytoplasm
isotig34652	GO:0004872	receptor activity
HEVCZ0I02GGWSP	GO:0003676	nucleic acid binding
HEVCZ0I02GGWSP	GO:0003677	DNA binding
HEVCZ0I02GGWSP	GO:0015074	DNA integration
isotig07403	GO:0046872	metal ion binding
HEW737K02HPSFE	GO:0005739	mitochondrion
HEW737K02HPSFE	GO:0005743	mitochondrial inner membrane
HEW737K02HPSFE	GO:0006810	transport
HEW737K02HPSFE	GO:0008137	NADH dehydrogenase (ubiquinone) activity
HEW737K02HPSFE	GO:0016020	membrane
HEW737K02HPSFE	GO:0016021	integral to membrane
HEW737K02HPSFE	GO:0016491	oxidoreductase activity
HEW737K02HPSFE	GO:0022900	electron transport chain
HEW737K02HPSFE	GO:0042773	ATP synthesis coupled electron transport
HEW737K02HPSFE	GO:0055114	oxidation-reduction process
HEW737K02HPSFE	GO:0070469	respiratory chain
isotig07847	GO:0005739	mitochondrion
isotig07847	GO:0008137	NADH dehydrogenase (ubiquinone) activity
isotig07847	GO:0016020	membrane
isotig07847	GO:0016021	integral to membrane
isotig07847	GO:0016491	oxidoreductase activity
isotig07847	GO:0055114	oxidation-reduction process
isotig07847	GO:0005743	mitochondrial inner membrane
isotig07847	GO:0006810	transport
isotig07847	GO:0022900	electron transport chain
isotig07847	GO:0070469	respiratory chain
isotig07847	GO:0005886	plasma membrane
isotig07847	GO:0048038	quinone binding
isotig07847	GO:0050136	NADH dehydrogenase (quinone) activity
isotig15167	GO:0001682	tRNA 5'-leader removal
isotig15167	GO:0004526	ribonuclease P activity
isotig15167	GO:0006396	RNA processing
isotig02475	GO:0004842	ubiquitin-protein ligase activity
isotig02475	GO:0004872	receptor activity
isotig02475	GO:0007165	signal transduction
isotig02475	GO:0008270	zinc ion binding
isotig02475	GO:0016567	protein ubiquitination
isotig02475	GO:0042981	regulation of apoptosis
isotig02475	GO:0046872	metal ion binding
isotig17939	GO:0001701	in utero embryonic development
isotig17939	GO:0005488	binding
isotig17939	GO:0005634	nucleus
isotig17939	GO:0005737	cytoplasm
isotig17939	GO:0008180	signalosome
HEVCZ0I02JGKVZ	GO:0004129	cytochrome-c oxidase activity
HEVCZ0I02JGKVZ	GO:0005506	iron ion binding
HEVCZ0I02JGKVZ	GO:0005739	mitochondrion
HEVCZ0I02JGKVZ	GO:0005743	mitochondrial inner membrane
HEVCZ0I02JGKVZ	GO:0006810	transport
HEVCZ0I02JGKVZ	GO:0009055	electron carrier activity
HEVCZ0I02JGKVZ	GO:0009060	aerobic respiration
HEVCZ0I02JGKVZ	GO:0016020	membrane
HEVCZ0I02JGKVZ	GO:0016021	integral to membrane
HEVCZ0I02JGKVZ	GO:0016491	oxidoreductase activity
HEVCZ0I02JGKVZ	GO:0020037	heme binding
HEVCZ0I02JGKVZ	GO:0022900	electron transport chain
HEVCZ0I02JGKVZ	GO:0046872	metal ion binding
HEVCZ0I02JGKVZ	GO:0055114	oxidation-reduction process
HEVCZ0I02JGKVZ	GO:0070469	respiratory chain
isotig12371	GO:0004407	histone deacetylase activity
isotig12371	GO:0005634	nucleus
isotig12371	GO:0006351	transcription, DNA-dependent
isotig12371	GO:0006355	regulation of transcription, DNA-dependent
isotig12371	GO:0016568	chromatin modification
isotig12371	GO:0016575	histone deacetylation
isotig12371	GO:0016787	hydrolase activity
isotig12371	GO:0031078	histone deacetylase activity (H3-K14 specific)
isotig12371	GO:0032041	NAD-dependent histone deacetylase activity (H3-K14 specific)
isotig12371	GO:0032129	histone deacetylase activity (H3-K9 specific)
isotig12371	GO:0034739	histone deacetylase activity (H3-K16 specific)
isotig12371	GO:0046969	NAD-dependent histone deacetylase activity (H3-K9 specific)
isotig12371	GO:0046970	NAD-dependent histone deacetylase activity (H4-K16 specific)
isotig12371	GO:0001764	neuron migration
isotig12371	GO:0001889	liver development
isotig12371	GO:0008285	negative regulation of cell proliferation
isotig12371	GO:0016055	Wnt receptor signaling pathway
isotig12371	GO:0021754	facial nucleus development
isotig12371	GO:0021903	rostrocaudal neural tube patterning
isotig12371	GO:0030318	melanocyte differentiation
isotig12371	GO:0031017	exocrine pancreas development
isotig12371	GO:0048263	determination of dorsal identity
isotig12371	GO:0048565	digestive tract development
isotig12371	GO:0048709	oligodendrocyte differentiation
isotig12371	GO:0050769	positive regulation of neurogenesis
isotig12371	GO:0060028	convergent extension involved in axis elongation
isotig12371	GO:0060218	hemopoietic stem cell differentiation
isotig12371	GO:0005737	cytoplasm
isotig12371	GO:0000118	histone deacetylase complex
isotig12371	GO:0008134	transcription factor binding
isotig25291	GO:0000166	nucleotide binding
isotig25291	GO:0003723	RNA binding
isotig25291	GO:0004540	ribonuclease activity
isotig25291	GO:0005524	ATP binding
isotig25291	GO:0017111	nucleoside-triphosphatase activity
HEVCZ0I02G1XFF	GO:0003735	structural constituent of ribosome
HEVCZ0I02G1XFF	GO:0005840	ribosome
HEVCZ0I02G1XFF	GO:0006412	translation
HEVCZ0I02G1XFF	GO:0015934	large ribosomal subunit
HEVCZ0I02G1XFF	GO:0005622	intracellular
HEVCZ0I02G1XFF	GO:0030529	ribonucleoprotein complex
isotig05733	GO:0000502	proteasome complex
isotig05733	GO:0004175	endopeptidase activity
isotig05733	GO:0004298	threonine-type endopeptidase activity
isotig05733	GO:0005634	nucleus
isotig05733	GO:0005737	cytoplasm
isotig05733	GO:0005839	proteasome core complex
isotig05733	GO:0008233	peptidase activity
isotig05733	GO:0016787	hydrolase activity
isotig05733	GO:0051603	proteolysis involved in cellular protein catabolic process
HEW737K02GVTWV	GO:0004252	serine-type endopeptidase activity
HEW737K02GVTWV	GO:0006508	proteolysis
HEW737K02GVTWV	GO:0008233	peptidase activity
HEW737K02GVTWV	GO:0008236	serine-type peptidase activity
HEW737K02GVTWV	GO:0016787	hydrolase activity
HEW737K02GVTWV	GO:0004175	endopeptidase activity
HEW737K02GVTWV	GO:0005615	extracellular space
HEW737K02GVTWV	GO:0005625	soluble fraction
HEW737K02GVTWV	GO:0007399	nervous system development
HEW737K02GVTWV	GO:0016020	membrane
HEW737K02GVTWV	GO:0016486	peptide hormone processing
HEW737K02GVTWV	GO:0016540	protein autoprocessing
HEW737K02GVTWV	GO:0030070	insulin processing
HEW737K02GVTWV	GO:0030133	transport vesicle
HEW737K02GVTWV	GO:0031410	cytoplasmic vesicle
HEW737K02GVTWV	GO:0034230	enkephalin processing
HEW737K02GVTWV	GO:0051605	protein maturation by peptide bond cleavage
isotig02420	GO:0005739	mitochondrion
HKT9K4F01CD0SK	GO:0005576	extracellular region
isotig00612	GO:0006508	proteolysis
isotig00612	GO:0008152	metabolic process
isotig00612	GO:0008237	metallopeptidase activity
isotig00612	GO:0016787	hydrolase activity
isotig00612	GO:0016805	dipeptidase activity
isotig00612	GO:0034701	tripeptidase activity
isotig00612	GO:0004180	carboxypeptidase activity
isotig00612	GO:0005737	cytoplasm
isotig00612	GO:0008233	peptidase activity
isotig00612	GO:0046872	metal ion binding
isotig08345	GO:0000166	nucleotide binding
isotig08345	GO:0003777	microtubule motor activity
isotig08345	GO:0005524	ATP binding
isotig08345	GO:0007018	microtubule-based movement
isotig08345	GO:0017111	nucleoside-triphosphatase activity
isotig08345	GO:0030286	dynein complex
HHB82OK01DLZFE	GO:0003735	structural constituent of ribosome
HHB82OK01DLZFE	GO:0005622	intracellular
HHB82OK01DLZFE	GO:0005840	ribosome
HHB82OK01DLZFE	GO:0006412	translation
HHB82OK01DLZFE	GO:0015934	large ribosomal subunit
HHB82OK01DLZFE	GO:0030529	ribonucleoprotein complex
HHB82OK01DLZFE	GO:0003723	RNA binding
HKT9K4F01BBNVC	GO:0000166	nucleotide binding
HKT9K4F01BBNVC	GO:0004672	protein kinase activity
HKT9K4F01BBNVC	GO:0004674	protein serine/threonine kinase activity
HKT9K4F01BBNVC	GO:0004683	calmodulin-dependent protein kinase activity
HKT9K4F01BBNVC	GO:0005516	calmodulin binding
HKT9K4F01BBNVC	GO:0005524	ATP binding
HKT9K4F01BBNVC	GO:0006468	protein phosphorylation
HKT9K4F01BBNVC	GO:0016301	kinase activity
HKT9K4F01BBNVC	GO:0016310	phosphorylation
HKT9K4F01BBNVC	GO:0016740	transferase activity
HKT9K4F01BBNVC	GO:0016772	transferase activity, transferring phosphorus-containing groups
HKT9K4F01BBNVC	GO:0000082	G1/S transition of mitotic cell cycle
HKT9K4F01BBNVC	GO:0005634	nucleus
HKT9K4F01BBNVC	GO:0005654	nucleoplasm
HKT9K4F01BBNVC	GO:0005737	cytoplasm
HKT9K4F01BBNVC	GO:0005829	cytosol
HKT9K4F01BBNVC	GO:0005886	plasma membrane
HKT9K4F01BBNVC	GO:0005954	calcium- and calmodulin-dependent protein kinase complex
HKT9K4F01BBNVC	GO:0006816	calcium ion transport
HKT9K4F01BBNVC	GO:0030315	T-tubule
HKT9K4F01BBNVC	GO:0030666	endocytic vesicle membrane
HKT9K4F01BBNVC	GO:0031594	neuromuscular junction
HKT9K4F01BBNVC	GO:0046777	protein autophosphorylation
HKT9K4F01BBNVC	GO:0060048	cardiac muscle contraction
HEVCZ0I02HU8QC	GO:0003824	catalytic activity
HEVCZ0I02HU8QC	GO:0008152	metabolic process
isotig13841	GO:0003676	nucleic acid binding
isotig13841	GO:0004527	exonuclease activity
isotig13841	GO:0004534	5'-3' exoribonuclease activity
isotig13841	GO:0005622	intracellular
isotig13841	GO:0005634	nucleus
isotig13841	GO:0006139	nucleobase, nucleoside, nucleotide and nucleic acid metabolic process
isotig13841	GO:0008270	zinc ion binding
isotig13841	GO:0046872	metal ion binding
isotig13841	GO:0000738	DNA catabolic process, exonucleolytic
isotig13841	GO:0003723	RNA binding
isotig13841	GO:0004518	nuclease activity
isotig13841	GO:0005730	nucleolus
isotig13841	GO:0006351	transcription, DNA-dependent
isotig13841	GO:0006353	transcription termination, DNA-dependent
isotig13841	GO:0006355	regulation of transcription, DNA-dependent
isotig13841	GO:0006397	mRNA processing
isotig13841	GO:0008409	5'-3' exonuclease activity
isotig13841	GO:0016787	hydrolase activity
HKT9K4F01AME9D	GO:0005044	scavenger receptor activity
HKT9K4F01AME9D	GO:0016020	membrane
HKT9K4F01AME9D	GO:0003824	catalytic activity
HKT9K4F01AME9D	GO:0004252	serine-type endopeptidase activity
HKT9K4F01AME9D	GO:0006508	proteolysis
HKT9K4F01A7NQH	GO:0005783	endoplasmic reticulum
HKT9K4F01A7NQH	GO:0008201	heparin binding
HKT9K4F01A7NQH	GO:0050750	low-density lipoprotein particle receptor binding
HKT9K4F01A7NQH	GO:0004872	receptor activity
HEW737K02JWDU0	GO:0003735	structural constituent of ribosome
HEW737K02JWDU0	GO:0005622	intracellular
HEW737K02JWDU0	GO:0005840	ribosome
HEW737K02JWDU0	GO:0006412	translation
HEW737K02JWDU0	GO:0030529	ribonucleoprotein complex
HEW737K02JWDU0	GO:0005730	nucleolus
HEW737K02JWDU0	GO:0005829	cytosol
HEW737K02JWDU0	GO:0006364	rRNA processing
HEW737K02JWDU0	GO:0006414	translational elongation
HEW737K02JWDU0	GO:0015669	gas transport
HEW737K02JWDU0	GO:0022627	cytosolic small ribosomal subunit
HEW737K02JWDU0	GO:0030218	erythrocyte differentiation
HEW737K02JWDU0	GO:0042274	ribosomal small subunit biogenesis
HEW737K02JWDU0	GO:0048856	anatomical structure development
isotig00762	GO:0005737	cytoplasm
isotig00762	GO:0009968	negative regulation of signal transduction
isotig44449	GO:0006914	autophagy
isotig44449	GO:0031090	organelle membrane
isotig44449	GO:0042594	response to starvation
isotig44449	GO:0080025	phosphatidylinositol-3,5-bisphosphate binding
HKT9K4F01ATE2H	GO:0003735	structural constituent of ribosome
HKT9K4F01ATE2H	GO:0005840	ribosome
HKT9K4F01ATE2H	GO:0006412	translation
HKT9K4F01ATE2H	GO:0015934	large ribosomal subunit
HKT9K4F01ATE2H	GO:0030529	ribonucleoprotein complex
HEW737K02I7TQB	GO:0004835	tubulin-tyrosine ligase activity
HEW737K02I7TQB	GO:0005524	ATP binding
HEW737K02I7TQB	GO:0006464	protein modification process
HEW737K02I7TQB	GO:0016874	ligase activity
HHB82OK01B3Q3K	GO:0003735	structural constituent of ribosome
HHB82OK01B3Q3K	GO:0005622	intracellular
HHB82OK01B3Q3K	GO:0005840	ribosome
HHB82OK01B3Q3K	GO:0006412	translation
HHB82OK01B3Q3K	GO:0030529	ribonucleoprotein complex
isotig34753	GO:0003779	actin binding
HKT9K4F01A4XPZ	GO:0000166	nucleotide binding
HKT9K4F01A4XPZ	GO:0005524	ATP binding
HKT9K4F01A4XPZ	GO:0005737	cytoplasm
HKT9K4F01A4XPZ	GO:0005856	cytoskeleton
isotig23860	GO:0004623	phospholipase A2 activity
isotig23860	GO:0016787	hydrolase activity
HEW737K02I74WE	GO:0016788	hydrolase activity, acting on ester bonds
isotig12580	GO:0003676	nucleic acid binding
isotig12580	GO:0003677	DNA binding
isotig12580	GO:0015074	DNA integration
isotig12580	GO:0003723	RNA binding
isotig12580	GO:0003964	RNA-directed DNA polymerase activity
isotig12580	GO:0006278	RNA-dependent DNA replication
HEVCZ0I02IN7Q7	GO:0004871	signal transducer activity
HEVCZ0I02IN7Q7	GO:0004872	receptor activity
HEVCZ0I02IN7Q7	GO:0004930	G-protein coupled receptor activity
HEVCZ0I02IN7Q7	GO:0007165	signal transduction
HEVCZ0I02IN7Q7	GO:0007186	G-protein coupled receptor protein signaling pathway
HEVCZ0I02IN7Q7	GO:0016021	integral to membrane
HEVCZ0I02IN7Q7	GO:0005886	plasma membrane
HEVCZ0I02IN7Q7	GO:0016020	membrane
isotig15096	GO:0005488	binding
isotig15096	GO:0008152	metabolic process
isotig15096	GO:0016491	oxidoreductase activity
isotig15096	GO:0047880	erythrulose reductase activity
isotig15096	GO:0055114	oxidation-reduction process
isotig15096	GO:0001669	acrosomal vesicle
isotig15096	GO:0005975	carbohydrate metabolic process
isotig15096	GO:0005997	xylulose metabolic process
isotig15096	GO:0006006	glucose metabolic process
isotig15096	GO:0016020	membrane
isotig15096	GO:0031410	cytoplasmic vesicle
isotig15096	GO:0042732	D-xylose metabolic process
isotig15096	GO:0050038	L-xylulose reductase (NADP+) activity
isotig15096	GO:0051289	protein homotetramerization
HEVCZ0I02GWZJX	GO:0005739	mitochondrion
HEVCZ0I02GWZJX	GO:0005743	mitochondrial inner membrane
HEVCZ0I02GWZJX	GO:0015078	hydrogen ion transmembrane transporter activity
HEVCZ0I02GWZJX	GO:0015986	ATP synthesis coupled proton transport
HEVCZ0I02GWZJX	GO:0045263	proton-transporting ATP synthase complex, coupling factor F(o)
isotig14392	GO:0003824	catalytic activity
isotig14392	GO:0004553	hydrolase activity, hydrolyzing O-glycosyl compounds
isotig14392	GO:0004563	beta-N-acetylhexosaminidase activity
isotig14392	GO:0005975	carbohydrate metabolic process
isotig14392	GO:0030246	carbohydrate binding
isotig14392	GO:0030247	polysaccharide binding
isotig14392	GO:0043169	cation binding
isotig14392	GO:0007155	cell adhesion
HEW737K02FRHPC	GO:0003824	catalytic activity
HEW737K02FRHPC	GO:0004553	hydrolase activity, hydrolyzing O-glycosyl compounds
HEW737K02FRHPC	GO:0004559	alpha-mannosidase activity
HEW737K02FRHPC	GO:0005975	carbohydrate metabolic process
HEW737K02FRHPC	GO:0006013	mannose metabolic process
HEW737K02FRHPC	GO:0008270	zinc ion binding
HEW737K02FRHPC	GO:0015923	mannosidase activity
HEW737K02FRHPC	GO:0030246	carbohydrate binding
HEVCZ0I02ITA3T	GO:0006342	chromatin silencing
HEVCZ0I02ITA3T	GO:0006355	regulation of transcription, DNA-dependent
HEVCZ0I02ITA3T	GO:0006476	protein deacetylation
HEVCZ0I02ITA3T	GO:0008270	zinc ion binding
HEVCZ0I02ITA3T	GO:0016811	hydrolase activity, acting on carbon-nitrogen (but not peptide) bonds, in linear amides
HEVCZ0I02ITA3T	GO:0070403	NAD+ binding
HKT9K4F01ALACE	GO:0003676	nucleic acid binding
HKT9K4F01ALACE	GO:0008270	zinc ion binding
HKT9K4F01ALACE	GO:0046872	metal ion binding
HEW737K02H4VMF	GO:0005739	mitochondrion
HEW737K02H4VMF	GO:0016651	oxidoreductase activity, acting on NADH or NADPH
HEW737K02H4VMF	GO:0042773	ATP synthesis coupled electron transport
HEW737K02H4VMF	GO:0055114	oxidation-reduction process
HEVCZ0I02F676A	GO:0005509	calcium ion binding
HEVCZ0I02F676A	GO:0005783	endoplasmic reticulum
HEVCZ0I02F676A	GO:0006457	protein folding
HEVCZ0I02F676A	GO:0051082	unfolded protein binding
HEVCZ0I02F676A	GO:0005529	sugar binding
HEVCZ0I02F676A	GO:0005788	endoplasmic reticulum lumen
HEVCZ0I02F676A	GO:0046872	metal ion binding
HEVCZ0I02F676A	GO:0050821	protein stabilization
isotig05074	GO:0003735	structural constituent of ribosome
isotig05074	GO:0005840	ribosome
isotig05074	GO:0006412	translation
isotig05074	GO:0030529	ribonucleoprotein complex
HEVCZ0I02IYMNE	GO:0000166	nucleotide binding
HEVCZ0I02IYMNE	GO:0003777	microtubule motor activity
HEVCZ0I02IYMNE	GO:0005524	ATP binding
HEVCZ0I02IYMNE	GO:0006200	ATP catabolic process
HEVCZ0I02IYMNE	GO:0007018	microtubule-based movement
HEVCZ0I02IYMNE	GO:0016887	ATPase activity
HEVCZ0I02IYMNE	GO:0017111	nucleoside-triphosphatase activity
HEVCZ0I02IYMNE	GO:0030286	dynein complex
HKT9K4F01AS8IV	GO:0003924	GTPase activity
HKT9K4F01AS8IV	GO:0005198	structural molecule activity
HKT9K4F01AS8IV	GO:0005525	GTP binding
HKT9K4F01AS8IV	GO:0005874	microtubule
HKT9K4F01AS8IV	GO:0006184	GTP catabolic process
HKT9K4F01AS8IV	GO:0007017	microtubule-based process
HKT9K4F01AS8IV	GO:0007018	microtubule-based movement
HKT9K4F01AS8IV	GO:0043234	protein complex
HKT9K4F01AS8IV	GO:0051258	protein polymerization
HKT9K4F01AS8IV	GO:0000166	nucleotide binding
HKT9K4F01AS8IV	GO:0005737	cytoplasm
HKT9K4F01AS8IV	GO:0005856	cytoskeleton
HKT9K4F01AQ06E	GO:0006810	transport
HKT9K4F01AQ06E	GO:0006811	ion transport
HKT9K4F01AQ06E	GO:0006812	cation transport
HKT9K4F01AQ06E	GO:0006814	sodium ion transport
HKT9K4F01AQ06E	GO:0006885	regulation of pH
HKT9K4F01AQ06E	GO:0015297	antiporter activity
HKT9K4F01AQ06E	GO:0015299	solute:hydrogen antiporter activity
HKT9K4F01AQ06E	GO:0015385	sodium:hydrogen antiporter activity
HKT9K4F01AQ06E	GO:0016021	integral to membrane
HKT9K4F01AQ06E	GO:0055085	transmembrane transport
HKT9K4F01AQ06E	GO:0003677	DNA binding
isotig08132	GO:0005488	binding
HEW737K02JJK4T	GO:0000166	nucleotide binding
HEW737K02JJK4T	GO:0005524	ATP binding
HEW737K02JJK4T	GO:0017111	nucleoside-triphosphatase activity
isotig01353	GO:0005509	calcium ion binding
isotig01353	GO:0005783	endoplasmic reticulum
isotig01353	GO:0006457	protein folding
isotig01353	GO:0051082	unfolded protein binding
isotig01353	GO:0005529	sugar binding
isotig01353	GO:0005788	endoplasmic reticulum lumen
isotig01353	GO:0046872	metal ion binding
isotig01353	GO:0050821	protein stabilization
HEVCZ0I02IBNTI	GO:0003735	structural constituent of ribosome
HEVCZ0I02IBNTI	GO:0005840	ribosome
HEVCZ0I02IBNTI	GO:0006412	translation
HEVCZ0I02IBNTI	GO:0030529	ribonucleoprotein complex
HEVCZ0I02IBNTI	GO:0003723	RNA binding
isotig02898	GO:0016020	membrane
isotig02898	GO:0016021	integral to membrane
isotig02898	GO:0003700	sequence-specific DNA binding transcription factor activity
isotig02898	GO:0006351	transcription, DNA-dependent
isotig02898	GO:0006355	regulation of transcription, DNA-dependent
isotig02898	GO:0043565	sequence-specific DNA binding
isotig02898	GO:0003677	DNA binding
isotig02898	GO:0005634	nucleus
isotig15762	GO:0005783	endoplasmic reticulum
isotig15762	GO:0005789	endoplasmic reticulum membrane
isotig15762	GO:0006605	protein targeting
isotig15762	GO:0006810	transport
isotig15762	GO:0006886	intracellular protein transport
isotig15762	GO:0008565	protein transporter activity
isotig15762	GO:0015031	protein transport
isotig15762	GO:0015450	P-P-bond-hydrolysis-driven protein transmembrane transporter activity
isotig15762	GO:0016020	membrane
isotig15762	GO:0016021	integral to membrane
isotig15762	GO:0045047	protein targeting to ER
isotig15762	GO:0055085	transmembrane transport
isotig20248	GO:0003774	motor activity
isotig20248	GO:0005524	ATP binding
isotig20248	GO:0005622	intracellular
isotig20248	GO:0007165	signal transduction
isotig20248	GO:0016459	myosin complex
isotig20248	GO:0035556	intracellular signal transduction
isotig20248	GO:0046872	metal ion binding
isotig20248	GO:0000166	nucleotide binding
isotig04051	GO:0004497	monooxygenase activity
isotig04051	GO:0004499	flavin-containing monooxygenase activity
isotig04051	GO:0016491	oxidoreductase activity
isotig04051	GO:0050660	flavin adenine dinucleotide binding
isotig04051	GO:0050661	NADP binding
isotig04051	GO:0055114	oxidation-reduction process
isotig23162	GO:0004966	galanin receptor activity
isotig23162	GO:0007186	G-protein coupled receptor protein signaling pathway
isotig23162	GO:0016021	integral to membrane
HEVCZ0I02GCW82	GO:0000166	nucleotide binding
HEVCZ0I02GCW82	GO:0003676	nucleic acid binding
HEVCZ0I02GCW82	GO:0003723	RNA binding
HEVCZ0I02GCW82	GO:0007275	multicellular organismal development
HEVCZ0I02GCW82	GO:0030529	ribonucleoprotein complex
isotig14174	GO:0005488	binding
isotig12488	GO:0004729	oxygen-dependent protoporphyrinogen oxidase activity
isotig12488	GO:0006779	porphyrin biosynthetic process
isotig12488	GO:0016491	oxidoreductase activity
isotig12488	GO:0055114	oxidation-reduction process
isotig12488	GO:0005488	binding
isotig12488	GO:0005739	mitochondrion
isotig12488	GO:0005743	mitochondrial inner membrane
isotig12488	GO:0006783	heme biosynthetic process
isotig12488	GO:0016020	membrane
isotig12488	GO:0031304	intrinsic to mitochondrial inner membrane
isotig12488	GO:0031966	mitochondrial membrane
isotig29083	GO:0005215	transporter activity
isotig29083	GO:0006810	transport
isotig29083	GO:0016020	membrane
isotig29083	GO:0016021	integral to membrane
isotig29083	GO:0055085	transmembrane transport
isotig29083	GO:0008271	secondary active sulfate transmembrane transporter activity
isotig29083	GO:0008272	sulfate transport
isotig15958	GO:0004407	histone deacetylase activity
isotig15958	GO:0005634	nucleus
isotig15958	GO:0006351	transcription, DNA-dependent
isotig15958	GO:0006355	regulation of transcription, DNA-dependent
isotig15958	GO:0016568	chromatin modification
isotig15958	GO:0016575	histone deacetylation
isotig15958	GO:0016787	hydrolase activity
isotig15958	GO:0031078	histone deacetylase activity (H3-K14 specific)
isotig15958	GO:0032041	NAD-dependent histone deacetylase activity (H3-K14 specific)
isotig15958	GO:0032129	histone deacetylase activity (H3-K9 specific)
isotig15958	GO:0034739	histone deacetylase activity (H3-K16 specific)
isotig15958	GO:0046969	NAD-dependent histone deacetylase activity (H3-K9 specific)
isotig15958	GO:0046970	NAD-dependent histone deacetylase activity (H4-K16 specific)
HKT9K4F01B57IA	GO:0004601	peroxidase activity
HKT9K4F01B57IA	GO:0005576	extracellular region
HKT9K4F01B57IA	GO:0006979	response to oxidative stress
HKT9K4F01B57IA	GO:0016491	oxidoreductase activity
HKT9K4F01B57IA	GO:0020037	heme binding
HKT9K4F01B57IA	GO:0042744	hydrogen peroxide catabolic process
HKT9K4F01B57IA	GO:0046872	metal ion binding
HKT9K4F01B57IA	GO:0055114	oxidation-reduction process
isotig29268	GO:0005737	cytoplasm
isotig29268	GO:0005815	microtubule organizing center
isotig29268	GO:0005856	cytoskeleton
HEVCZ0I02GFEJC	GO:0016301	kinase activity
HEVCZ0I02GFEJC	GO:0016310	phosphorylation
isotig05067	GO:0005509	calcium ion binding
isotig05067	GO:0005576	extracellular region
isotig05067	GO:0006030	chitin metabolic process
isotig05067	GO:0008061	chitin binding
HEW737K02F4KP0	GO:0004129	cytochrome-c oxidase activity
HEW737K02F4KP0	GO:0005506	iron ion binding
HEW737K02F4KP0	GO:0005739	mitochondrion
HEW737K02F4KP0	GO:0005743	mitochondrial inner membrane
HEW737K02F4KP0	GO:0006810	transport
HEW737K02F4KP0	GO:0009055	electron carrier activity
HEW737K02F4KP0	GO:0009060	aerobic respiration
HEW737K02F4KP0	GO:0016020	membrane
HEW737K02F4KP0	GO:0016021	integral to membrane
HEW737K02F4KP0	GO:0016491	oxidoreductase activity
HEW737K02F4KP0	GO:0020037	heme binding
HEW737K02F4KP0	GO:0022900	electron transport chain
HEW737K02F4KP0	GO:0046872	metal ion binding
HEW737K02F4KP0	GO:0055114	oxidation-reduction process
HEW737K02F4KP0	GO:0070469	respiratory chain
isotig11364	GO:0000139	Golgi membrane
isotig11364	GO:0005794	Golgi apparatus
isotig11364	GO:0005886	plasma membrane
isotig11364	GO:0005901	caveola
isotig11364	GO:0016020	membrane
isotig11364	GO:0005768	endosome
isotig11364	GO:0031295	T cell costimulation
isotig11364	GO:0045121	membrane raft
HEVCZ0I02GNUD2	GO:0005739	mitochondrion
HEVCZ0I02GNUD2	GO:0006810	transport
HEVCZ0I02GNUD2	GO:0009055	electron carrier activity
HEVCZ0I02GNUD2	GO:0016020	membrane
HEVCZ0I02GNUD2	GO:0016021	integral to membrane
HEVCZ0I02GNUD2	GO:0016491	oxidoreductase activity
HEVCZ0I02GNUD2	GO:0022900	electron transport chain
HEVCZ0I02GNUD2	GO:0022904	respiratory electron transport chain
HEVCZ0I02GNUD2	GO:0046872	metal ion binding
HEVCZ0I02GNUD2	GO:0070469	respiratory chain
HEW737K02HRBG3	GO:0000104	succinate dehydrogenase activity
HEW737K02HRBG3	GO:0006099	tricarboxylic acid cycle
HEW737K02HRBG3	GO:0016021	integral to membrane
HEW737K02HRBG3	GO:0016627	oxidoreductase activity, acting on the CH-CH group of donors
HEW737K02HRBG3	GO:0020037	heme binding
HKT9K4F01BEKNW	GO:0016020	membrane
isotig23046	GO:0006886	intracellular protein transport
isotig23046	GO:0006888	ER to Golgi vesicle-mediated transport
isotig23046	GO:0030127	COPII vesicle coat
isotig23046	GO:0000166	nucleotide binding
isotig23046	GO:0003924	GTPase activity
isotig23046	GO:0005525	GTP binding
isotig23046	GO:0006184	GTP catabolic process
isotig23046	GO:0007165	signal transduction
isotig23046	GO:0007264	small GTPase mediated signal transduction
isotig23046	GO:0016020	membrane
isotig18849	GO:0005488	binding
isotig26763	GO:0004601	peroxidase activity
isotig26763	GO:0005506	iron ion binding
isotig26763	GO:0005509	calcium ion binding
isotig26763	GO:0006979	response to oxidative stress
isotig26763	GO:0009055	electron carrier activity
isotig26763	GO:0016020	membrane
isotig26763	GO:0016021	integral to membrane
isotig26763	GO:0016491	oxidoreductase activity
isotig26763	GO:0020037	heme binding
isotig26763	GO:0050660	flavin adenine dinucleotide binding
isotig26763	GO:0055114	oxidation-reduction process
isotig26763	GO:0016174	NAD(P)H oxidase activity
HEVCZ0I02H2LWP	GO:0004221	ubiquitin thiolesterase activity
HEVCZ0I02H2LWP	GO:0005622	intracellular
HEVCZ0I02H2LWP	GO:0006511	ubiquitin-dependent protein catabolic process
HEVCZ0I02H2LWP	GO:0007219	Notch signaling pathway
HKT9K4F01B39L3	GO:0003677	DNA binding
HKT9K4F01B39L3	GO:0005524	ATP binding
HKT9K4F01B39L3	GO:0006298	mismatch repair
HKT9K4F01B39L3	GO:0030983	mismatched DNA binding
isotig06465	GO:0016021	integral to membrane
isotig06465	GO:0055085	transmembrane transport
HEVCZ0I02JYICF	GO:0000166	nucleotide binding
HEVCZ0I02JYICF	GO:0004672	protein kinase activity
HEVCZ0I02JYICF	GO:0004674	protein serine/threonine kinase activity
HEVCZ0I02JYICF	GO:0005524	ATP binding
HEVCZ0I02JYICF	GO:0006468	protein phosphorylation
HEVCZ0I02JYICF	GO:0016772	transferase activity, transferring phosphorus-containing groups
HEVCZ0I02JYICF	GO:0016301	kinase activity
HEVCZ0I02JYICF	GO:0016310	phosphorylation
HEVCZ0I02JYICF	GO:0000775	chromosome, centromeric region
HEVCZ0I02JYICF	GO:0000776	kinetochore
HEVCZ0I02JYICF	GO:0000777	condensed chromosome kinetochore
HEVCZ0I02JYICF	GO:0005634	nucleus
HEVCZ0I02JYICF	GO:0005694	chromosome
HEVCZ0I02JYICF	GO:0005737	cytoplasm
HEVCZ0I02JYICF	GO:0005815	microtubule organizing center
HEVCZ0I02JYICF	GO:0005856	cytoskeleton
HEVCZ0I02JYICF	GO:0007049	cell cycle
HEVCZ0I02JYICF	GO:0007067	mitosis
HEVCZ0I02JYICF	GO:0016055	Wnt receptor signaling pathway
HEVCZ0I02JYICF	GO:0016607	nuclear speck
HEVCZ0I02JYICF	GO:0016740	transferase activity
HEVCZ0I02JYICF	GO:0051301	cell division
HEVCZ0I02JYICF	GO:0005847	mRNA cleavage and polyadenylation specificity factor complex
HEW737K02G7PJT	GO:0003735	structural constituent of ribosome
HEW737K02G7PJT	GO:0005622	intracellular
HEW737K02G7PJT	GO:0005840	ribosome
HEW737K02G7PJT	GO:0006412	translation
HEW737K02G7PJT	GO:0019843	rRNA binding
HHB82OK01DSTW9	GO:0003810	protein-glutamine gamma-glutamyltransferase activity
HHB82OK01DSTW9	GO:0018149	peptide cross-linking
HHB82OK01DSTW9	GO:0046872	metal ion binding
HHB82OK01DSTW9	GO:0016740	transferase activity
HHB82OK01DSTW9	GO:0016020	membrane
HHB82OK01DSTW9	GO:0005886	plasma membrane
HEW737K02HF3E4	GO:0008270	zinc ion binding
HEW737K02HF3E4	GO:0046872	metal ion binding
HEW737K02HF3E4	GO:0003779	actin binding
HEW737K02HF3E4	GO:0005622	intracellular
HEW737K02HF3E4	GO:0005634	nucleus
HEW737K02HF3E4	GO:0006351	transcription, DNA-dependent
HEW737K02HF3E4	GO:0006355	regulation of transcription, DNA-dependent
HEVCZ0I02I354Y	GO:0004197	cysteine-type endopeptidase activity
HEVCZ0I02I354Y	GO:0004869	cysteine-type endopeptidase inhibitor activity
HEVCZ0I02I354Y	GO:0006508	proteolysis
HEVCZ0I02I354Y	GO:0008233	peptidase activity
HEVCZ0I02I354Y	GO:0008234	cysteine-type peptidase activity
HEVCZ0I02I354Y	GO:0016787	hydrolase activity
HEVCZ0I02H5IFV	GO:0005215	transporter activity
HEVCZ0I02H5IFV	GO:0005886	plasma membrane
HEVCZ0I02H5IFV	GO:0006810	transport
HEVCZ0I02H5IFV	GO:0006811	ion transport
HEVCZ0I02H5IFV	GO:0006814	sodium ion transport
HEVCZ0I02H5IFV	GO:0015293	symporter activity
HEVCZ0I02H5IFV	GO:0015361	low affinity sodium:dicarboxylate symporter activity
HEVCZ0I02H5IFV	GO:0016020	membrane
HEVCZ0I02H5IFV	GO:0016021	integral to membrane
HEVCZ0I02H5IFV	GO:0055085	transmembrane transport
HHB82OK01CH6W4	GO:0004342	glucosamine-6-phosphate deaminase activity
HHB82OK01CH6W4	GO:0005975	carbohydrate metabolic process
HHB82OK01CH6W4	GO:0006044	N-acetylglucosamine metabolic process
HHB82OK01CH6W4	GO:0016787	hydrolase activity
HHB82OK01CH6W4	GO:0016853	isomerase activity
HEW737K02F7RAD	GO:0003735	structural constituent of ribosome
HEW737K02F7RAD	GO:0005622	intracellular
HEW737K02F7RAD	GO:0005840	ribosome
HEW737K02F7RAD	GO:0006414	translational elongation
HEW737K02F7RAD	GO:0006412	translation
HEW737K02F7RAD	GO:0030529	ribonucleoprotein complex
HEVCZ0I02I5NHZ	GO:0005739	mitochondrion
HEVCZ0I02I5NHZ	GO:0008137	NADH dehydrogenase (ubiquinone) activity
HEVCZ0I02I5NHZ	GO:0016020	membrane
HEVCZ0I02I5NHZ	GO:0016021	integral to membrane
HEVCZ0I02I5NHZ	GO:0016491	oxidoreductase activity
HEVCZ0I02I5NHZ	GO:0055114	oxidation-reduction process
HEVCZ0I02HJBOH	GO:0003677	DNA binding
HEVCZ0I02HJBOH	GO:0003899	DNA-directed RNA polymerase activity
HEVCZ0I02HJBOH	GO:0006351	transcription, DNA-dependent
HEVCZ0I02HJBOH	GO:0016740	transferase activity
HEVCZ0I02HJBOH	GO:0016779	nucleotidyltransferase activity
HEVCZ0I02HJBOH	GO:0032549	ribonucleoside binding
HEVCZ0I02IC3AM	GO:0000166	nucleotide binding
HEVCZ0I02IC3AM	GO:0005524	ATP binding
HEVCZ0I02IC3AM	GO:0006200	ATP catabolic process
HEVCZ0I02IC3AM	GO:0016887	ATPase activity
HEVCZ0I02IC3AM	GO:0017111	nucleoside-triphosphatase activity
HEVCZ0I02IC3AM	GO:0003777	microtubule motor activity
HEVCZ0I02IC3AM	GO:0007018	microtubule-based movement
HEVCZ0I02IC3AM	GO:0030286	dynein complex
HEVCZ0I02IC3AM	GO:0003774	motor activity
HEVCZ0I02IC3AM	GO:0005737	cytoplasm
HEVCZ0I02IC3AM	GO:0005856	cytoskeleton
HEVCZ0I02IC3AM	GO:0005874	microtubule
HEVCZ0I02IC3AM	GO:0005886	plasma membrane
HEVCZ0I02IC3AM	GO:0005929	cilium
HEVCZ0I02IC3AM	GO:0007275	multicellular organismal development
HEVCZ0I02IC3AM	GO:0016020	membrane
HEVCZ0I02IC3AM	GO:0030030	cell projection organization
HEVCZ0I02IC3AM	GO:0035085	cilium axoneme
HEVCZ0I02IC3AM	GO:0042995	cell projection
isotig02511	GO:0005488	binding
HEVCZ0I02GPJS4	GO:0003824	catalytic activity
HEVCZ0I02GPJS4	GO:0004070	aspartate carbamoyltransferase activity
HEVCZ0I02GPJS4	GO:0004086	carbamoyl-phosphate synthase activity
HEVCZ0I02GPJS4	GO:0005524	ATP binding
HEVCZ0I02GPJS4	GO:0006207	'de novo' pyrimidine base biosynthetic process
HEVCZ0I02GPJS4	GO:0006520	cellular amino acid metabolic process
HEVCZ0I02GPJS4	GO:0006541	glutamine metabolic process
HEVCZ0I02GPJS4	GO:0006807	nitrogen compound metabolic process
HEVCZ0I02GPJS4	GO:0008152	metabolic process
HEVCZ0I02GPJS4	GO:0016597	amino acid binding
HEVCZ0I02GPJS4	GO:0016743	carboxyl- or carbamoyltransferase activity
HEVCZ0I02GPJS4	GO:0016787	hydrolase activity
HEVCZ0I02GPJS4	GO:0016810	hydrolase activity, acting on carbon-nitrogen (but not peptide) bonds
HEVCZ0I02GPJS4	GO:0016812	hydrolase activity, acting on carbon-nitrogen (but not peptide) bonds, in cyclic amides
HEVCZ0I02GPJS4	GO:0016874	ligase activity
HEVCZ0I02GPJS4	GO:0046872	metal ion binding
HEVCZ0I02GPJS4	GO:0004087	carbamoyl-phosphate synthase (ammonia) activity
HEVCZ0I02GPJS4	GO:0004151	dihydroorotase activity
HEVCZ0I02GPJS4	GO:0016740	transferase activity
HEVCZ0I02GPJS4	GO:0000166	nucleotide binding
HEVCZ0I02GPJS4	GO:0004088	carbamoyl-phosphate synthase (glutamine-hydrolyzing) activity
HEVCZ0I02GPJS4	GO:0005737	cytoplasm
HEVCZ0I02GPJS4	GO:0006221	pyrimidine nucleotide biosynthetic process
HEVCZ0I02GPJS4	GO:0002134	UTP binding
HEVCZ0I02GPJS4	GO:0004672	protein kinase activity
HEVCZ0I02GPJS4	GO:0005634	nucleus
HEVCZ0I02GPJS4	GO:0005739	mitochondrion
HEVCZ0I02GPJS4	GO:0005829	cytosol
HEVCZ0I02GPJS4	GO:0016363	nuclear matrix
HEVCZ0I02GPJS4	GO:0018107	peptidyl-threonine phosphorylation
HEVCZ0I02GPJS4	GO:0046777	protein autophosphorylation
HEVCZ0I02GPJS4	GO:0070335	aspartate binding
isotig02196	GO:0016881	acid-amino acid ligase activity
HEVCZ0I02H7ZM1	GO:0003676	nucleic acid binding
HEVCZ0I02H7ZM1	GO:0008270	zinc ion binding
HEVCZ0I02H7ZM1	GO:0046872	metal ion binding
isotig09063	GO:0003677	DNA binding
isotig09063	GO:0003909	DNA ligase activity
isotig09063	GO:0003910	DNA ligase (ATP) activity
isotig09063	GO:0005524	ATP binding
isotig09063	GO:0006260	DNA replication
isotig09063	GO:0006281	DNA repair
isotig09063	GO:0006310	DNA recombination
isotig09063	GO:0051103	DNA ligation involved in DNA repair
isotig09063	GO:0000166	nucleotide binding
isotig09063	GO:0006974	response to DNA damage stimulus
isotig09063	GO:0016874	ligase activity
isotig09063	GO:0005634	nucleus
isotig09063	GO:0007049	cell cycle
isotig09063	GO:0046872	metal ion binding
isotig09063	GO:0051301	cell division
isotig21659	GO:0004357	glutamate-cysteine ligase activity
isotig21659	GO:0006750	glutathione biosynthetic process
isotig21659	GO:0016874	ligase activity
isotig05117	GO:0005506	iron ion binding
isotig05117	GO:0016226	iron-sulfur cluster assembly
isotig05117	GO:0051536	iron-sulfur cluster binding
isotig20597	GO:0000166	nucleotide binding
isotig20597	GO:0005525	GTP binding
isotig20597	GO:0005622	intracellular
isotig20597	GO:0007264	small GTPase mediated signal transduction
isotig20597	GO:0015031	protein transport
isotig20597	GO:0035556	intracellular signal transduction
HEVCZ0I02JAIJA	GO:0000036	acyl carrier activity
HEVCZ0I02JAIJA	GO:0003824	catalytic activity
HEVCZ0I02JAIJA	GO:0005488	binding
HEVCZ0I02JAIJA	GO:0008152	metabolic process
HEVCZ0I02JAIJA	GO:0009058	biosynthetic process
HEVCZ0I02JAIJA	GO:0016740	transferase activity
HEVCZ0I02JAIJA	GO:0031177	phosphopantetheine binding
HEVCZ0I02JAIJA	GO:0048037	cofactor binding
isotig25373	GO:0004129	cytochrome-c oxidase activity
isotig25373	GO:0005506	iron ion binding
isotig25373	GO:0005739	mitochondrion
isotig25373	GO:0005743	mitochondrial inner membrane
isotig25373	GO:0006810	transport
isotig25373	GO:0009055	electron carrier activity
isotig25373	GO:0009060	aerobic respiration
isotig25373	GO:0016020	membrane
isotig25373	GO:0016021	integral to membrane
isotig25373	GO:0016491	oxidoreductase activity
isotig25373	GO:0020037	heme binding
isotig25373	GO:0022900	electron transport chain
isotig25373	GO:0046872	metal ion binding
isotig25373	GO:0055114	oxidation-reduction process
isotig25373	GO:0070469	respiratory chain
isotig08763	GO:0005634	nucleus
isotig08763	GO:0007049	cell cycle
isotig08763	GO:0007275	multicellular organismal development
isotig08763	GO:0051301	cell division
HKT9K4F01BAPLX	GO:0005509	calcium ion binding
HKT9K4F01BAPLX	GO:0046872	metal ion binding
HKT9K4F01BAPLX	GO:0016459	myosin complex
HKT9K4F01AK4EH	GO:0003735	structural constituent of ribosome
HKT9K4F01AK4EH	GO:0005622	intracellular
HKT9K4F01AK4EH	GO:0005840	ribosome
HKT9K4F01AK4EH	GO:0006414	translational elongation
HKT9K4F01AK4EH	GO:0030529	ribonucleoprotein complex
isotig09633	GO:0003676	nucleic acid binding
isotig09633	GO:0006353	transcription termination, DNA-dependent
isotig00397	GO:0004672	protein kinase activity
isotig00397	GO:0005524	ATP binding
isotig00397	GO:0006468	protein phosphorylation
isotig00397	GO:0016772	transferase activity, transferring phosphorus-containing groups
isotig00397	GO:0004860	protein kinase inhibitor activity
isotig00397	GO:0005634	nucleus
isotig00397	GO:0005737	cytoplasm
isotig00397	GO:0005856	cytoskeleton
isotig00397	GO:0008134	transcription factor binding
isotig00397	GO:0031625	ubiquitin protein ligase binding
isotig00397	GO:0032436	positive regulation of proteasomal ubiquitin-dependent protein catabolic process
isotig00397	GO:0043405	regulation of MAP kinase activity
isotig00397	GO:0045081	negative regulation of interleukin-10 biosynthetic process
isotig00397	GO:0045599	negative regulation of fat cell differentiation
isotig00397	GO:0055106	ubiquitin-protein ligase regulator activity
isotig00397	GO:0000166	nucleotide binding
isotig16460	GO:0003723	RNA binding
isotig16460	GO:0003735	structural constituent of ribosome
isotig16460	GO:0005622	intracellular
isotig16460	GO:0005840	ribosome
isotig16460	GO:0006412	translation
isotig16460	GO:0015934	large ribosomal subunit
isotig18400	GO:0005328	neurotransmitter:sodium symporter activity
isotig18400	GO:0006810	transport
isotig18400	GO:0006836	neurotransmitter transport
isotig18400	GO:0015293	symporter activity
isotig18400	GO:0016020	membrane
isotig18400	GO:0016021	integral to membrane
isotig13753	GO:0003676	nucleic acid binding
isotig13753	GO:0004527	exonuclease activity
isotig13753	GO:0005622	intracellular
isotig13753	GO:0016788	hydrolase activity, acting on ester bonds
isotig00981	GO:0005634	nucleus
isotig00981	GO:0006355	regulation of transcription, DNA-dependent
isotig00981	GO:0000139	Golgi membrane
isotig00981	GO:0003677	DNA binding
isotig00981	GO:0005783	endoplasmic reticulum
isotig00981	GO:0005789	endoplasmic reticulum membrane
isotig00981	GO:0005794	Golgi apparatus
isotig00981	GO:0006351	transcription, DNA-dependent
isotig00981	GO:0006629	lipid metabolic process
isotig00981	GO:0008202	steroid metabolic process
isotig00981	GO:0008203	cholesterol metabolic process
isotig00981	GO:0012507	ER to Golgi transport vesicle membrane
isotig00981	GO:0016020	membrane
isotig00981	GO:0016021	integral to membrane
isotig00981	GO:0031410	cytoplasmic vesicle
isotig02027	GO:0005634	nucleus
isotig02027	GO:0005737	cytoplasm
isotig02027	GO:0008180	signalosome
isotig02027	GO:0008233	peptidase activity
isotig02027	GO:0008237	metallopeptidase activity
isotig02027	GO:0016787	hydrolase activity
isotig02027	GO:0046872	metal ion binding
HHB82OK01EL8S6	GO:0005484	SNAP receptor activity
HHB82OK01EL8S6	GO:0005622	intracellular
HHB82OK01EL8S6	GO:0006886	intracellular protein transport
HHB82OK01EL8S6	GO:0016020	membrane
HHB82OK01EL8S6	GO:0016192	vesicle-mediated transport
HHB82OK01EL8S6	GO:0006810	transport
HHB82OK01EL8S6	GO:0006836	neurotransmitter transport
HHB82OK01EL8S6	GO:0016021	integral to membrane
HHB82OK01EL8S6	GO:0006887	exocytosis
HHB82OK01EL8S6	GO:0007268	synaptic transmission
HHB82OK01EL8S6	GO:0019717	synaptosome
HHB82OK01EL8S6	GO:0030054	cell junction
HHB82OK01EL8S6	GO:0030672	synaptic vesicle membrane
HHB82OK01EL8S6	GO:0031410	cytoplasmic vesicle
HHB82OK01EL8S6	GO:0045202	synapse
HKT9K4F01BWM6I	GO:0006450	regulation of translational fidelity
HKT9K4F01BWM6I	GO:0016740	transferase activity
isotig10617	GO:0003676	nucleic acid binding
isotig10359	GO:0005529	sugar binding
isotig00528	GO:0005576	extracellular region
isotig01122	GO:0005524	ATP binding
isotig09683	GO:0016740	transferase activity
isotig09683	GO:0004579	dolichyl-diphosphooligosaccharide-protein glycotransferase activity
isotig09683	GO:0006487	protein N-linked glycosylation
isotig09683	GO:0008250	oligosaccharyltransferase complex
isotig09683	GO:0016020	membrane
isotig09683	GO:0016021	integral to membrane
HHB82OK01EYU2O	GO:0003676	nucleic acid binding
HHB82OK01EYU2O	GO:0005622	intracellular
HHB82OK01EYU2O	GO:0008270	zinc ion binding
isotig05077	GO:0005509	calcium ion binding
isotig04083	GO:0005488	binding
isotig13606	GO:0003735	structural constituent of ribosome
isotig13606	GO:0005840	ribosome
isotig13606	GO:0006412	translation
isotig13606	GO:0019843	rRNA binding
isotig14080	GO:0000166	nucleotide binding
isotig14080	GO:0003777	microtubule motor activity
isotig14080	GO:0007018	microtubule-based movement
isotig14080	GO:0017111	nucleoside-triphosphatase activity
isotig14080	GO:0030286	dynein complex
HKT9K4F01AH3BH	GO:0005488	binding
HKT9K4F01AH3BH	GO:0005576	extracellular region
HKT9K4F01AH3BH	GO:0006030	chitin metabolic process
HKT9K4F01AH3BH	GO:0008061	chitin binding
isotig01911	GO:0004365	glyceraldehyde-3-phosphate dehydrogenase (NAD+) (phosphorylating) activity
isotig01911	GO:0005488	binding
isotig01911	GO:0005737	cytoplasm
isotig01911	GO:0006006	glucose metabolic process
isotig01911	GO:0006096	glycolysis
isotig01911	GO:0008943	glyceraldehyde-3-phosphate dehydrogenase activity
isotig01911	GO:0016491	oxidoreductase activity
isotig01911	GO:0016620	oxidoreductase activity, acting on the aldehyde or oxo group of donors, NAD or NADP as acceptor
isotig01911	GO:0051287	NAD binding
isotig01911	GO:0055114	oxidation-reduction process
isotig01911	GO:0005634	nucleus
isotig01911	GO:0005829	cytosol
isotig01911	GO:0006915	apoptosis
isotig01911	GO:0016740	transferase activity
isotig01911	GO:0035605	peptidyl-cysteine S-nitrosylase activity
isotig01911	GO:0035606	peptidyl-cysteine S-trans-nitrosylation
isotig01911	GO:0050821	protein stabilization
isotig01911	GO:0051402	neuron apoptosis
HKT9K4F01A3854	GO:0004013	adenosylhomocysteinase activity
HKT9K4F01A3854	GO:0006730	one-carbon metabolic process
HKT9K4F01A3854	GO:0016787	hydrolase activity
HHB82OK01DJJXF	GO:0016020	membrane
HHB82OK01DJJXF	GO:0003674	molecular_function
HHB82OK01DJJXF	GO:0005575	cellular_component
HHB82OK01DJJXF	GO:0008150	biological_process
HHB82OK01DJJXF	GO:0016021	integral to membrane
isotig10497	GO:0016020	membrane
isotig10497	GO:0016758	transferase activity, transferring hexosyl groups
isotig10497	GO:0031227	intrinsic to endoplasmic reticulum membrane
isotig10497	GO:0001503	ossification
isotig10497	GO:0005783	endoplasmic reticulum
isotig10497	GO:0005794	Golgi apparatus
isotig10497	GO:0006024	glycosaminoglycan biosynthetic process
isotig10497	GO:0007369	gastrulation
isotig10497	GO:0007411	axon guidance
isotig10497	GO:0007420	brain development
isotig10497	GO:0007492	endoderm development
isotig10497	GO:0007498	mesoderm development
isotig10497	GO:0008375	acetylglucosaminyltransferase activity
isotig10497	GO:0015012	heparan sulfate proteoglycan biosynthetic process
isotig10497	GO:0015014	heparan sulfate proteoglycan biosynthetic process, polysaccharide chain biosynthetic process
isotig10497	GO:0015020	glucuronosyltransferase activity
isotig10497	GO:0016757	transferase activity, transferring glycosyl groups
isotig10497	GO:0021772	olfactory bulb development
isotig10497	GO:0030176	integral to endoplasmic reticulum membrane
isotig10497	GO:0033692	cellular polysaccharide biosynthetic process
isotig10497	GO:0042803	protein homodimerization activity
isotig10497	GO:0046982	protein heterodimerization activity
isotig10497	GO:0050508	glucuronosyl-N-acetylglucosaminyl-proteoglycan 4-alpha-N-acetylglucosaminyltransferase activity
isotig10497	GO:0050509	N-acetylglucosaminyl-proteoglycan 4-beta-glucuronosyltransferase activity
isotig10497	GO:0000139	Golgi membrane
isotig10497	GO:0005789	endoplasmic reticulum membrane
isotig10497	GO:0016021	integral to membrane
isotig10497	GO:0016740	transferase activity
isotig40856	GO:0008270	zinc ion binding
isotig40856	GO:0016881	acid-amino acid ligase activity
isotig40856	GO:0042393	histone binding
isotig40856	GO:0046872	metal ion binding
HEVCZ0I02JCOIG	GO:0005739	mitochondrion
HEVCZ0I02JCOIG	GO:0008137	NADH dehydrogenase (ubiquinone) activity
HEVCZ0I02JCOIG	GO:0016020	membrane
HEVCZ0I02JCOIG	GO:0016021	integral to membrane
HEVCZ0I02JCOIG	GO:0016491	oxidoreductase activity
HEVCZ0I02JCOIG	GO:0055114	oxidation-reduction process
isotig15492	GO:0005875	microtubule associated complex
isotig15492	GO:0007017	microtubule-based process
isotig15492	GO:0005634	nucleus
isotig15492	GO:0005737	cytoplasm
isotig15492	GO:0043186	P granule
HKT9K4F01CG5G4	GO:0005524	ATP binding
HKT9K4F01CG5G4	GO:0006200	ATP catabolic process
HKT9K4F01CG5G4	GO:0016887	ATPase activity
HKT9K4F01CG5G4	GO:0000166	nucleotide binding
HKT9K4F01CG5G4	GO:0006810	transport
HKT9K4F01CG5G4	GO:0016021	integral to membrane
HKT9K4F01CG5G4	GO:0017111	nucleoside-triphosphatase activity
HKT9K4F01CG5G4	GO:0042626	ATPase activity, coupled to transmembrane movement of substances
HKT9K4F01CG5G4	GO:0055085	transmembrane transport
HEW737K02F01Q9	GO:0005215	transporter activity
HEW737K02F01Q9	GO:0006810	transport
HEW737K02F01Q9	GO:0016020	membrane
HEW737K02F01Q9	GO:0055085	transmembrane transport
isotig42693	GO:0003774	motor activity
isotig42693	GO:0004100	chitin synthase activity
isotig42693	GO:0005524	ATP binding
isotig42693	GO:0016459	myosin complex
isotig42693	GO:0016740	transferase activity
isotig42693	GO:0016757	transferase activity, transferring glycosyl groups
isotig42693	GO:0016758	transferase activity, transferring hexosyl groups
isotig42693	GO:0016787	hydrolase activity
HKT9K4F01BCMFQ	GO:0008146	sulfotransferase activity
isotig17452	GO:0003677	DNA binding
isotig17452	GO:0016491	oxidoreductase activity
isotig17452	GO:0032440	2-alkenal reductase activity
isotig17452	GO:0055114	oxidation-reduction process
isotig17452	GO:0005634	nucleus
HEW737K02GZGDK	GO:0004872	receptor activity
HEW737K02GZGDK	GO:0005488	binding
HEW737K02GZGDK	GO:0007165	signal transduction
isotig02023	GO:0007154	cell communication
isotig02023	GO:0016020	membrane
HKT9K4F01ALLCS	GO:0005488	binding
HEW737K02JTF8Q	GO:0003735	structural constituent of ribosome
HEW737K02JTF8Q	GO:0005622	intracellular
HEW737K02JTF8Q	GO:0005840	ribosome
HEW737K02JTF8Q	GO:0006412	translation
HEW737K02JTF8Q	GO:0030529	ribonucleoprotein complex
HEW737K02JTF8Q	GO:0046872	metal ion binding
HHB82OK01CE7KY	GO:0003954	NADH dehydrogenase activity
HHB82OK01CE7KY	GO:0009055	electron carrier activity
HHB82OK01CE7KY	GO:0016020	membrane
HHB82OK01CE7KY	GO:0016491	oxidoreductase activity
HHB82OK01CE7KY	GO:0016651	oxidoreductase activity, acting on NADH or NADPH
HHB82OK01CE7KY	GO:0051536	iron-sulfur cluster binding
HHB82OK01CE7KY	GO:0051539	4 iron, 4 sulfur cluster binding
HHB82OK01CE7KY	GO:0055114	oxidation-reduction process
HHB82OK01CE7KY	GO:0005739	mitochondrion
HHB82OK01CE7KY	GO:0005747	mitochondrial respiratory chain complex I
HHB82OK01CE7KY	GO:0006810	transport
HHB82OK01CE7KY	GO:0006979	response to oxidative stress
HHB82OK01CE7KY	GO:0008137	NADH dehydrogenase (ubiquinone) activity
HHB82OK01CE7KY	GO:0022900	electron transport chain
HHB82OK01CE7KY	GO:0032981	mitochondrial respiratory chain complex I assembly
HHB82OK01CE7KY	GO:0046872	metal ion binding
HHB82OK01CE7KY	GO:0070469	respiratory chain
isotig00822	GO:0004725	protein tyrosine phosphatase activity
isotig00822	GO:0006470	protein dephosphorylation
isotig00822	GO:0008138	protein tyrosine/serine/threonine phosphatase activity
isotig00822	GO:0016311	dephosphorylation
isotig00822	GO:0016791	phosphatase activity
isotig00822	GO:0017017	MAP kinase tyrosine/serine/threonine phosphatase activity
isotig00822	GO:0035335	peptidyl-tyrosine dephosphorylation
HEVCZ0I02G8XQ9	GO:0004222	metalloendopeptidase activity
HEVCZ0I02G8XQ9	GO:0004867	serine-type endopeptidase inhibitor activity
HEVCZ0I02G8XQ9	GO:0005576	extracellular region
HEVCZ0I02G8XQ9	GO:0005578	proteinaceous extracellular matrix
HEVCZ0I02G8XQ9	GO:0008233	peptidase activity
HEVCZ0I02G8XQ9	GO:0008237	metallopeptidase activity
HEVCZ0I02G8XQ9	GO:0008270	zinc ion binding
HEVCZ0I02G8XQ9	GO:0010466	negative regulation of peptidase activity
HEVCZ0I02G8XQ9	GO:0030414	peptidase inhibitor activity
HEVCZ0I02G8XQ9	GO:0031012	extracellular matrix
HEVCZ0I02G8XQ9	GO:0006030	chitin metabolic process
HEVCZ0I02G8XQ9	GO:0008061	chitin binding
HHB82OK01EXG39	GO:0003735	structural constituent of ribosome
HHB82OK01EXG39	GO:0005840	ribosome
HHB82OK01EXG39	GO:0006412	translation
HHB82OK01EXG39	GO:0015934	large ribosomal subunit
HHB82OK01EXG39	GO:0005622	intracellular
HHB82OK01EXG39	GO:0030529	ribonucleoprotein complex
isotig07024	GO:0005509	calcium ion binding
isotig23872	GO:0004402	histone acetyltransferase activity
isotig23872	GO:0005634	nucleus
isotig23872	GO:0006355	regulation of transcription, DNA-dependent
isotig23872	GO:0016573	histone acetylation
isotig23872	GO:0016740	transferase activity
isotig23872	GO:0016747	transferase activity, transferring acyl groups other than amino-acyl groups
isotig00589	GO:0000166	nucleotide binding
isotig00589	GO:0003746	translation elongation factor activity
isotig00589	GO:0003924	GTPase activity
isotig00589	GO:0005525	GTP binding
isotig00589	GO:0005622	intracellular
isotig00589	GO:0006184	GTP catabolic process
isotig00589	GO:0006414	translational elongation
isotig00589	GO:0005739	mitochondrion
isotig00589	GO:0006412	translation
HEW737K02FTRDY	GO:0000166	nucleotide binding
HEW737K02FTRDY	GO:0003735	structural constituent of ribosome
HEW737K02FTRDY	GO:0005622	intracellular
HEW737K02FTRDY	GO:0005840	ribosome
HEW737K02FTRDY	GO:0006412	translation
HEW737K02FTRDY	GO:0030529	ribonucleoprotein complex
HEW737K02GD90S	GO:0004835	tubulin-tyrosine ligase activity
HEW737K02GD90S	GO:0006464	protein modification process
isotig16694	GO:0003676	nucleic acid binding
isotig16694	GO:0003677	DNA binding
isotig16694	GO:0004386	helicase activity
isotig16694	GO:0005524	ATP binding
isotig16694	GO:0005634	nucleus
isotig16694	GO:0006355	regulation of transcription, DNA-dependent
isotig16694	GO:0008270	zinc ion binding
isotig16694	GO:0016740	transferase activity
isotig16694	GO:0016818	hydrolase activity, acting on acid anhydrides, in phosphorus-containing anhydrides
isotig16694	GO:0046872	metal ion binding
isotig16694	GO:0008026	ATP-dependent helicase activity
HKT9K4F01A2VSC	GO:0004143	diacylglycerol kinase activity
HKT9K4F01A2VSC	GO:0007205	activation of protein kinase C activity by G-protein coupled receptor protein signaling pathway
HKT9K4F01A2VSC	GO:0016301	kinase activity
HKT9K4F01A2VSC	GO:0016310	phosphorylation
HEVCZ0I02HG9BT	GO:0005509	calcium ion binding
isotig00258	GO:0006464	protein modification process
isotig00258	GO:0015031	protein transport
isotig10698	GO:0000166	nucleotide binding
isotig10698	GO:0001510	RNA methylation
isotig10698	GO:0003723	RNA binding
isotig10698	GO:0006396	RNA processing
isotig10698	GO:0008173	RNA methyltransferase activity
isotig10698	GO:0003676	nucleic acid binding
isotig10698	GO:0008033	tRNA processing
isotig10698	GO:0008168	methyltransferase activity
isotig10698	GO:0009021	tRNA (uracil-5-)-methyltransferase activity
isotig10698	GO:0016740	transferase activity
isotig10698	GO:0032259	methylation
HKT9K4F01BOEOD	GO:0003677	DNA binding
HKT9K4F01BOEOD	GO:0004871	signal transducer activity
HKT9K4F01BOEOD	GO:0004872	receptor activity
HKT9K4F01BOEOD	GO:0005634	nucleus
HKT9K4F01BOEOD	GO:0006351	transcription, DNA-dependent
HKT9K4F01BOEOD	GO:0006355	regulation of transcription, DNA-dependent
HKT9K4F01BOEOD	GO:0007165	signal transduction
isotig11123	GO:0004725	protein tyrosine phosphatase activity
isotig11123	GO:0006470	protein dephosphorylation
isotig11123	GO:0008138	protein tyrosine/serine/threonine phosphatase activity
isotig11123	GO:0016311	dephosphorylation
isotig11123	GO:0016787	hydrolase activity
isotig11123	GO:0016791	phosphatase activity
isotig11123	GO:0017017	MAP kinase tyrosine/serine/threonine phosphatase activity
isotig11123	GO:0035335	peptidyl-tyrosine dephosphorylation
isotig11123	GO:0004721	phosphoprotein phosphatase activity
isotig11123	GO:0005634	nucleus
isotig11123	GO:0005737	cytoplasm
isotig11123	GO:0005739	mitochondrion
isotig11123	GO:0005743	mitochondrial inner membrane
isotig11123	GO:0016020	membrane
isotig26463	GO:0003824	catalytic activity
isotig26463	GO:0009116	nucleoside metabolic process
isotig13614	GO:0003723	RNA binding
isotig13614	GO:0003725	double-stranded RNA binding
isotig13614	GO:0005622	intracellular
isotig15030	GO:0003676	nucleic acid binding
isotig15030	GO:0005622	intracellular
isotig15030	GO:0006355	regulation of transcription, DNA-dependent
isotig15030	GO:0008270	zinc ion binding
isotig15001	GO:0003735	structural constituent of ribosome
isotig15001	GO:0005622	intracellular
isotig15001	GO:0005840	ribosome
isotig15001	GO:0006412	translation
isotig15001	GO:0030529	ribonucleoprotein complex
isotig15001	GO:0005730	nucleolus
isotig15001	GO:0005829	cytosol
isotig15001	GO:0006364	rRNA processing
isotig15001	GO:0006414	translational elongation
isotig15001	GO:0015669	gas transport
isotig15001	GO:0022627	cytosolic small ribosomal subunit
isotig15001	GO:0030218	erythrocyte differentiation
isotig15001	GO:0042274	ribosomal small subunit biogenesis
isotig15001	GO:0048856	anatomical structure development
HEVCZ0I02HIPW1	GO:0000166	nucleotide binding
HEVCZ0I02HIPW1	GO:0004672	protein kinase activity
HEVCZ0I02HIPW1	GO:0004674	protein serine/threonine kinase activity
HEVCZ0I02HIPW1	GO:0005524	ATP binding
HEVCZ0I02HIPW1	GO:0006468	protein phosphorylation
HEVCZ0I02HIPW1	GO:0016772	transferase activity, transferring phosphorus-containing groups
HKT9K4F01A08YB	GO:0003676	nucleic acid binding
HKT9K4F01A08YB	GO:0003677	DNA binding
HKT9K4F01A08YB	GO:0005634	nucleus
HKT9K4F01A08YB	GO:0015074	DNA integration
HKT9K4F01A08YB	GO:0004748	ribonucleoside-diphosphate reductase activity
HKT9K4F01A08YB	GO:0009186	deoxyribonucleoside diphosphate metabolic process
HKT9K4F01A08YB	GO:0055114	oxidation-reduction process
HKT9K4F01A08YB	GO:0004197	cysteine-type endopeptidase activity
HKT9K4F01A08YB	GO:0006508	proteolysis
HHB82OK01AR7IH	GO:0005216	ion channel activity
HHB82OK01AR7IH	GO:0005249	voltage-gated potassium channel activity
HHB82OK01AR7IH	GO:0005267	potassium channel activity
HHB82OK01AR7IH	GO:0006810	transport
HHB82OK01AR7IH	GO:0006811	ion transport
HHB82OK01AR7IH	GO:0006813	potassium ion transport
HHB82OK01AR7IH	GO:0008076	voltage-gated potassium channel complex
HHB82OK01AR7IH	GO:0016020	membrane
HHB82OK01AR7IH	GO:0016021	integral to membrane
HHB82OK01AR7IH	GO:0055085	transmembrane transport
HHB82OK01AR7IH	GO:0071805	potassium ion transmembrane transport
isotig03204	GO:0003700	sequence-specific DNA binding transcription factor activity
isotig03204	GO:0004871	signal transducer activity
isotig03204	GO:0005509	calcium ion binding
isotig03204	GO:0005634	nucleus
isotig03204	GO:0006351	transcription, DNA-dependent
isotig03204	GO:0006355	regulation of transcription, DNA-dependent
isotig03204	GO:0007165	signal transduction
HEVCZ0I02JXBAL	GO:0004672	protein kinase activity
HEVCZ0I02JXBAL	GO:0004674	protein serine/threonine kinase activity
HEVCZ0I02JXBAL	GO:0005524	ATP binding
HEVCZ0I02JXBAL	GO:0006468	protein phosphorylation
HEVCZ0I02JXBAL	GO:0016301	kinase activity
HEVCZ0I02JXBAL	GO:0016310	phosphorylation
HEVCZ0I02JXBAL	GO:0016772	transferase activity, transferring phosphorus-containing groups
HHB82OK01EYGNE	GO:0004129	cytochrome-c oxidase activity
HHB82OK01EYGNE	GO:0005506	iron ion binding
HHB82OK01EYGNE	GO:0005739	mitochondrion
HHB82OK01EYGNE	GO:0005743	mitochondrial inner membrane
HHB82OK01EYGNE	GO:0006810	transport
HHB82OK01EYGNE	GO:0009055	electron carrier activity
HHB82OK01EYGNE	GO:0009060	aerobic respiration
HHB82OK01EYGNE	GO:0016020	membrane
HHB82OK01EYGNE	GO:0016021	integral to membrane
HHB82OK01EYGNE	GO:0016491	oxidoreductase activity
HHB82OK01EYGNE	GO:0020037	heme binding
HHB82OK01EYGNE	GO:0022900	electron transport chain
HHB82OK01EYGNE	GO:0046872	metal ion binding
HHB82OK01EYGNE	GO:0055114	oxidation-reduction process
HHB82OK01EYGNE	GO:0070469	respiratory chain
isotig07191	GO:0006506	GPI anchor biosynthetic process
isotig07191	GO:0009058	biosynthetic process
HEVCZ0I02JU61B	GO:0004129	cytochrome-c oxidase activity
HEVCZ0I02JU61B	GO:0005506	iron ion binding
HEVCZ0I02JU61B	GO:0005739	mitochondrion
HEVCZ0I02JU61B	GO:0005743	mitochondrial inner membrane
HEVCZ0I02JU61B	GO:0006810	transport
HEVCZ0I02JU61B	GO:0009055	electron carrier activity
HEVCZ0I02JU61B	GO:0009060	aerobic respiration
HEVCZ0I02JU61B	GO:0016020	membrane
HEVCZ0I02JU61B	GO:0016021	integral to membrane
HEVCZ0I02JU61B	GO:0016491	oxidoreductase activity
HEVCZ0I02JU61B	GO:0020037	heme binding
HEVCZ0I02JU61B	GO:0022900	electron transport chain
HEVCZ0I02JU61B	GO:0046872	metal ion binding
HEVCZ0I02JU61B	GO:0055114	oxidation-reduction process
HEVCZ0I02JU61B	GO:0070469	respiratory chain
HEW737K02HEOV6	GO:0006835	dicarboxylic acid transport
HEW737K02HEOV6	GO:0016020	membrane
HEW737K02HEOV6	GO:0017153	sodium:dicarboxylate symporter activity
HEW737K02HEOV6	GO:0006810	transport
HEW737K02HEOV6	GO:0015293	symporter activity
HEW737K02HEOV6	GO:0016021	integral to membrane
HKT9K4F01APL11	GO:0005622	intracellular
HKT9K4F01APL11	GO:0008270	zinc ion binding
isotig35045	GO:0000166	nucleotide binding
isotig35045	GO:0004383	guanylate cyclase activity
isotig35045	GO:0004672	protein kinase activity
isotig35045	GO:0005524	ATP binding
isotig35045	GO:0005622	intracellular
isotig35045	GO:0006182	cGMP biosynthetic process
isotig35045	GO:0006468	protein phosphorylation
isotig35045	GO:0009190	cyclic nucleotide biosynthetic process
isotig35045	GO:0016021	integral to membrane
isotig35045	GO:0016772	transferase activity, transferring phosphorus-containing groups
isotig35045	GO:0016829	lyase activity
isotig35045	GO:0016849	phosphorus-oxygen lyase activity
isotig35045	GO:0035556	intracellular signal transduction
isotig35045	GO:0004930	G-protein coupled receptor activity
isotig35045	GO:0007186	G-protein coupled receptor protein signaling pathway
isotig35045	GO:0004872	receptor activity
HKT9K4F01AGXIL	GO:0000166	nucleotide binding
HKT9K4F01AGXIL	GO:0003774	motor activity
HKT9K4F01AGXIL	GO:0003779	actin binding
HKT9K4F01AGXIL	GO:0005524	ATP binding
HKT9K4F01AGXIL	GO:0016459	myosin complex
HKT9K4F01AGXIL	GO:0032982	myosin filament
HKT9K4F01AGXIL	GO:0005516	calmodulin binding
HKT9K4F01AGXIL	GO:0005737	cytoplasm
HKT9K4F01AGXIL	GO:0030016	myofibril
HKT9K4F01AGXIL	GO:0007626	locomotory behavior
HKT9K4F01AGXIL	GO:0031672	A band
HKT9K4F01AI6DG	GO:0005509	calcium ion binding
isotig04655	GO:0000166	nucleotide binding
isotig04655	GO:0003676	nucleic acid binding
isotig04655	GO:0003723	RNA binding
isotig04655	GO:0003729	mRNA binding
isotig04655	GO:0005634	nucleus
isotig04655	GO:0006397	mRNA processing
isotig04655	GO:0008380	RNA splicing
isotig04655	GO:0043484	regulation of RNA splicing
isotig03872	GO:0000166	nucleotide binding
isotig03872	GO:0004812	aminoacyl-tRNA ligase activity
isotig03872	GO:0004828	serine-tRNA ligase activity
isotig03872	GO:0005524	ATP binding
isotig03872	GO:0005737	cytoplasm
isotig03872	GO:0006418	tRNA aminoacylation for protein translation
isotig03872	GO:0006434	seryl-tRNA aminoacylation
isotig03872	GO:0006412	translation
isotig03872	GO:0016874	ligase activity
isotig03872	GO:0005739	mitochondrion
isotig03872	GO:0005829	cytosol
HKT9K4F01CHSRD	GO:0005622	intracellular
isotig24047	GO:0003677	DNA binding
isotig24047	GO:0005488	binding
isotig24047	GO:0005622	intracellular
HKT9K4F01A08U9	GO:0006810	transport
HKT9K4F01A08U9	GO:0016021	integral to membrane
HKT9K4F01A08U9	GO:0000062	fatty-acyl-CoA binding
HKT9K4F01A08U9	GO:0005488	binding
HKT9K4F01AMZ4X	GO:0000166	nucleotide binding
HKT9K4F01AMZ4X	GO:0003777	microtubule motor activity
HKT9K4F01AMZ4X	GO:0007018	microtubule-based movement
HKT9K4F01AMZ4X	GO:0017111	nucleoside-triphosphatase activity
HKT9K4F01AMZ4X	GO:0030286	dynein complex
HKT9K4F01AMZ4X	GO:0005524	ATP binding
HKT9K4F01AMZ4X	GO:0006200	ATP catabolic process
HKT9K4F01AMZ4X	GO:0016887	ATPase activity
isotig42171	GO:0005216	ion channel activity
isotig42171	GO:0005219	ryanodine-sensitive calcium-release channel activity
isotig42171	GO:0005262	calcium channel activity
isotig42171	GO:0006811	ion transport
isotig42171	GO:0006874	cellular calcium ion homeostasis
isotig42171	GO:0016020	membrane
isotig42171	GO:0016021	integral to membrane
isotig42171	GO:0055085	transmembrane transport
isotig42171	GO:0070588	calcium ion transmembrane transport
isotig42171	GO:0004872	receptor activity
isotig42171	GO:0005509	calcium ion binding
isotig42171	GO:0005516	calmodulin binding
isotig42171	GO:0005792	microsome
isotig42171	GO:0006810	transport
isotig42171	GO:0006816	calcium ion transport
isotig42171	GO:0005515	protein binding
isotig42171	GO:0014802	terminal cisterna
isotig42171	GO:0016529	sarcoplasmic reticulum
isotig37540	GO:0005488	binding
isotig37540	GO:0008152	metabolic process
isotig37540	GO:0008168	methyltransferase activity
isotig37540	GO:0032259	methylation
isotig37540	GO:0008146	sulfotransferase activity
isotig34197	GO:0003676	nucleic acid binding
isotig34197	GO:0005622	intracellular
isotig34197	GO:0006355	regulation of transcription, DNA-dependent
isotig34197	GO:0008270	zinc ion binding
isotig34197	GO:0003677	DNA binding
isotig34197	GO:0005634	nucleus
isotig34197	GO:0006351	transcription, DNA-dependent
isotig34197	GO:0046872	metal ion binding
HEVCZ0I02GYR9V	GO:0003779	actin binding
isotig34612	GO:0000166	nucleotide binding
isotig34612	GO:0003676	nucleic acid binding
isotig34612	GO:0004812	aminoacyl-tRNA ligase activity
isotig34612	GO:0005524	ATP binding
isotig34612	GO:0005737	cytoplasm
isotig34612	GO:0006418	tRNA aminoacylation for protein translation
isotig34612	GO:0016874	ligase activity
isotig19648	GO:0008137	NADH dehydrogenase (ubiquinone) activity
isotig19648	GO:0009055	electron carrier activity
isotig19648	GO:0016020	membrane
isotig19648	GO:0003954	NADH dehydrogenase activity
isotig19648	GO:0016491	oxidoreductase activity
isotig19648	GO:0055114	oxidation-reduction process
isotig19648	GO:0005739	mitochondrion
isotig19648	GO:0005743	mitochondrial inner membrane
isotig19648	GO:0006810	transport
isotig19648	GO:0022900	electron transport chain
isotig19648	GO:0070469	respiratory chain
isotig19648	GO:0005747	mitochondrial respiratory chain complex I
isotig19648	GO:0006979	response to oxidative stress
HEVCZ0I02GA1LB	GO:0000166	nucleotide binding
HEVCZ0I02GA1LB	GO:0005524	ATP binding
HEVCZ0I02GA1LB	GO:0005737	cytoplasm
HEVCZ0I02GA1LB	GO:0006457	protein folding
HEVCZ0I02GA1LB	GO:0044267	cellular protein metabolic process
HEVCZ0I02GA1LB	GO:0051082	unfolded protein binding
isotig20843	GO:0000166	nucleotide binding
isotig20843	GO:0004672	protein kinase activity
isotig20843	GO:0004674	protein serine/threonine kinase activity
isotig20843	GO:0005524	ATP binding
isotig20843	GO:0006468	protein phosphorylation
isotig20843	GO:0016772	transferase activity, transferring phosphorus-containing groups
isotig20843	GO:0004693	cyclin-dependent protein kinase activity
isotig20843	GO:0005634	nucleus
isotig20843	GO:0005737	cytoplasm
isotig20843	GO:0007049	cell cycle
isotig20843	GO:0016301	kinase activity
isotig20843	GO:0016310	phosphorylation
isotig20843	GO:0016740	transferase activity
isotig23454	GO:0005488	binding
isotig23454	GO:0005737	cytoplasm
isotig23454	GO:0005856	cytoskeleton
isotig23454	GO:0008092	cytoskeletal protein binding
isotig23454	GO:0019898	extrinsic to membrane
isotig23454	GO:0005886	plasma membrane
isotig23454	GO:0016020	membrane
isotig23454	GO:0042995	cell projection
isotig12671	GO:0005488	binding
isotig12671	GO:0008152	metabolic process
isotig12671	GO:0016491	oxidoreductase activity
isotig12671	GO:0055114	oxidation-reduction process
isotig00898	GO:0003779	actin binding
isotig00898	GO:0031032	actomyosin structure organization
isotig14708	GO:0003735	structural constituent of ribosome
isotig14708	GO:0005622	intracellular
isotig14708	GO:0005840	ribosome
isotig14708	GO:0006412	translation
isotig14708	GO:0030529	ribonucleoprotein complex
isotig10016	GO:0003824	catalytic activity
isotig10016	GO:0008152	metabolic process
isotig06068	GO:0000166	nucleotide binding
isotig06068	GO:0003924	GTPase activity
isotig06068	GO:0005525	GTP binding
isotig06068	GO:0005634	nucleus
isotig06068	GO:0005681	spliceosomal complex
isotig06068	GO:0006184	GTP catabolic process
isotig06068	GO:0006397	mRNA processing
isotig06068	GO:0008380	RNA splicing
isotig15083	GO:0004198	calcium-dependent cysteine-type endopeptidase activity
isotig15083	GO:0005622	intracellular
isotig15083	GO:0006508	proteolysis
isotig15083	GO:0005506	iron ion binding
isotig15083	GO:0015671	oxygen transport
isotig15083	GO:0019825	oxygen binding
isotig15083	GO:0020037	heme binding
isotig27822	GO:0003677	DNA binding
isotig27822	GO:0003899	DNA-directed RNA polymerase activity
isotig27822	GO:0005666	DNA-directed RNA polymerase III complex
isotig27822	GO:0006383	transcription from RNA polymerase III promoter
isotig02891	GO:0000226	microtubule cytoskeleton organization
isotig02891	GO:0005874	microtubule
HKT9K4F01CEAA5	GO:0003824	catalytic activity
HKT9K4F01CEAA5	GO:0004300	enoyl-CoA hydratase activity
HKT9K4F01CEAA5	GO:0008152	metabolic process
HKT9K4F01CEAA5	GO:0016829	lyase activity
HKT9K4F01CFYF2	GO:0006511	ubiquitin-dependent protein catabolic process
HKT9K4F01CFYF2	GO:0031461	cullin-RING ubiquitin ligase complex
HKT9K4F01CFYF2	GO:0031625	ubiquitin protein ligase binding
isotig14440	GO:0004872	receptor activity
isotig14440	GO:0016020	membrane
isotig14440	GO:0016021	integral to membrane
isotig39450	GO:0005488	binding
isotig39450	GO:0016491	oxidoreductase activity
isotig39450	GO:0055114	oxidation-reduction process
isotig39450	GO:0008152	metabolic process
isotig39450	GO:0047115	trans-1,2-dihydrobenzene-1,2-diol dehydrogenase activity
isotig39450	GO:0047837	D-xylose 1-dehydrogenase (NADP+) activity
isotig08812	GO:0006122	mitochondrial electron transport, ubiquinol to cytochrome c
isotig08812	GO:0008121	ubiquinol-cytochrome-c reductase activity
HKT9K4F01BLUUY	GO:0005488	binding
HEW737K02IMXMC	GO:0004842	ubiquitin-protein ligase activity
HEW737K02IMXMC	GO:0008270	zinc ion binding
HEW737K02IMXMC	GO:0016567	protein ubiquitination
HEW737K02IMXMC	GO:0016874	ligase activity
HEW737K02IMXMC	GO:0005622	intracellular
HEW737K02JX9CC	GO:0016787	hydrolase activity
HEW737K02JX9CC	GO:0000139	Golgi membrane
HEW737K02JX9CC	GO:0005794	Golgi apparatus
HEW737K02JX9CC	GO:0007275	multicellular organismal development
HEW737K02JX9CC	GO:0007506	gonadal mesoderm development
HEW737K02JX9CC	GO:0016020	membrane
HEW737K02JX9CC	GO:0016021	integral to membrane
HEW737K02JX9CC	GO:0017110	nucleoside-diphosphatase activity
HEW737K02JX9CC	GO:0030154	cell differentiation
HEW737K02JX9CC	GO:0030659	cytoplasmic vesicle membrane
HEW737K02JX9CC	GO:0031410	cytoplasmic vesicle
HEW737K02H1L8Z	GO:0005739	mitochondrion
HEW737K02H1L8Z	GO:0006810	transport
HEW737K02H1L8Z	GO:0009055	electron carrier activity
HEW737K02H1L8Z	GO:0016020	membrane
HEW737K02H1L8Z	GO:0016021	integral to membrane
HEW737K02H1L8Z	GO:0016491	oxidoreductase activity
HEW737K02H1L8Z	GO:0022900	electron transport chain
HEW737K02H1L8Z	GO:0022904	respiratory electron transport chain
HEW737K02H1L8Z	GO:0046872	metal ion binding
HEW737K02H1L8Z	GO:0070469	respiratory chain
isotig39747	GO:0000166	nucleotide binding
isotig39747	GO:0005524	ATP binding
isotig39747	GO:0005737	cytoplasm
isotig39747	GO:0008233	peptidase activity
isotig39747	GO:0016787	hydrolase activity
isotig39747	GO:0017111	nucleoside-triphosphatase activity
isotig39747	GO:0030163	protein catabolic process
isotig39747	GO:0000502	proteasome complex
isotig39747	GO:0005634	nucleus
HEVCZ0I02GLP0N	GO:0000166	nucleotide binding
HEVCZ0I02GLP0N	GO:0003924	GTPase activity
HEVCZ0I02GLP0N	GO:0005198	structural molecule activity
HEVCZ0I02GLP0N	GO:0005525	GTP binding
HEVCZ0I02GLP0N	GO:0005737	cytoplasm
HEVCZ0I02GLP0N	GO:0005856	cytoskeleton
HEVCZ0I02GLP0N	GO:0005874	microtubule
HEVCZ0I02GLP0N	GO:0006184	GTP catabolic process
HEVCZ0I02GLP0N	GO:0007017	microtubule-based process
HEVCZ0I02GLP0N	GO:0007018	microtubule-based movement
HEVCZ0I02GLP0N	GO:0043234	protein complex
HEVCZ0I02GLP0N	GO:0051258	protein polymerization
HEVCZ0I02JPB98	GO:0000166	nucleotide binding
HEVCZ0I02JPB98	GO:0005524	ATP binding
HEVCZ0I02JPB98	GO:0005737	cytoplasm
HEVCZ0I02JPB98	GO:0005856	cytoskeleton
HKT9K4F01BUJSH	GO:0005488	binding
isotig04276	GO:0005488	binding
HEW737K02GTRM3	GO:0005634	nucleus
isotig12974	GO:0000079	regulation of cyclin-dependent protein kinase activity
isotig12974	GO:0005675	holo TFIIH complex
isotig12974	GO:0006355	regulation of transcription, DNA-dependent
isotig12974	GO:0016591	DNA-directed RNA polymerase II, holoenzyme
isotig12974	GO:0019901	protein kinase binding
isotig12974	GO:0051726	regulation of cell cycle
isotig12974	GO:0005634	nucleus
isotig12974	GO:0006351	transcription, DNA-dependent
isotig12974	GO:0006366	transcription from RNA polymerase II promoter
isotig12974	GO:0006468	protein phosphorylation
isotig12974	GO:0007049	cell cycle
isotig12974	GO:0004672	protein kinase activity
isotig12974	GO:0008094	DNA-dependent ATPase activity
isotig12974	GO:0008353	RNA polymerase II carboxy-terminal domain kinase activity
HKT9K4F01AVSVP	GO:0003735	structural constituent of ribosome
HKT9K4F01AVSVP	GO:0005840	ribosome
HKT9K4F01AVSVP	GO:0006412	translation
HKT9K4F01AVSVP	GO:0030529	ribonucleoprotein complex
isotig24757	GO:0003779	actin binding
isotig24757	GO:0005634	nucleus
isotig24757	GO:0005737	cytoplasm
isotig24757	GO:0005856	cytoskeleton
isotig24757	GO:0005884	actin filament
isotig24757	GO:0005886	plasma membrane
isotig24757	GO:0016020	membrane
isotig24757	GO:0030043	actin filament fragmentation
HEW737K02IYZDZ	GO:0005488	binding
HKT9K4F01BE8GQ	GO:0005509	calcium ion binding
HKT9K4F01BE8GQ	GO:0006629	lipid metabolic process
HKT9K4F01BE8GQ	GO:0008152	metabolic process
HKT9K4F01BE8GQ	GO:0016491	oxidoreductase activity
HKT9K4F01BE8GQ	GO:0016702	oxidoreductase activity, acting on single donors with incorporation of molecular oxygen, incorporation of two atoms of oxygen
HKT9K4F01BE8GQ	GO:0016787	hydrolase activity
HKT9K4F01BE8GQ	GO:0046872	metal ion binding
HKT9K4F01BE8GQ	GO:0055114	oxidation-reduction process
HKT9K4F01BE8GQ	GO:0050473	arachidonate 15-lipoxygenase activity
HEVCZ0I02JDPJJ	GO:0000166	nucleotide binding
HEVCZ0I02JDPJJ	GO:0003774	motor activity
HEVCZ0I02JDPJJ	GO:0003779	actin binding
HEVCZ0I02JDPJJ	GO:0005524	ATP binding
HEVCZ0I02JDPJJ	GO:0016459	myosin complex
HEVCZ0I02JDPJJ	GO:0032982	myosin filament
HEVCZ0I02JDPJJ	GO:0005516	calmodulin binding
HEVCZ0I02JDPJJ	GO:0005737	cytoplasm
HEVCZ0I02JDPJJ	GO:0030016	myofibril
HEVCZ0I02G0GR5	GO:0000786	nucleosome
HEVCZ0I02G0GR5	GO:0003677	DNA binding
HEVCZ0I02G0GR5	GO:0004402	histone acetyltransferase activity
HEVCZ0I02G0GR5	GO:0005634	nucleus
HEVCZ0I02G0GR5	GO:0006334	nucleosome assembly
HEVCZ0I02G0GR5	GO:0006351	transcription, DNA-dependent
HEVCZ0I02G0GR5	GO:0006355	regulation of transcription, DNA-dependent
HEVCZ0I02G0GR5	GO:0008134	transcription factor binding
HEVCZ0I02G0GR5	GO:0008270	zinc ion binding
HEVCZ0I02G0GR5	GO:0016407	acetyltransferase activity
HEVCZ0I02G0GR5	GO:0016568	chromatin modification
HEVCZ0I02G0GR5	GO:0016573	histone acetylation
HEVCZ0I02G0GR5	GO:0016740	transferase activity
HEVCZ0I02G0GR5	GO:0016747	transferase activity, transferring acyl groups other than amino-acyl groups
HEVCZ0I02G0GR5	GO:0043966	histone H3 acetylation
HEVCZ0I02G0GR5	GO:0045892	negative regulation of transcription, DNA-dependent
HEVCZ0I02G0GR5	GO:0045893	positive regulation of transcription, DNA-dependent
HEVCZ0I02G0GR5	GO:0046872	metal ion binding
HEVCZ0I02G0GR5	GO:0070776	MOZ/MORF histone acetyltransferase complex
HHB82OK01DFBSO	GO:0003676	nucleic acid binding
HHB82OK01DFBSO	GO:0005622	intracellular
HHB82OK01DFBSO	GO:0006355	regulation of transcription, DNA-dependent
HHB82OK01DFBSO	GO:0008270	zinc ion binding
HHB82OK01DFBSO	GO:0046872	metal ion binding
HHB82OK01DFBSO	GO:0003677	DNA binding
HHB82OK01DFBSO	GO:0003700	sequence-specific DNA binding transcription factor activity
HHB82OK01DFBSO	GO:0005634	nucleus
HHB82OK01DFBSO	GO:0006351	transcription, DNA-dependent
HHB82OK01DFBSO	GO:0016032	viral reproduction
isotig07905	GO:0003735	structural constituent of ribosome
isotig07905	GO:0005622	intracellular
isotig07905	GO:0005840	ribosome
isotig07905	GO:0006412	translation
isotig07905	GO:0003729	mRNA binding
isotig07905	GO:0005829	cytosol
isotig07905	GO:0006414	translational elongation
isotig07905	GO:0015935	small ribosomal subunit
isotig07905	GO:0022627	cytosolic small ribosomal subunit
isotig07905	GO:0033119	negative regulation of RNA splicing
isotig07905	GO:0030529	ribonucleoprotein complex
isotig23208	GO:0005509	calcium ion binding
isotig01543	GO:0005578	proteinaceous extracellular matrix
isotig01543	GO:0016020	membrane
isotig01543	GO:0043395	heparan sulfate proteoglycan binding
isotig19378	GO:0001533	cornified envelope
isotig19378	GO:0005737	cytoplasm
isotig19378	GO:0030216	keratinocyte differentiation
isotig19378	GO:0031424	keratinization
isotig19378	GO:0005198	structural molecule activity
isotig19378	GO:0010224	response to UV-B
isotig19378	GO:0018149	peptide cross-linking
isotig19378	GO:0030674	protein binding, bridging
isotig05230	GO:0005509	calcium ion binding
isotig30978	GO:0003993	acid phosphatase activity
isotig30978	GO:0004045	aminoacyl-tRNA hydrolase activity
isotig30978	GO:0004725	protein tyrosine phosphatase activity
isotig30978	GO:0004726	non-membrane spanning protein tyrosine phosphatase activity
isotig30978	GO:0005737	cytoplasm
isotig30978	GO:0006470	protein dephosphorylation
isotig30978	GO:0035335	peptidyl-tyrosine dephosphorylation
isotig30978	GO:0016787	hydrolase activity
isotig30978	GO:0004721	phosphoprotein phosphatase activity
isotig30978	GO:0016311	dephosphorylation
isotig30978	GO:0016791	phosphatase activity
isotig04540	GO:0003676	nucleic acid binding
isotig04540	GO:0030529	ribonucleoprotein complex
isotig04540	GO:0000387	spliceosomal snRNP assembly
isotig04540	GO:0005634	nucleus
isotig04540	GO:0005654	nucleoplasm
isotig04540	GO:0005689	U12-type spliceosomal complex
isotig04540	GO:0005737	cytoplasm
isotig04540	GO:0005829	cytosol
isotig04540	GO:0008380	RNA splicing
isotig04540	GO:0071013	catalytic step 2 spliceosome
isotig04540	GO:0005681	spliceosomal complex
isotig04540	GO:0006397	mRNA processing
HEVCZ0I02JY04R	GO:0003676	nucleic acid binding
HEVCZ0I02JY04R	GO:0005622	intracellular
HEVCZ0I02JY04R	GO:0008270	zinc ion binding
HEVCZ0I02IEL5Y	GO:0003723	RNA binding
HHB82OK01DTR45	GO:0000166	nucleotide binding
HHB82OK01DTR45	GO:0004672	protein kinase activity
HHB82OK01DTR45	GO:0004674	protein serine/threonine kinase activity
HHB82OK01DTR45	GO:0005524	ATP binding
HHB82OK01DTR45	GO:0006468	protein phosphorylation
HHB82OK01DTR45	GO:0016301	kinase activity
HHB82OK01DTR45	GO:0016310	phosphorylation
HHB82OK01DTR45	GO:0016772	transferase activity, transferring phosphorus-containing groups
HHB82OK01DTR45	GO:0001837	epithelial to mesenchymal transition
HHB82OK01DTR45	GO:0005634	nucleus
HHB82OK01DTR45	GO:0005737	cytoplasm
HHB82OK01DTR45	GO:0005886	plasma membrane
HHB82OK01DTR45	GO:0007275	multicellular organismal development
HHB82OK01DTR45	GO:0007399	nervous system development
HHB82OK01DTR45	GO:0016020	membrane
HHB82OK01DTR45	GO:0016055	Wnt receptor signaling pathway
HHB82OK01DTR45	GO:0016740	transferase activity
HHB82OK01DTR45	GO:0030154	cell differentiation
HHB82OK01DTR45	GO:0032886	regulation of microtubule-based process
HHB82OK01DTR45	GO:0050321	tau-protein kinase activity
HHB82OK01DTR45	GO:0045892	negative regulation of transcription, DNA-dependent
HHB82OK01DTR45	GO:0060070	canonical Wnt receptor signaling pathway
HKT9K4F01CF117	GO:0003677	DNA binding
HKT9K4F01CF117	GO:0006355	regulation of transcription, DNA-dependent
isotig14861	GO:0007154	cell communication
isotig14861	GO:0016020	membrane
isotig14861	GO:0004725	protein tyrosine phosphatase activity
isotig14861	GO:0006470	protein dephosphorylation
isotig14861	GO:0035335	peptidyl-tyrosine dephosphorylation
isotig11625	GO:0004197	cysteine-type endopeptidase activity
isotig11625	GO:0006508	proteolysis
isotig11625	GO:0008233	peptidase activity
isotig11625	GO:0008234	cysteine-type peptidase activity
isotig11625	GO:0016787	hydrolase activity
HEVCZ0I02F29M7	GO:0005509	calcium ion binding
HEVCZ0I02F29M7	GO:0005886	plasma membrane
HEVCZ0I02F29M7	GO:0007155	cell adhesion
HEVCZ0I02F29M7	GO:0007156	homophilic cell adhesion
HEVCZ0I02F29M7	GO:0016020	membrane
[truncated: 70,086 more rows]
