# Supplementary material for: A de novo transcriptome of the noble scallop, Chlamys nobilis, focusing on mining transcripts for carotenoid-based coloration
Source: BMC Genomics. 2015 Feb 5;16(1):44. doi: 10.1186/s12864-015-1241-x (PMC4342821; doi:10.1186/s12864-015-1241-x)
Supplement: Additional file 3: Table S3. — Details of SSR motifs in C. nobilis unique sequences. [file 12864_2015_1241_MOESM3_ESM.xlsx]

## Sheet: ReadMe
	Columns	Description
	ID	Unique identifier for each contig or singleton
	length	the unique length (bp)
	SSR type	the type of SSR
	size	The SSR length (bp)
	start	the beginning position of SSR
	end	the eding position of SSR
	Swissprot_des	The best hit in the SwissProt database, cut off at e-15
	Swissprot_evalue	Expectation value for the best hit in the SwissProt database
	NR_des	The best hit in the NR-redundant protein database, cut off at e-15
	NR_evalue	Expectation value for the best hit in the NR-redundant protein database

## Sheet: SSRs
Unigene_id	Length	SSR type	Size	Start	End	Nr_description	Nr_evalue	SwissProt_description	SwissProt_evalue
HEVCZ0I02F00T2	334	(TA)6	12	257	268
HEVCZ0I02F08TM	500	(ATC)17	51	444	494
HEVCZ0I02F0HC9	268	(TA)6	12	176	187
HEVCZ0I02F0PZQ	268	(AAG)5	15	161	175
HEVCZ0I02F0S54	494	(TA)6	12	69	80
HEVCZ0I02F0S54	494	(AT)6	12	318	329
HEVCZ0I02F0VTG	258	(ATC)7	21	14	34
HEVCZ0I02F1DZV	418	(CGTC)5	20	16	35
HEVCZ0I02F1H2G	222	(TA)6	12	67	78
HEVCZ0I02F1IQ1	414	(TA)6	12	36	47
HEVCZ0I02F1KFE	445	(AT)6	12	72	83
HEVCZ0I02F1KFE	445	(TA)6	12	324	335
HEVCZ0I02F1RHG	347	(TA)6	12	79	90
HEVCZ0I02F1RHG	347	(AT)6	12	331	342
HEVCZ0I02F26IZ	478	(GAG)5	15	5	19
HEVCZ0I02F2ZC4	209	(TG)6	12	177	188
HEVCZ0I02F309Q	382	(ATTG)5	20	321	340
HEVCZ0I02F32D6	402	(TA)7	14	365	378
HEVCZ0I02F35OS	378	(TA)6	12	78	89
HEVCZ0I02F35OS	378	(AT)6	12	331	342
HEVCZ0I02F35XH	386	(TA)6	12	43	54
HEVCZ0I02F35XH	386	(AT)6	12	294	305
HEVCZ0I02F3JNW	441	(TTG)5	15	4	18
HEVCZ0I02F3ROM	341	(TA)6	12	248	259
HEVCZ0I02F3SGP	561	(CTT)5	15	97	111
HEVCZ0I02F45BN	273	(AT)6	12	190	201
HEVCZ0I02F473M	288	(AT)6	12	251	262
HEVCZ0I02F4AUH	379	(TA)6	12	279	290
HEVCZ0I02F4BXO	311	(AT)8	16	154	169
HEVCZ0I02F4EKL	249	(TG)7	14	202	215
HEVCZ0I02F4Y3S	257	(AT)6	12	243	254
HEVCZ0I02F4Y6D	387	(TG)6	12	55	66
HEVCZ0I02F4Z16	280	(CA)6	12	259	270	ref|XP_002610537.1| hypothetical protein BRAFLDRAFT_65704 [Branchiostoma floridae] gb|EEN66547.1| hypothetical protein BRAFLDRAFT_65704 [Branchiostoma floridae]	2e-30
HEVCZ0I02F5IK5	107	(AT)10	20	39	58
HEVCZ0I02F5MHK	361	(TA)7	14	84	97
HEVCZ0I02F5MHK	361	(AT)6	12	338	349
HEVCZ0I02F5ODU	90	(AT)9	18	73	90
HEVCZ0I02F5VCD	437	(AC)7	14	79	92
HEVCZ0I02F5W0G	370	(GACG)6	24	239	262
HEVCZ0I02F61DW	255	(TA)6	12	140	151
HEVCZ0I02F6BSE	307	(AT)9	18	98	115
HEVCZ0I02F6E80	428	(AT)6	12	254	265
HEVCZ0I02F6SRZ	288	(GT)144	288	1	288
HEVCZ0I02F6WJ3	292	(TGGTA)6	30	196	225
HEVCZ0I02F70IA	396	(TAT)6	18	192	209
HEVCZ0I02F71A3	226	(TA)6	12	104	115
HEVCZ0I02F7VSM	70	(AT)6	12	6	17
HEVCZ0I02F7XP3	229	(TCCG)8	32	189	220
HEVCZ0I02F81N2	347	(TA)6	12	87	98
HEVCZ0I02F8C33	416	(CGTC)10	40	229	268
HEVCZ0I02F97AY	103	(TAAC)5	20	57	76
HEVCZ0I02F98OS	256	(AT)6	12	245	256
HEVCZ0I02F9EV1	354	(TA)6	12	75	86
HEVCZ0I02F9G82	505	(TTGC)5	20	381	400
HEVCZ0I02F9HS6	369	(AT)6	12	45	56
HEVCZ0I02F9U64	264	(TA)6	12	249	260
HEVCZ0I02F9X3M	120	(TA)6	12	99	110
HEVCZ0I02FIIRO	223	(TTA)5	15	54	68
HEVCZ0I02FJ6VQ	323	(CGTC)7	28	83	110
HEVCZ0I02FJUIG	232	(AT)9	18	149	166
HEVCZ0I02FK65Y	430	(TTG)5	15	2	16
HEVCZ0I02FKEJA	114	(CT)7	14	83	96
HEVCZ0I02FKMXU	274	(TA)6	12	106	117
HEVCZ0I02FL37C	351	(CA)6	12	60	71
HEVCZ0I02FL5LK	222	(TA)6	12	165	176
HEVCZ0I02FL6R7	157	(TA)9	18	139	156
HEVCZ0I02FLODP	336	(TTG)6	18	140	157	sp|P07291.2|MLE_AEQIR RecName: Full=Myosin essential light chain, striated adductor muscle; Short=E-LC; AltName: Full=Sulfhydryl light chain; Short=SHLC gb|AAA27714.1| essential myosin light chain [Argopecten irradians]	1e-86	sp|P07291|MLE_AEQIR Myosin essential light chain, striated adductor muscle OS=Aequipecten irradians PE=1 SV=2	4e-88
HEVCZ0I02FM0XZ	189	(TA)6	12	36	47
HEVCZ0I02FM1VE	270	(AT)6	12	122	133
HEVCZ0I02FM3EQ	228	(CGTC)6	24	172	195
HEVCZ0I02FM4D1	308	(TA)6	12	87	98
HEVCZ0I02FMH7L	482	(AT)6	12	158	169
HEVCZ0I02FMH7L	482	(TA)6	12	412	423
HEVCZ0I02FMHRU	251	(TA)6	12	60	71
HEVCZ0I02FMHRU	251	(CA)8	16	227	242
HEVCZ0I02FMLWQ	272	(TTG)5	15	52	66	sp|P07291.2|MLE_AEQIR RecName: Full=Myosin essential light chain, striated adductor muscle; Short=E-LC; AltName: Full=Sulfhydryl light chain; Short=SHLC gb|AAA27714.1| essential myosin light chain [Argopecten irradians]	1e-86	sp|P07291|MLE_AEQIR Myosin essential light chain, striated adductor muscle OS=Aequipecten irradians PE=1 SV=2	4e-88
HEVCZ0I02FNG7J	281	(TTCA)10	40	136	175
HEVCZ0I02FO3OX	328	(TA)6	12	214	225
HEVCZ0I02FO6W3	323	(TA)6	12	177	188
HEVCZ0I02FO7S5	255	(TA)6	12	107	118
HEVCZ0I02FOW7T	389	(TA)6	12	41	52
HEVCZ0I02FP6BM	353	(TA)6	12	312	323
HEVCZ0I02FP9BR	434	(AC)6	12	414	425
HEVCZ0I02FPAB1	371	(AT)6	12	7	18
HEVCZ0I02FPAB1	371	(TA)6	12	259	270
HEVCZ0I02FPOII	338	(AG)6	12	128	139
HEVCZ0I02FPR2Z	224	(ATG)17	51	45	95
HEVCZ0I02FPUBU	301	(TA)6	12	257	268
HEVCZ0I02FQ17S	398	(AT)6	12	267	278
HEVCZ0I02FQ5OD	86	(GA)9	18	68	85
HEVCZ0I02FQCKY	399	(AAT)7	21	239	259
HEVCZ0I02FQFL8	282	(TA)6	12	183	194
HEVCZ0I02FRBVG	344	(AT)6	12	18	29
HEVCZ0I02FRBVG	344	(TA)6	12	269	280
HEVCZ0I02FRIUA	426	(AC)6	12	59	70
HEVCZ0I02FRNVN	353	(TA)6	12	65	76
HEVCZ0I02FRNVN	353	(AT)6	12	317	328
HEVCZ0I02FS4Z7	423	(TAA)5	15	40	54
HEVCZ0I02FS8N3	489	(TA)6	12	188	199
HEVCZ0I02FS8N3	489	(AT)6	12	437	448
HEVCZ0I02FSQHF	264	(CGTC)6	24	241	264
HEVCZ0I02FSVXS	427	(CTT)5	15	113	127	sp|Q86QI0.1|H1L2_OSTED RecName: Full=Sperm-specific H1/protamine-like protein type 2; Contains: RecName: Full=Sperm-specific protein OE2; AltName: Full=Sperm-specific linker histone H1-like protein OE2; Contains: RecName: Full=Sperm-specific protein OE3; AltName: Full=Protamine-like OS3; Flags: Precursor gb|AAO16248.1| H1/protamine-like protein precursor [Ostrea edulis]	3e-36	sp|Q86QI0|H1L2_OSTED Sperm-specific H1/protamine-like protein type 2 (Fragment) OS=Ostrea edulis PE=1 SV=1	2e-128
HEVCZ0I02FT699	354	(GAG)6	18	174	191	ref|XP_003385596.1| PREDICTED: NAD-dependent deacetylase sirtuin-6-like [Amphimedon queenslandica]	1e-36
HEVCZ0I02FT87R	264	(AT)7	14	247	260
HEVCZ0I02FT8AB	356	(AT)9	18	208	225
HEVCZ0I02FT8LU	320	(CA)8	16	301	316
HEVCZ0I02FTBD2	466	(ACA)5	15	48	62
HEVCZ0I02FTPHM	428	(TA)6	12	400	411
HEVCZ0I02FUNFW	309	(TA)6	12	98	109
HEVCZ0I02FUOEL	272	(AT)6	12	241	252
HEVCZ0I02FUOU1	183	(TA)7	14	129	142
HEVCZ0I02FURFH	380	(AT)6	12	95	106
HEVCZ0I02FURFH	380	(TA)6	12	349	360
HEVCZ0I02FVFHE	298	(AT)6	12	131	142
HEVCZ0I02FVJEK	431	(TA)6	12	53	64
HEVCZ0I02FVPZG	408	(CA)7	14	248	261
HEVCZ0I02FVYP2	449	(TA)6	12	438	449
HEVCZ0I02FVZIF	192	(TG)7	14	176	189
HEVCZ0I02FW5N8	149	(TA)9	18	72	89
HEVCZ0I02FW7LF	325	(CA)7	14	96	109
HEVCZ0I02FWAGV	63	(AT)7	14	16	29
HEVCZ0I02FWBN1	479	(AT)8	16	180	195
HEVCZ0I02FWDZP	443	(TA)6	12	423	434
HEVCZ0I02FWKTR	476	(TA)6	12	56	67
HEVCZ0I02FWKTR	476	(AT)6	12	307	318
HEVCZ0I02FWV07	367	(TA)7	14	274	287
HEVCZ0I02FWV3K	431	(AT)6	12	404	415
HEVCZ0I02FX163	361	(TA)6	12	206	217
HEVCZ0I02FXAXS	235	(TA)6	12	48	59
HEVCZ0I02FXC47	215	(AAG)5	15	88	102
HEVCZ0I02FXXIZ	329	(TA)6	12	108	119
HEVCZ0I02FY0A4	94	(AGT)7	21	24	44
HEVCZ0I02FY1PH	377	(AAT)5	15	155	169
HEVCZ0I02FY5TD	340	(TTG)5	15	47	61	sp|P07291.2|MLE_AEQIR RecName: Full=Myosin essential light chain, striated adductor muscle; Short=E-LC; AltName: Full=Sulfhydryl light chain; Short=SHLC gb|AAA27714.1| essential myosin light chain [Argopecten irradians]	1e-86	sp|P07291|MLE_AEQIR Myosin essential light chain, striated adductor muscle OS=Aequipecten irradians PE=1 SV=2	4e-88
HEVCZ0I02FZP1L	498	(TA)6	12	294	305
HEVCZ0I02FZTSZ	56	(AT)7	14	42	55
HEVCZ0I02G0JBT	494	(TGC)5	15	21	35
HEVCZ0I02G0OKE	79	(AT)6	12	22	33
HEVCZ0I02G0XQ6	275	(TA)6	12	28	39
HEVCZ0I02G1FH0	398	(CA)6	12	10	21
HEVCZ0I02G1N84	389	(AT)6	12	122	133
HEVCZ0I02G1RWV	539	(TTG)5	15	458	472
HEVCZ0I02G1T8J	194	(TA)7	14	70	83
HEVCZ0I02G1W5R	475	(AT)6	12	199	210
HEVCZ0I02G23HK	388	(TTGT)5	20	180	199
HEVCZ0I02G27DT	389	(TA)6	12	85	96
HEVCZ0I02G27DT	389	(AT)6	12	338	349
HEVCZ0I02G2WXZ	480	(TG)14	28	453	480
HEVCZ0I02G38IU	398	(AT)6	12	114	125
HEVCZ0I02G3JD2	451	(TA)6	12	145	156
HEVCZ0I02G3JD2	451	(AT)6	12	396	407
HEVCZ0I02G3UE3	292	(CA)8	16	252	267	ref|XP_002610537.1| hypothetical protein BRAFLDRAFT_65704 [Branchiostoma floridae] gb|EEN66547.1| hypothetical protein BRAFLDRAFT_65704 [Branchiostoma floridae]	2e-30
HEVCZ0I02G45CJ	456	(TA)6	12	138	149
HEVCZ0I02G4CY1	452	(AT)6	12	145	156
HEVCZ0I02G4CY1	452	(TA)6	12	397	408
HEVCZ0I02G4JQL	421	(ATA)5	15	59	73
HEVCZ0I02G4XJ4	241	(TA)6	12	77	88
HEVCZ0I02G4YAZ	459	(TG)6	12	206	217
HEVCZ0I02G587R	449	(AT)6	12	14	25
HEVCZ0I02G5CAU	434	(CTT)11	33	296	328
HEVCZ0I02G5LVF	218	(AAG)5	15	118	132
HEVCZ0I02G5O3V	285	(AT)6	12	44	55
HEVCZ0I02G67V8	298	(TA)6	12	267	278
HEVCZ0I02G6BND	276	(AT)7	14	33	46
HEVCZ0I02G6CWI	406	(TA)6	12	21	32
HEVCZ0I02G6E0C	437	(TA)6	12	367	378
HEVCZ0I02G6HBG	50	(TA)7	14	25	38
HEVCZ0I02G6KUU	245	(AT)8	16	35	50
HEVCZ0I02G6MKZ	365	(TA)6	12	292	303
HEVCZ0I02G6RH5	417	(GACG)7	28	51	78
HEVCZ0I02G6RIS	355	(AT)6	12	286	297
HEVCZ0I02G6RWG	277	(TGC)8	24	235	258	ref|XP_975027.1| PREDICTED: similar to inhibitor of apoptosis 2 protein [Tribolium castaneum] gb|EEZ99286.1| hypothetical protein TcasGA2_TC001189 [Tribolium castaneum] gb|AEQ93553.1| inhibitor of apoptosis 2 protein [Tribolium castaneum]	3e-57	sp|Q8JHV9|BIR7A_XENLA Baculoviral IAP repeat-containing protein 7-A OS=Xenopus laevis GN=birc7-a PE=1 SV=1	2e-29
HEVCZ0I02G6W0K	283	(TA)6	12	167	178
HEVCZ0I02G6WU2	221	(TA)6	12	107	118
HEVCZ0I02G7BHI	260	(CT)7	14	247	260
HEVCZ0I02G7N2K	462	(CGTC)8	32	204	235
HEVCZ0I02G7N7G	500	(TAGA)5	20	373	392
HEVCZ0I02G7Q7J	359	(ATT)7	21	71	91
HEVCZ0I02G7U01	414	(TA)6	12	166	177
HEVCZ0I02G8BHL	207	(TA)6	12	53	64
HEVCZ0I02G8GVD	422	(GGAC)6	24	23	46
HEVCZ0I02G8LP7	57	(AT)6	12	20	31
HEVCZ0I02G951L	245	(TA)6	12	78	89
HEVCZ0I02G98AM	494	(TGAT)5	20	465	484
HEVCZ0I02G9CXI	269	(CTT)5	15	87	101	sp|Q86QI0.1|H1L2_OSTED RecName: Full=Sperm-specific H1/protamine-like protein type 2; Contains: RecName: Full=Sperm-specific protein OE2; AltName: Full=Sperm-specific linker histone H1-like protein OE2; Contains: RecName: Full=Sperm-specific protein OE3; AltName: Full=Protamine-like OS3; Flags: Precursor gb|AAO16248.1| H1/protamine-like protein precursor [Ostrea edulis]	3e-36	sp|Q86QI0|H1L2_OSTED Sperm-specific H1/protamine-like protein type 2 (Fragment) OS=Ostrea edulis PE=1 SV=1	2e-128
HEVCZ0I02G9EHP	59	(TA)6	12	21	32
HEVCZ0I02G9F9H	263	(AT)6	12	45	56
HEVCZ0I02G9GTM	264	(GT)6	12	250	261
HEVCZ0I02G9H0L	330	(TA)6	12	303	314
HEVCZ0I02G9LHX	83	(TC)7	14	48	61
HEVCZ0I02G9QYL	272	(TA)6	12	10	21
HEVCZ0I02G9U9O	302	(TA)6	12	119	130	sp|P07291.2|MLE_AEQIR RecName: Full=Myosin essential light chain, striated adductor muscle; Short=E-LC; AltName: Full=Sulfhydryl light chain; Short=SHLC gb|AAA27714.1| essential myosin light chain [Argopecten irradians]	1e-86	sp|P07291|MLE_AEQIR Myosin essential light chain, striated adductor muscle OS=Aequipecten irradians PE=1 SV=2	4e-88
HEVCZ0I02GA41K	464	(TA)8	16	206	221
HEVCZ0I02GA77I	297	(AT)6	12	37	48
HEVCZ0I02GAM8T	402	(TTG)5	15	70	84	sp|P07291.2|MLE_AEQIR RecName: Full=Myosin essential light chain, striated adductor muscle; Short=E-LC; AltName: Full=Sulfhydryl light chain; Short=SHLC gb|AAA27714.1| essential myosin light chain [Argopecten irradians]	1e-86	sp|P07291|MLE_AEQIR Myosin essential light chain, striated adductor muscle OS=Aequipecten irradians PE=1 SV=2	4e-88
HEVCZ0I02GAR5Z	486	(TA)6	12	178	189
HEVCZ0I02GATDM	391	(TA)6	12	73	84
HEVCZ0I02GBGQE	358	(AT)6	12	346	357
HEVCZ0I02GBH04	487	(TA)6	12	181	192
HEVCZ0I02GBH04	487	(AT)6	12	433	444
HEVCZ0I02GBKLO	346	(TA)6	12	232	243
HEVCZ0I02GBWM8	386	(AT)6	12	96	107
HEVCZ0I02GBWM8	386	(TA)6	12	349	360
HEVCZ0I02GBZEI	382	(AT)6	12	13	24
HEVCZ0I02GBZEI	382	(TA)6	12	267	278
HEVCZ0I02GC4IU	517	(CCG)6	18	394	411
HEVCZ0I02GC9DN	421	(TACA)5	20	169	188
HEVCZ0I02GCFKO	451	(TCC)5	15	18	32	gb|ACB38665.1| reverse transcriptase [Daphnia pulex]	9e-47
HEVCZ0I02GCSYU	401	(ACGG)5	20	151	170
HEVCZ0I02GCZ2X	443	(TA)6	12	284	295
HEVCZ0I02GD5WZ	383	(AT)6	12	216	227
HEVCZ0I02GDF25	341	(TA)6	12	223	234
HEVCZ0I02GDP4O	510	(TAA)5	15	286	300
HEVCZ0I02GDR2V	290	(AAG)5	15	261	275
HEVCZ0I02GE0V1	487	(CCT)5	15	17	31
HEVCZ0I02GE176	334	(AT)6	12	244	255
HEVCZ0I02GEHZN	305	(GAT)14	42	251	292
HEVCZ0I02GEOHX	381	(AT)7	14	211	224
HEVCZ0I02GF0C6	404	(TA)6	12	230	241
HEVCZ0I02GFCHT	364	(TA)6	12	284	295
HEVCZ0I02GFMFQ	51	(AT)6	12	13	24
HEVCZ0I02GFYB6	401	(AT)6	12	159	170
HEVCZ0I02GG0P8	347	(TA)6	12	207	218
HEVCZ0I02GG0XJ	360	(CAT)5	15	242	256
HEVCZ0I02GG2FS	343	(TA)8	16	45	60
HEVCZ0I02GG96W	464	(TA)6	12	145	156
HEVCZ0I02GGH4J	248	(TA)6	12	138	149
HEVCZ0I02GGIZ4	58	(TA)6	12	24	35
HEVCZ0I02GH4X6	521	(CTT)5	15	412	426
HEVCZ0I02GHKCP	458	(AT)6	12	292	303
HEVCZ0I02GHTN7	329	(TTTG)8	32	237	268
HEVCZ0I02GI2G6	255	(GA)6	12	17	28
HEVCZ0I02GI4XR	227	(TA)6	12	174	185
HEVCZ0I02GIB18	346	(AT)7	14	210	223
HEVCZ0I02GIDBY	374	(AT)6	12	323	334
HEVCZ0I02GIWWB	199	(TA)6	12	72	83
HEVCZ0I02GJG11	51	(TA)6	12	30	41
HEVCZ0I02GJJAW	455	(TCA)5	15	329	343
HEVCZ0I02GJQHW	298	(TA)6	12	182	193
HEVCZ0I02GJXW7	222	(TCA)21	63	159	221
HEVCZ0I02GK0EZ	426	(TTG)5	15	4	18
HEVCZ0I02GK0NG	384	(AT)6	12	66	77
HEVCZ0I02GK0NG	384	(TA)6	12	317	328
HEVCZ0I02GK4BP	192	(TA)6	12	44	55
HEVCZ0I02GK52W	183	(ATT)5	15	90	104
HEVCZ0I02GKA6K	503	(TTG)5	15	330	344
HEVCZ0I02GKI69	258	(AAG)5	15	134	148
HEVCZ0I02GKJI2	203	(TA)6	12	86	97
HEVCZ0I02GKMIB	389	(TA)6	12	97	108
HEVCZ0I02GKMIB	389	(AT)6	12	346	357
HEVCZ0I02GKQTU	493	(TA)6	12	478	489	sp|P07291.2|MLE_AEQIR RecName: Full=Myosin essential light chain, striated adductor muscle; Short=E-LC; AltName: Full=Sulfhydryl light chain; Short=SHLC gb|AAA27714.1| essential myosin light chain [Argopecten irradians]	1e-86	sp|P07291|MLE_AEQIR Myosin essential light chain, striated adductor muscle OS=Aequipecten irradians PE=1 SV=2	4e-88
HEVCZ0I02GKQTU	493	(AAC)5	15	289	303	sp|P07291.2|MLE_AEQIR RecName: Full=Myosin essential light chain, striated adductor muscle; Short=E-LC; AltName: Full=Sulfhydryl light chain; Short=SHLC gb|AAA27714.1| essential myosin light chain [Argopecten irradians]	1e-86	sp|P07291|MLE_AEQIR Myosin essential light chain, striated adductor muscle OS=Aequipecten irradians PE=1 SV=2	4e-88
HEVCZ0I02GKR9G	133	(AT)6	12	101	112
HEVCZ0I02GKT8C	389	(AT)6	12	148	159
HEVCZ0I02GL0Z3	279	(AT)6	12	222	233
HEVCZ0I02GL5SL	473	(TA)6	12	114	125
HEVCZ0I02GL5SL	473	(AT)6	12	364	375
HEVCZ0I02GLD4O	377	(AT)6	12	80	91
HEVCZ0I02GLD4O	377	(TA)6	12	332	343
HEVCZ0I02GLE5P	261	(CAT)6	18	84	101
HEVCZ0I02GLR8D	494	(CTG)6	18	153	170
HEVCZ0I02GLZEM	459	(CAT)6	18	303	320
HEVCZ0I02GM1S4	322	(TA)7	14	300	313
HEVCZ0I02GM8OM	441	(AT)6	12	319	330
HEVCZ0I02GMMX2	311	(TA)6	12	72	83
HEVCZ0I02GMTFH	275	(AG)6	12	240	251
HEVCZ0I02GNBLS	414	(AAC)6	18	157	174	sp|P07291.2|MLE_AEQIR RecName: Full=Myosin essential light chain, striated adductor muscle; Short=E-LC; AltName: Full=Sulfhydryl light chain; Short=SHLC gb|AAA27714.1| essential myosin light chain [Argopecten irradians]	1e-86	sp|P07291|MLE_AEQIR Myosin essential light chain, striated adductor muscle OS=Aequipecten irradians PE=1 SV=2	4e-88
HEVCZ0I02GNDAS	519	(TA)6	12	156	167
HEVCZ0I02GNDAS	519	(AT)6	12	416	427
HEVCZ0I02GNKH5	361	(GT)6	12	330	341
HEVCZ0I02GNMDB	354	(AT)7	14	206	219
HEVCZ0I02GNNCS	156	(ATG)20	60	96	155
HEVCZ0I02GNZER	403	(TA)6	12	85	96
HEVCZ0I02GOF4O	272	(TA)6	12	246	257
HEVCZ0I02GOMJJ	438	(GT)6	12	155	166
HEVCZ0I02GOO0S	409	(TA)6	12	369	380
HEVCZ0I02GOOQD	113	(TG)6	12	101	112
HEVCZ0I02GOVUW	354	(AT)6	12	8	19
HEVCZ0I02GOY1R	268	(CTT)5	15	100	114			sp|Q86QI0|H1L2_OSTED Sperm-specific H1/protamine-like protein type 2 (Fragment) OS=Ostrea edulis PE=1 SV=1	5e-27
HEVCZ0I02GP673	363	(TA)6	12	247	258
HEVCZ0I02GP6ZC	409	(AT)6	12	37	48
HEVCZ0I02GP6ZC	409	(TA)6	12	288	299
HEVCZ0I02GPBL1	421	(TA)7	14	157	170
HEVCZ0I02GPNEN	198	(TA)6	12	49	60
HEVCZ0I02GPV6L	350	(GT)10	20	68	87
HEVCZ0I02GPVW2	300	(TA)7	14	97	110
HEVCZ0I02GQ5Z3	462	(AT)7	14	341	354
HEVCZ0I02GQDW7	248	(TA)6	12	60	71
HEVCZ0I02GQEEV	312	(TA)6	12	38	49
HEVCZ0I02GQEEV	312	(AT)6	12	293	304
HEVCZ0I02GQNRR	387	(AT)7	14	65	78
HEVCZ0I02GQNRR	387	(TA)6	12	316	327
HEVCZ0I02GQY2F	433	(TA)6	12	216	227
HEVCZ0I02GQYCZ	262	(AT)8	16	46	61
HEVCZ0I02GR3MO	395	(GCA)5	15	167	181
HEVCZ0I02GRBBF	462	(AAC)5	15	359	373	pdb|2W4T|Z Chain Z, Isometrically Contracting Insect Asynchronous Flight Muscle pdb|2W4V|Z Chain Z, Isometrically Contracting Insect Asynchronous Flight Muscle Quick Frozen After A Quick Release Step pdb|2W4W|Z Chain Z, Isometrically Contracting Insect Asynchronous Flight Muscle Quick Frozen After A Quick Stretch Step	4e-29	sp|P07291|MLE_AEQIR Myosin essential light chain, striated adductor muscle OS=Aequipecten irradians PE=1 SV=2	2e-30
HEVCZ0I02GREV3	400	(AAG)5	15	135	149
HEVCZ0I02GRPA5	388	(AAC)5	15	292	306	sp|P07291.2|MLE_AEQIR RecName: Full=Myosin essential light chain, striated adductor muscle; Short=E-LC; AltName: Full=Sulfhydryl light chain; Short=SHLC gb|AAA27714.1| essential myosin light chain [Argopecten irradians]	1e-86	sp|P07291|MLE_AEQIR Myosin essential light chain, striated adductor muscle OS=Aequipecten irradians PE=1 SV=2	4e-88
HEVCZ0I02GRRSD	468	(AAC)5	15	286	300	sp|P07291.2|MLE_AEQIR RecName: Full=Myosin essential light chain, striated adductor muscle; Short=E-LC; AltName: Full=Sulfhydryl light chain; Short=SHLC gb|AAA27714.1| essential myosin light chain [Argopecten irradians]	1e-86	sp|P07291|MLE_AEQIR Myosin essential light chain, striated adductor muscle OS=Aequipecten irradians PE=1 SV=2	4e-88
HEVCZ0I02GRTMG	310	(TA)7	14	249	262
HEVCZ0I02GRYWY	62	(AT)10	20	30	49
HEVCZ0I02GS8FH	72	(AAC)5	15	3	17
HEVCZ0I02GSHCU	270	(AT)6	12	215	226
HEVCZ0I02GSTZ3	106	(TA)7	14	55	68
HEVCZ0I02GT2PX	427	(AT)6	12	405	416
HEVCZ0I02GTHJT	463	(TA)6	12	126	137
HEVCZ0I02GTSYO	341	(AT)6	12	41	52
HEVCZ0I02GTSYO	341	(TA)6	12	293	304
HEVCZ0I02GTXNF	497	(AT)6	12	312	323
HEVCZ0I02GU1S8	276	(TA)6	12	194	205
HEVCZ0I02GU4GB	362	(TA)6	12	37	48
HEVCZ0I02GUCY0	238	(AT)7	14	89	102
HEVCZ0I02GULX0	401	(AT)6	12	53	64
HEVCZ0I02GUSX4	325	(TA)6	12	205	216
HEVCZ0I02GUSYN	407	(TA)6	12	357	368	sp|P07291.2|MLE_AEQIR RecName: Full=Myosin essential light chain, striated adductor muscle; Short=E-LC; AltName: Full=Sulfhydryl light chain; Short=SHLC gb|AAA27714.1| essential myosin light chain [Argopecten irradians]	1e-86	sp|P07291|MLE_AEQIR Myosin essential light chain, striated adductor muscle OS=Aequipecten irradians PE=1 SV=2	4e-88
HEVCZ0I02GUSYN	407	(CAA)5	15	169	183	sp|P07291.2|MLE_AEQIR RecName: Full=Myosin essential light chain, striated adductor muscle; Short=E-LC; AltName: Full=Sulfhydryl light chain; Short=SHLC gb|AAA27714.1| essential myosin light chain [Argopecten irradians]	1e-86	sp|P07291|MLE_AEQIR Myosin essential light chain, striated adductor muscle OS=Aequipecten irradians PE=1 SV=2	4e-88
HEVCZ0I02GUUHV	389	(AAT)5	15	125	139
HEVCZ0I02GUW1N	296	(TGTT)8	32	142	173
HEVCZ0I02GVKRV	316	(GT)10	20	297	316
HEVCZ0I02GVWUA	387	(TA)6	12	93	104
HEVCZ0I02GVWUA	387	(AT)6	12	349	360
HEVCZ0I02GW4RT	454	(TA)6	12	162	173
HEVCZ0I02GW536	276	(TA)6	12	4	15
HEVCZ0I02GW536	276	(AT)6	12	257	268
HEVCZ0I02GW8XQ	503	(CCA)5	15	230	244	dbj|BAC78900.2| calcineurin-binding protein of 75 kDa [Mizuhopecten yessoensis]	6e-50
HEVCZ0I02GWPQJ	53	(CTT)5	15	36	50	sp|Q86QI0.1|H1L2_OSTED RecName: Full=Sperm-specific H1/protamine-like protein type 2; Contains: RecName: Full=Sperm-specific protein OE2; AltName: Full=Sperm-specific linker histone H1-like protein OE2; Contains: RecName: Full=Sperm-specific protein OE3; AltName: Full=Protamine-like OS3; Flags: Precursor gb|AAO16248.1| H1/protamine-like protein precursor [Ostrea edulis]	3e-36	sp|Q86QI0|H1L2_OSTED Sperm-specific H1/protamine-like protein type 2 (Fragment) OS=Ostrea edulis PE=1 SV=1	2e-128
HEVCZ0I02GWW43	413	(TTC)5	15	303	317	ref|XP_002735129.1| PREDICTED: hypothetical protein [Saccoglossus kowalevskii]	4e-45
HEVCZ0I02GX3CA	228	(TA)6	12	106	117
HEVCZ0I02GX6F8	249	(TA)6	12	68	79
HEVCZ0I02GXC5G	245	(TA)10	20	90	109
HEVCZ0I02GXDGF	398	(TA)8	16	296	311
HEVCZ0I02GXFQ5	76	(AT)7	14	6	19
HEVCZ0I02GXJVG	232	(TA)6	12	68	79
HEVCZ0I02GXM7Y	240	(AC)6	12	229	240	gb|EHH60632.1| hypothetical protein EGM_12032, partial [Macaca fascicularis]	2e-56
HEVCZ0I02GXZSG	429	(TCG)5	15	390	404
HEVCZ0I02GY5FC	389	(TA)6	12	126	137
HEVCZ0I02GY5FC	389	(AT)6	12	378	389
HEVCZ0I02GYS8E	349	(AT)6	12	17	28
HEVCZ0I02GYU64	375	(AT)6	12	113	124
HEVCZ0I02GYY0D	360	(TA)7	14	342	355
HEVCZ0I02GYZTQ	304	(TG)10	20	161	180
HEVCZ0I02GZBH2	233	(TTG)5	15	176	190	sp|P07291.2|MLE_AEQIR RecName: Full=Myosin essential light chain, striated adductor muscle; Short=E-LC; AltName: Full=Sulfhydryl light chain; Short=SHLC gb|AAA27714.1| essential myosin light chain [Argopecten irradians]	1e-86	sp|P07291|MLE_AEQIR Myosin essential light chain, striated adductor muscle OS=Aequipecten irradians PE=1 SV=2	4e-88
HEVCZ0I02GZBTA	408	(TTG)5	15	82	96	sp|P07291.2|MLE_AEQIR RecName: Full=Myosin essential light chain, striated adductor muscle; Short=E-LC; AltName: Full=Sulfhydryl light chain; Short=SHLC gb|AAA27714.1| essential myosin light chain [Argopecten irradians]	1e-86	sp|P07291|MLE_AEQIR Myosin essential light chain, striated adductor muscle OS=Aequipecten irradians PE=1 SV=2	4e-88
HEVCZ0I02GZFQS	409	(TA)6	12	112	123
HEVCZ0I02GZFQS	409	(AT)6	12	361	372
HEVCZ0I02H06FI	404	(AT)6	12	283	294
HEVCZ0I02H0OHK	437	(AT)6	12	102	113
HEVCZ0I02H0OHK	437	(TA)6	12	357	368
HEVCZ0I02H0UUP	326	(TA)6	12	20	31
HEVCZ0I02H0XKB	435	(TC)6	12	41	52
HEVCZ0I02H0Z8K	398	(TA)7	14	87	100
HEVCZ0I02H0ZDM	427	(TA)6	12	55	66
HEVCZ0I02H0ZDM	427	(AT)6	12	305	316
HEVCZ0I02H10WG	64	(AT)10	20	29	48
HEVCZ0I02H16HU	488	(TG)6	12	477	488
HEVCZ0I02H18IO	295	(CA)6	12	115	126
HEVCZ0I02H1FGK	392	(ATA)6	18	290	307
HEVCZ0I02H1J17	391	(CCT)5	15	162	176
HEVCZ0I02H1LF6	365	(TA)9	18	2	19
HEVCZ0I02H1UY2	404	(CAT)19	57	22	78
HEVCZ0I02H1Z0F	329	(AT)6	12	29	40
HEVCZ0I02H2030	392	(AT)9	18	89	106
HEVCZ0I02H22IY	80	(TTC)5	15	1	15
HEVCZ0I02H24IW	484	(TTG)5	15	136	150
HEVCZ0I02H24TZ	174	(TTG)6	18	69	86	sp|P07291.2|MLE_AEQIR RecName: Full=Myosin essential light chain, striated adductor muscle; Short=E-LC; AltName: Full=Sulfhydryl light chain; Short=SHLC gb|AAA27714.1| essential myosin light chain [Argopecten irradians]	1e-86	sp|P07291|MLE_AEQIR Myosin essential light chain, striated adductor muscle OS=Aequipecten irradians PE=1 SV=2	4e-88
HEVCZ0I02H254Q	314	(CAA)5	15	76	90
HEVCZ0I02H2655	409	(AT)6	12	7	18
HEVCZ0I02H2655	409	(TA)6	12	258	269
HEVCZ0I02H2NVJ	466	(TA)6	12	428	439
HEVCZ0I02H2T3Q	338	(TA)7	14	81	94
HEVCZ0I02H357S	455	(TA)6	12	269	280
HEVCZ0I02H38M9	423	(TA)6	12	147	158
HEVCZ0I02H38M9	423	(AT)6	12	396	407
HEVCZ0I02H3KZV	333	(CA)8	16	147	162
HEVCZ0I02H43CP	381	(GTG)5	15	270	284
HEVCZ0I02H45W6	146	(TGA)5	15	105	119
HEVCZ0I02H4ECJ	119	(CA)6	12	20	31
HEVCZ0I02H4YBU	50	(AT)8	16	26	41
HEVCZ0I02H5958	449	(AT)6	12	124	135
HEVCZ0I02H5958	449	(TA)6	12	376	387
HEVCZ0I02H59A2	199	(AT)6	12	126	137
HEVCZ0I02H5BXH	233	(TA)6	12	211	222
HEVCZ0I02H5UME	381	(GAG)5	15	342	356
HEVCZ0I02H5WAA	522	(AT)7	14	111	124
HEVCZ0I02H615Q	258	(TA)6	12	144	155
HEVCZ0I02H6MHY	293	(AT)7	14	273	286
HEVCZ0I02H6XL6	316	(AT)6	12	37	48
HEVCZ0I02H74O2	281	(TA)6	12	11	22
HEVCZ0I02H74O2	281	(AT)7	14	260	273
HEVCZ0I02H77GW	302	(TA)6	12	71	82
HEVCZ0I02H77L5	378	(TAA)7	21	189	209
HEVCZ0I02H7BP4	517	(AT)6	12	35	46
HEVCZ0I02H7DEV	368	(GT)170	340	29	368
HEVCZ0I02H7OFQ	450	(AT)6	12	102	113
HEVCZ0I02H7OFQ	450	(TA)6	12	352	363
HEVCZ0I02H7TPN	335	(AT)6	12	160	171
HEVCZ0I02H82YP	404	(TA)6	12	11	22
HEVCZ0I02H82YP	404	(AT)6	12	262	273
HEVCZ0I02H890B	266	(AT)6	12	211	222
HEVCZ0I02H8C04	295	(TA)6	12	23	34
HEVCZ0I02H8C04	295	(AT)6	12	281	292
HEVCZ0I02H8F7R	84	(ACCCTA)11	66	18	83
HEVCZ0I02H8FZK	125	(TGA)19	57	65	121
HEVCZ0I02H9B3B	259	(TA)6	12	228	239
HEVCZ0I02H9K72	137	(CA)11	22	105	126
HEVCZ0I02H9X6D	459	(AT)6	12	279	290
HEVCZ0I02HA3K0	269	(TA)7	14	151	164
HEVCZ0I02HAIO6	285	(CGTC)7	28	240	267
HEVCZ0I02HAMFJ	179	(TA)6	12	132	143
HEVCZ0I02HAPIX	446	(TTG)5	15	129	143
HEVCZ0I02HBDQV	361	(TA)7	14	336	349
HEVCZ0I02HBFAQ	225	(TC)7	14	24	37
HEVCZ0I02HBFKJ	277	(CGTC)5	20	256	275
HEVCZ0I02HBHU9	234	(AT)6	12	200	211
HEVCZ0I02HBIHD	407	(AT)6	12	118	129
HEVCZ0I02HBJDG	416	(TA)6	12	370	381
HEVCZ0I02HBXGQ	372	(TA)6	12	30	41
HEVCZ0I02HBXGQ	372	(AT)6	12	281	292
HEVCZ0I02HC3K9	413	(TCA)5	15	337	351
HEVCZ0I02HCAB4	251	(TA)6	12	232	243
HEVCZ0I02HCK90	456	(AT)6	12	36	47
HEVCZ0I02HCK90	456	(TA)6	12	285	296
HEVCZ0I02HCMXR	341	(TA)6	12	117	128
HEVCZ0I02HCQZR	404	(TA)6	12	391	402
HEVCZ0I02HDOFD	358	(AAG)5	15	134	148
HEVCZ0I02HDXJC	425	(TGT)5	15	263	277
HEVCZ0I02HDXJC	425	(TGC)8	24	398	421
HEVCZ0I02HE907	456	(TA)7	14	274	287
HEVCZ0I02HEB8W	475	(CCA)9	27	306	332
HEVCZ0I02HEEQF	390	(GAT)10	30	17	46
HEVCZ0I02HEG62	437	(CTT)5	15	107	121	gb|AAO16249.1| H1/protamine-like protein precursor [Ostrea edulis]	7e-40	sp|Q86QH9|H1L1_OSTED Sperm-specific H1/protamine-like protein type 1 OS=Ostrea edulis PE=2 SV=2	3e-21
HEVCZ0I02HEGRZ	241	(TA)7	14	20	33
HEVCZ0I02HEN0F	364	(TC)6	12	352	363
HEVCZ0I02HEX85	355	(CAG)5	15	219	233			sp|P26352|TYB12_ONCMY Thymosin beta-12 OS=Oncorhynchus mykiss PE=1 SV=2	3e-36
HEVCZ0I02HFBQE	279	(AT)8	16	218	233
HEVCZ0I02HFD1O	471	(CA)6	12	110	121
HEVCZ0I02HFI99	376	(TA)6	12	93	104
HEVCZ0I02HFM06	150	(GAT)11	33	117	149
HEVCZ0I02HG0I1	458	(TTG)5	15	1	15
HEVCZ0I02HG2II	129	(AT)8	16	82	97
HEVCZ0I02HG5VM	342	(TA)6	12	12	23
HEVCZ0I02HG5VM	342	(AT)6	12	262	273
HEVCZ0I02HGPBJ	395	(TTTC)5	20	345	364
HEVCZ0I02HGPJO	408	(ATT)7	21	71	91
HEVCZ0I02HH08H	67	(AT)9	18	19	36
HEVCZ0I02HH6QH	380	(AAG)5	15	135	149
HEVCZ0I02HHAYQ	232	(TA)6	12	56	67
HEVCZ0I02HHIKR	486	(TA)6	12	67	78
HEVCZ0I02HHIKR	486	(AT)6	12	316	327
HEVCZ0I02HHK35	283	(AT)6	12	272	283
HEVCZ0I02HHOUC	334	(AT)6	12	7	18
HEVCZ0I02HHPZS	54	(TA)6	12	17	28
HEVCZ0I02HHWI1	364	(AT)7	14	140	153
HEVCZ0I02HHXQ8	414	(TTG)5	15	70	84	sp|P07291.2|MLE_AEQIR RecName: Full=Myosin essential light chain, striated adductor muscle; Short=E-LC; AltName: Full=Sulfhydryl light chain; Short=SHLC gb|AAA27714.1| essential myosin light chain [Argopecten irradians]	1e-86	sp|P07291|MLE_AEQIR Myosin essential light chain, striated adductor muscle OS=Aequipecten irradians PE=1 SV=2	4e-88
HEVCZ0I02HI4D5	350	(TA)8	16	26	41
HEVCZ0I02HI7Y0	435	(TG)6	12	400	411
HEVCZ0I02HIEHY	399	(AT)6	12	140	151
HEVCZ0I02HIY9O	383	(ACCAG)6	30	214	243
HEVCZ0I02HJJEI	384	(AT)7	14	114	127
HEVCZ0I02HJT9O	198	(CAT)27	81	117	197
HEVCZ0I02HJUIA	53	(CTT)5	15	13	27
HEVCZ0I02HJVX7	213	(AT)6	12	192	203
HEVCZ0I02HJYGG	247	(AT)6	12	232	243
HEVCZ0I02HK325	118	(ATC)22	66	8	73
HEVCZ0I02HKMHS	502	(TA)6	12	445	456
HEVCZ0I02HKR8O	178	(TTC)5	15	58	72
HEVCZ0I02HL34Z	469	(TG)11	22	344	365
HEVCZ0I02HLC5B	58	(TAC)11	33	26	58
HEVCZ0I02HLKWT	197	(TA)6	12	67	78
HEVCZ0I02HLQBW	336	(AT)6	12	240	251
HEVCZ0I02HLREL	61	(AT)8	16	34	49
HEVCZ0I02HLY33	318	(AT)6	12	71	82
HEVCZ0I02HM1X5	284	(TCT)5	15	154	168
HEVCZ0I02HM8B8	309	(AT)6	12	298	309
HEVCZ0I02HMKWY	94	(TA)6	12	20	31
HEVCZ0I02HNDUF	329	(TA)6	12	84	95
HEVCZ0I02HNEF9	253	(TA)9	18	224	241
HEVCZ0I02HNO9X	349	(TG)6	12	199	210
HEVCZ0I02HNUO2	172	(TA)6	12	93	104
HEVCZ0I02HO92H	410	(AAC)5	15	343	357
HEVCZ0I02HOBZ6	519	(GACG)6	24	134	157
HEVCZ0I02HOCNN	250	(TA)6	12	162	173
HEVCZ0I02HOHDN	469	(TA)6	12	169	180
HEVCZ0I02HOHDN	469	(AT)6	12	420	431
HEVCZ0I02HOI08	403	(CGTC)6	24	295	318
HEVCZ0I02HOVQG	355	(AT)6	12	73	84
HEVCZ0I02HOXPI	373	(TA)6	12	187	198	sp|P07291.2|MLE_AEQIR RecName: Full=Myosin essential light chain, striated adductor muscle; Short=E-LC; AltName: Full=Sulfhydryl light chain; Short=SHLC gb|AAA27714.1| essential myosin light chain [Argopecten irradians]	1e-86	sp|P07291|MLE_AEQIR Myosin essential light chain, striated adductor muscle OS=Aequipecten irradians PE=1 SV=2	4e-88
HEVCZ0I02HP37N	340	(TA)6	12	97	108
HEVCZ0I02HP9BL	420	(AT)6	12	197	208
HEVCZ0I02HPDBZ	429	(TA)6	12	142	153
HEVCZ0I02HPDBZ	429	(AT)6	12	392	403
HEVCZ0I02HPOKE	404	(TA)7	14	147	160
HEVCZ0I02HPVUJ	319	(CT)6	12	279	290
HEVCZ0I02HPWOH	394	(GAT)10	30	17	46
HEVCZ0I02HQ7AK	169	(TA)8	16	41	56
HEVCZ0I02HQIG2	471	(TTG)5	15	70	84	sp|P07291.2|MLE_AEQIR RecName: Full=Myosin essential light chain, striated adductor muscle; Short=E-LC; AltName: Full=Sulfhydryl light chain; Short=SHLC gb|AAA27714.1| essential myosin light chain [Argopecten irradians]	1e-86	sp|P07291|MLE_AEQIR Myosin essential light chain, striated adductor muscle OS=Aequipecten irradians PE=1 SV=2	4e-88
HEVCZ0I02HQQVN	346	(TATG)5	20	230	249
HEVCZ0I02HR0OK	173	(CTT)5	15	110	124
HEVCZ0I02HR2EW	330	(TA)9	18	197	214
HEVCZ0I02HR3WQ	341	(AT)6	12	66	77
HEVCZ0I02HR3WQ	341	(TA)6	12	315	326
HEVCZ0I02HRAUO	415	(GTT)12	36	248	283
HEVCZ0I02HRGTG	342	(AT)6	12	166	177
HEVCZ0I02HRNU9	366	(TA)7	14	344	357
HEVCZ0I02HRSWN	189	(TA)6	12	141	152
HEVCZ0I02HRSWN	189	(TTG)5	15	2	16
HEVCZ0I02HRU05	350	(GT)6	12	158	169
HEVCZ0I02HS1YJ	254	(GAT)5	15	101	115
HEVCZ0I02HSFRK	410	(TA)6	12	41	52
HEVCZ0I02HSINB	165	(TA)8	16	149	164
HEVCZ0I02HTDC4	288	(AT)6	12	85	96
HEVCZ0I02HTH2G	323	(AT)6	12	65	76
HEVCZ0I02HTJ6N	369	(TA)8	16	184	199
HEVCZ0I02HTPJ0	401	(AC)6	12	343	354
HEVCZ0I02HU4GA	293	(TTG)7	21	60	80
HEVCZ0I02HUJE6	284	(CAA)5	15	16	30
HEVCZ0I02HUN4W	163	(TA)6	12	87	98
HEVCZ0I02HURQJ	466	(TA)6	12	229	240
HEVCZ0I02HV2NI	357	(AT)6	12	108	119
HEVCZ0I02HV3PF	393	(TA)6	12	329	340
HEVCZ0I02HV568	322	(AC)7	14	154	167
HEVCZ0I02HV5N7	435	(CT)6	12	155	166
HEVCZ0I02HV8OU	412	(TA)6	12	25	36
HEVCZ0I02HVFJC	89	(CTGGT)5	25	14	38
HEVCZ0I02HVQI1	284	(AT)6	12	105	116
HEVCZ0I02HWF9E	312	(AT)6	12	61	72	sp|P07291.2|MLE_AEQIR RecName: Full=Myosin essential light chain, striated adductor muscle; Short=E-LC; AltName: Full=Sulfhydryl light chain; Short=SHLC gb|AAA27714.1| essential myosin light chain [Argopecten irradians]	1e-86	sp|P07291|MLE_AEQIR Myosin essential light chain, striated adductor muscle OS=Aequipecten irradians PE=1 SV=2	4e-88
HEVCZ0I02HWOLF	53	(TA)6	12	20	31
HEVCZ0I02HWX00	380	(AT)6	12	117	128
HEVCZ0I02HX42N	311	(GAT)14	42	253	294
HEVCZ0I02HX8HI	241	(AT)6	12	210	221
HEVCZ0I02HXB5F	252	(TG)7	14	114	127
HEVCZ0I02HXCZ0	351	(TGC)6	18	2	19
HEVCZ0I02HXNES	384	(TTG)5	15	90	104	sp|P07291.2|MLE_AEQIR RecName: Full=Myosin essential light chain, striated adductor muscle; Short=E-LC; AltName: Full=Sulfhydryl light chain; Short=SHLC gb|AAA27714.1| essential myosin light chain [Argopecten irradians]	1e-86	sp|P07291|MLE_AEQIR Myosin essential light chain, striated adductor muscle OS=Aequipecten irradians PE=1 SV=2	4e-88
HEVCZ0I02HXP8J	398	(TA)6	12	204	215
HEVCZ0I02HYM36	491	(TCG)9	27	188	214
HEVCZ0I02HYPKY	494	(TA)6	12	196	207
HEVCZ0I02HZ1ZR	414	(AT)6	12	12	23
HEVCZ0I02HZ1ZR	414	(TA)6	12	263	274
HEVCZ0I02HZ2AR	85	(AT)6	12	18	29
HEVCZ0I02HZ90L	386	(AT)7	14	372	385
HEVCZ0I02HZ90P	299	(AT)6	12	161	172
HEVCZ0I02HZTS8	213	(TA)6	12	137	148
HEVCZ0I02I00KE	374	(TCA)5	15	319	333
HEVCZ0I02I03ZO	171	(GTA)7	21	59	79
HEVCZ0I02I0VMV	351	(GAT)5	15	314	328
HEVCZ0I02I0VVJ	439	(AAC)5	15	292	306	sp|P07291.2|MLE_AEQIR RecName: Full=Myosin essential light chain, striated adductor muscle; Short=E-LC; AltName: Full=Sulfhydryl light chain; Short=SHLC gb|AAA27714.1| essential myosin light chain [Argopecten irradians]	1e-86	sp|P07291|MLE_AEQIR Myosin essential light chain, striated adductor muscle OS=Aequipecten irradians PE=1 SV=2	4e-88
HEVCZ0I02I10FO	366	(GT)7	14	256	269
HEVCZ0I02I1QZG	246	(TTG)5	15	4	18
HEVCZ0I02I2XA2	391	(TA)6	12	157	168	sp|P07291.2|MLE_AEQIR RecName: Full=Myosin essential light chain, striated adductor muscle; Short=E-LC; AltName: Full=Sulfhydryl light chain; Short=SHLC gb|AAA27714.1| essential myosin light chain [Argopecten irradians]	1e-86	sp|P07291|MLE_AEQIR Myosin essential light chain, striated adductor muscle OS=Aequipecten irradians PE=1 SV=2	4e-88
HEVCZ0I02I37AL	319	(TA)6	12	71	82
HEVCZ0I02I395N	409	(AT)6	12	397	408
HEVCZ0I02I3UPN	136	(AAC)5	15	34	48	sp|P07291.2|MLE_AEQIR RecName: Full=Myosin essential light chain, striated adductor muscle; Short=E-LC; AltName: Full=Sulfhydryl light chain; Short=SHLC gb|AAA27714.1| essential myosin light chain [Argopecten irradians]	1e-86	sp|P07291|MLE_AEQIR Myosin essential light chain, striated adductor muscle OS=Aequipecten irradians PE=1 SV=2	4e-88
HEVCZ0I02I4641	318	(AT)6	12	13	24
HEVCZ0I02I4641	318	(TA)6	12	264	275
HEVCZ0I02I4MHF	500	(TA)6	12	137	148
HEVCZ0I02I4V0G	398	(TGC)5	15	233	247
HEVCZ0I02I5FB4	175	(AT)6	12	53	64
HEVCZ0I02I5L01	348	(TA)6	12	98	109
HEVCZ0I02I5Z9H	376	(TA)6	12	256	267
HEVCZ0I02I6RTL	301	(CCGT)12	48	191	238
HEVCZ0I02I7GNZ	438	(AT)6	12	2	13
HEVCZ0I02I8761	266	(TA)7	14	30	43
HEVCZ0I02I8RNI	392	(GGGGCA)5	30	14	43
HEVCZ0I02I93PN	388	(TTGC)5	20	101	120
HEVCZ0I02I96K5	316	(AT)6	12	275	286
HEVCZ0I02I9C0Y	422	(AT)6	12	235	246
HEVCZ0I02I9EM2	288	(CTT)5	15	102	116			sp|Q86QI0|H1L2_OSTED Sperm-specific H1/protamine-like protein type 2 (Fragment) OS=Ostrea edulis PE=1 SV=1	5e-27
HEVCZ0I02I9GAY	408	(CGTC)5	20	298	317
HEVCZ0I02I9KB3	317	(TA)6	12	254	265
HEVCZ0I02I9M85	287	(AT)6	12	41	52
HEVCZ0I02I9X8L	242	(TA)6	12	13	24
HEVCZ0I02IA2KY	417	(AAG)5	15	308	322
HEVCZ0I02IA2XR	487	(AT)6	12	225	236
HEVCZ0I02IA2XR	487	(TA)6	12	476	487
HEVCZ0I02IA4P2	69	(TA)6	12	43	54	sp|P07291.2|MLE_AEQIR RecName: Full=Myosin essential light chain, striated adductor muscle; Short=E-LC; AltName: Full=Sulfhydryl light chain; Short=SHLC gb|AAA27714.1| essential myosin light chain [Argopecten irradians]	1e-86	sp|P07291|MLE_AEQIR Myosin essential light chain, striated adductor muscle OS=Aequipecten irradians PE=1 SV=2	4e-88
HEVCZ0I02IAB6K	190	(AT)7	14	177	190
HEVCZ0I02IB16Q	163	(TA)6	12	109	120
HEVCZ0I02IB17C	479	(AC)6	12	249	260
HEVCZ0I02IBR6K	268	(TA)6	12	124	135
HEVCZ0I02IC1HF	72	(GACG)7	28	19	46
HEVCZ0I02IC6J0	407	(TA)6	12	137	148
HEVCZ0I02IC6J0	407	(AT)6	12	388	399
HEVCZ0I02ICBND	205	(CCA)6	18	185	202
HEVCZ0I02ICDFS	298	(TAT)5	15	78	92
HEVCZ0I02ICEC6	249	(TA)6	12	13	24
HEVCZ0I02ICGCQ	220	(AT)6	12	207	218
HEVCZ0I02ICKUK	331	(TCA)12	36	1	36
HEVCZ0I02ICU6N	237	(TA)6	12	211	222
HEVCZ0I02ICYTN	274	(AT)6	12	164	175
HEVCZ0I02IDF9R	262	(ACAA)6	24	172	195
HEVCZ0I02IDGFX	427	(AAG)5	15	133	147	sp|P22974.2|H1L_MYTCA RecName: Full=Sperm-specific protein PHI-2B; AltName: Full=PL-II*; AltName: Full=Sperm-specific linker histone H1-like protein gb|AAB24707.1| PL-II*, phi2B=sperm-specific histone H1-like protein [Mytilus californianus, Peptide, 148 aa]	1e-31	sp|P22974|H1L_MYTCA Sperm-specific protein PHI-2B OS=Mytilus californianus PE=1 SV=2	1e-26
HEVCZ0I02IDU1W	437	(AT)6	12	424	435
HEVCZ0I02IDYFA	377	(TA)6	12	286	297
HEVCZ0I02IE66L	483	(CTT)5	15	10	24			sp|Q86QI0|H1L2_OSTED Sperm-specific H1/protamine-like protein type 2 (Fragment) OS=Ostrea edulis PE=1 SV=1	5e-27
HEVCZ0I02IETLV	381	(TA)6	12	20	31
HEVCZ0I02IEWNZ	340	(TG)6	12	233	244
HEVCZ0I02IF1MT	355	(TA)6	12	272	283
HEVCZ0I02IF2TA	282	(CGTC)6	24	171	194
HEVCZ0I02IFNTQ	366	(AT)6	12	114	125
HEVCZ0I02IFPTU	403	(TGC)11	33	273	305
HEVCZ0I02IFQ0I	383	(TA)6	12	114	125
HEVCZ0I02IFQ0I	383	(AT)6	12	367	378
HEVCZ0I02IFQLT	262	(AT)6	12	248	259
HEVCZ0I02IG70P	272	(CTT)5	15	88	102	sp|Q86QI0.1|H1L2_OSTED RecName: Full=Sperm-specific H1/protamine-like protein type 2; Contains: RecName: Full=Sperm-specific protein OE2; AltName: Full=Sperm-specific linker histone H1-like protein OE2; Contains: RecName: Full=Sperm-specific protein OE3; AltName: Full=Protamine-like OS3; Flags: Precursor gb|AAO16248.1| H1/protamine-like protein precursor [Ostrea edulis]	3e-36	sp|Q86QI0|H1L2_OSTED Sperm-specific H1/protamine-like protein type 2 (Fragment) OS=Ostrea edulis PE=1 SV=1	2e-128
HEVCZ0I02IHLBW	354	(TA)6	12	19	30
HEVCZ0I02IHLBW	354	(AT)6	12	271	282
HEVCZ0I02IHXB1	256	(ATA)7	21	72	92
HEVCZ0I02IIFLF	251	(ATG)9	27	224	250
HEVCZ0I02IIWMV	438	(CGTC)9	36	329	364
HEVCZ0I02IJ01G	276	(AT)6	12	51	62
HEVCZ0I02IJ8AD	424	(ACCAG)5	25	234	258
HEVCZ0I02IJQAQ	359	(GA)7	14	328	341
HEVCZ0I02IJV0G	379	(GAT)5	15	356	370
HEVCZ0I02IJWPF	449	(AT)6	12	277	288
HEVCZ0I02IK7AC	454	(AT)6	12	183	194
HEVCZ0I02IKBQ7	97	(TA)8	16	79	94
HEVCZ0I02IKGIO	489	(TA)6	12	403	414
HEVCZ0I02IKJI5	50	(TA)6	12	14	25
HEVCZ0I02IKO2T	315	(TA)6	12	47	58
HEVCZ0I02IKO2T	315	(AT)7	14	300	313
HEVCZ0I02IKQP0	318	(AT)6	12	150	161
HEVCZ0I02IKSP6	466	(AC)6	12	452	463
HEVCZ0I02IKSU0	447	(CA)6	12	187	198
HEVCZ0I02IKZXD	378	(TCA)9	27	178	204
HEVCZ0I02IL9HK	346	(GACG)7	28	118	145
HEVCZ0I02ILHYY	379	(AAG)5	15	134	148
HEVCZ0I02ILTPC	374	(GAT)5	15	106	120
HEVCZ0I02IMG19	484	(CAT)12	36	448	483
HEVCZ0I02IMGH6	428	(AAC)5	15	291	305	sp|P07291.2|MLE_AEQIR RecName: Full=Myosin essential light chain, striated adductor muscle; Short=E-LC; AltName: Full=Sulfhydryl light chain; Short=SHLC gb|AAA27714.1| essential myosin light chain [Argopecten irradians]	1e-86	sp|P07291|MLE_AEQIR Myosin essential light chain, striated adductor muscle OS=Aequipecten irradians PE=1 SV=2	4e-88
HEVCZ0I02IMHMY	79	(GT)7	14	66	79
HEVCZ0I02IMW7J	387	(TA)7	14	258	271
HEVCZ0I02IN4X1	315	(TA)6	12	42	53
HEVCZ0I02IN4X1	315	(AT)6	12	294	305
HEVCZ0I02IN76M	285	(TA)6	12	179	190
HEVCZ0I02INPSQ	375	(TA)6	12	55	66
HEVCZ0I02INPSQ	375	(AT)6	12	304	315
HEVCZ0I02INSSO	466	(TGA)5	15	279	293
HEVCZ0I02IOJEB	286	(AT)6	12	37	48
HEVCZ0I02ION9H	449	(AGAC)6	24	150	173
HEVCZ0I02IOXWY	78	(TTAC)6	24	32	55
HEVCZ0I02IPABH	362	(AT)6	12	171	182
HEVCZ0I02IPBLF	422	(TAA)8	24	230	253
HEVCZ0I02IPEH3	203	(AT)7	14	90	103
HEVCZ0I02IPG09	363	(TA)6	12	22	33
HEVCZ0I02IQ8VR	427	(TA)7	14	81	94
HEVCZ0I02IQAUF	319	(CA)6	12	101	112
HEVCZ0I02IQGB1	260	(TA)7	14	144	157
HEVCZ0I02IR92I	290	(AT)6	12	160	171
HEVCZ0I02IRQJQ	306	(CGTC)5	20	190	209
HEVCZ0I02IS054	383	(TA)6	12	284	295
HEVCZ0I02ISDE9	298	(AT)6	12	216	227
HEVCZ0I02ISHW0	255	(TA)6	12	237	248
HEVCZ0I02ISI0I	433	(TA)6	12	421	432
HEVCZ0I02ISVZV	468	(GT)6	12	156	167
HEVCZ0I02IT57R	344	(GT)6	12	157	168
HEVCZ0I02ITCOS	356	(TA)6	12	334	345
HEVCZ0I02ITUI9	402	(AT)6	12	157	168
HEVCZ0I02IU0LY	376	(AT)6	12	115	126
HEVCZ0I02IU0LY	376	(TTG)5	15	301	315
HEVCZ0I02IU8IH	366	(TA)7	14	281	294
HEVCZ0I02IURWN	404	(TA)7	14	350	363
HEVCZ0I02IUUWW	524	(TA)6	12	480	491	sp|P07291.2|MLE_AEQIR RecName: Full=Myosin essential light chain, striated adductor muscle; Short=E-LC; AltName: Full=Sulfhydryl light chain; Short=SHLC gb|AAA27714.1| essential myosin light chain [Argopecten irradians]	1e-86	sp|P07291|MLE_AEQIR Myosin essential light chain, striated adductor muscle OS=Aequipecten irradians PE=1 SV=2	4e-88
HEVCZ0I02IUUWW	524	(AAC)5	15	291	305	sp|P07291.2|MLE_AEQIR RecName: Full=Myosin essential light chain, striated adductor muscle; Short=E-LC; AltName: Full=Sulfhydryl light chain; Short=SHLC gb|AAA27714.1| essential myosin light chain [Argopecten irradians]	1e-86	sp|P07291|MLE_AEQIR Myosin essential light chain, striated adductor muscle OS=Aequipecten irradians PE=1 SV=2	4e-88
HEVCZ0I02IUXDB	322	(GGA)7	21	273	293
HEVCZ0I02IUZWR	409	(TA)8	16	234	249
HEVCZ0I02IV4QA	318	(AAG)5	15	153	167
HEVCZ0I02IV4QA	318	(TAAAA)5	25	24	48
HEVCZ0I02IVICE	400	(TA)6	12	282	293
HEVCZ0I02IVLAY	409	(TA)6	12	7	18
HEVCZ0I02IW4OP	249	(TA)6	12	10	21
HEVCZ0I02IW4QG	166	(AT)6	12	77	88
HEVCZ0I02IX3UN	245	(TTG)5	15	4	18
HEVCZ0I02IY2VG	245	(AT)6	12	128	139
HEVCZ0I02IY7EL	309	(CAA)5	15	71	85
HEVCZ0I02IY9JY	387	(TTATTT)5	30	27	56	gb|EHH55556.1| hypothetical protein EGM_04788, partial [Macaca fascicularis]	1e-28	sp|Q8N2A0|CX062_HUMAN Putative uncharacterized protein encoded by LINC00269 OS=Homo sapiens GN=LINC00269 PE=5 SV=1	2e-26
HEVCZ0I02IYDI3	135	(TA)6	12	38	49
HEVCZ0I02IYVZF	133	(AT)7	14	120	133
HEVCZ0I02IYWOP	233	(TA)6	12	218	229
HEVCZ0I02IZ83R	264	(TA)6	12	243	254
HEVCZ0I02IZ8ZQ	397	(AT)6	12	112	123
HEVCZ0I02IZ8ZQ	397	(TA)6	12	366	377
HEVCZ0I02IZD6U	360	(AT)6	12	34	45
HEVCZ0I02IZF3D	306	(CGTC)5	20	190	209
HEVCZ0I02IZIKB	260	(TA)6	12	146	157
HEVCZ0I02IZN2U	187	(GGA)5	15	106	120
HEVCZ0I02IZZQZ	412	(GACG)8	32	293	324
HEVCZ0I02J07A5	261	(AT)6	12	181	192
HEVCZ0I02J10L3	373	(AT)7	14	63	76	ref|XP_002631352.1| Hypothetical protein CBG03185 [Caenorhabditis briggsae] emb|CAP23473.1| hypothetical protein CBG_03185 [Caenorhabditis briggsae AF16]	1e-60
HEVCZ0I02J10LS	258	(TA)6	12	22	33
HEVCZ0I02J1VPF	182	(CTT)5	15	92	106	sp|Q86QI0.1|H1L2_OSTED RecName: Full=Sperm-specific H1/protamine-like protein type 2; Contains: RecName: Full=Sperm-specific protein OE2; AltName: Full=Sperm-specific linker histone H1-like protein OE2; Contains: RecName: Full=Sperm-specific protein OE3; AltName: Full=Protamine-like OS3; Flags: Precursor gb|AAO16248.1| H1/protamine-like protein precursor [Ostrea edulis]	3e-36	sp|Q86QI0|H1L2_OSTED Sperm-specific H1/protamine-like protein type 2 (Fragment) OS=Ostrea edulis PE=1 SV=1	2e-128
HEVCZ0I02J2834	187	(TA)7	14	169	182
HEVCZ0I02J3IXK	175	(AT)6	12	150	161
HEVCZ0I02J3PKW	54	(TA)6	12	27	38
HEVCZ0I02J3S0A	261	(TA)6	12	152	163
HEVCZ0I02JA1MB	135	(AT)8	16	119	134
HEVCZ0I02JAF22	64	(TA)10	20	11	30
HEVCZ0I02JB2PK	361	(TA)6	12	98	109
HEVCZ0I02JB2PK	361	(AT)6	12	350	361
HEVCZ0I02JB78O	255	(TA)6	12	79	90
HEVCZ0I02JBTUI	185	(AT)6	12	37	48
HEVCZ0I02JC40Q	500	(AT)6	12	75	86
HEVCZ0I02JC40Q	500	(TA)6	12	342	353
HEVCZ0I02JCAC2	417	(CCT)5	15	312	326
HEVCZ0I02JCI8Q	70	(TAT)5	15	34	48
HEVCZ0I02JCY95	325	(AT)6	12	233	244
HEVCZ0I02JD0L2	415	(AT)6	12	54	65
HEVCZ0I02JD0L2	415	(TA)6	12	304	315
HEVCZ0I02JD8BP	406	(AT)6	12	288	299
HEVCZ0I02JDEUP	487	(TTGC)5	20	100	119
HEVCZ0I02JDKS6	139	(AT)6	12	37	48
HEVCZ0I02JEBIC	352	(AT)8	16	263	278
HEVCZ0I02JEGN9	94	(AAG)5	15	75	89
HEVCZ0I02JEH96	60	(CTT)5	15	25	39	sp|Q86QI0.1|H1L2_OSTED RecName: Full=Sperm-specific H1/protamine-like protein type 2; Contains: RecName: Full=Sperm-specific protein OE2; AltName: Full=Sperm-specific linker histone H1-like protein OE2; Contains: RecName: Full=Sperm-specific protein OE3; AltName: Full=Protamine-like OS3; Flags: Precursor gb|AAO16248.1| H1/protamine-like protein precursor [Ostrea edulis]	3e-36	sp|Q86QI0|H1L2_OSTED Sperm-specific H1/protamine-like protein type 2 (Fragment) OS=Ostrea edulis PE=1 SV=1	2e-128
HEVCZ0I02JEJAL	150	(TA)6	12	122	133
HEVCZ0I02JELX5	132	(TA)6	12	44	55
HEVCZ0I02JF3KN	394	(GACG)8	32	169	200
HEVCZ0I02JFIG4	490	(AT)6	12	7	18	sp|P07291.2|MLE_AEQIR RecName: Full=Myosin essential light chain, striated adductor muscle; Short=E-LC; AltName: Full=Sulfhydryl light chain; Short=SHLC gb|AAA27714.1| essential myosin light chain [Argopecten irradians]	1e-86	sp|P07291|MLE_AEQIR Myosin essential light chain, striated adductor muscle OS=Aequipecten irradians PE=1 SV=2	4e-88
HEVCZ0I02JFJZD	334	(AT)7	14	266	279
HEVCZ0I02JFMO5	158	(AT)6	12	100	111
HEVCZ0I02JFTEX	357	(AT)6	12	34	45
HEVCZ0I02JG1G4	153	(TA)6	12	119	130
HEVCZ0I02JG30W	418	(TA)6	12	390	401
HEVCZ0I02JGJB7	369	(TA)6	12	87	98
HEVCZ0I02JGJB7	369	(AT)6	12	340	351
HEVCZ0I02JGTAJ	302	(CA)8	16	286	301
HEVCZ0I02JH837	260	(GAG)5	15	224	238
HEVCZ0I02JHJZW	52	(TA)6	12	28	39
HEVCZ0I02JHPTD	370	(AC)6	12	287	298	ref|NP_297344.1| hypothetical protein XF0051 [Xylella fastidiosa 9a5c] gb|AAF82864.1|AE003859_5 hypothetical protein XF_0051 [Xylella fastidiosa 9a5c]	1e-69
HEVCZ0I02JHTR6	118	(AT)8	16	55	70
HEVCZ0I02JHUNX	241	(TA)6	12	199	210
HEVCZ0I02JHWC2	414	(TA)6	12	71	82
HEVCZ0I02JHWC2	414	(AT)6	12	322	333
HEVCZ0I02JHZ51	300	(AT)7	14	277	290
HEVCZ0I02JI03X	213	(TA)6	12	159	170
HEVCZ0I02JI987	277	(TA)6	12	173	184
HEVCZ0I02JIS9D	494	(TTTGG)5	25	61	85
HEVCZ0I02JITNQ	237	(TGA)12	36	133	168
HEVCZ0I02JJ1YL	360	(TA)6	12	248	259
HEVCZ0I02JJH0F	361	(ACA)15	45	84	128	ref|XP_002738239.1| PREDICTED: polyprotein-like, partial [Saccoglossus kowalevskii]	5e-36
HEVCZ0I02JJPNE	389	(TA)6	12	214	225
HEVCZ0I02JKSJ6	175	(AT)7	14	162	175
HEVCZ0I02JL3PM	286	(AT)6	12	221	232
HEVCZ0I02JL4VJ	331	(TA)7	14	291	304
HEVCZ0I02JLCNW	404	(GGAC)6	24	220	243
HEVCZ0I02JLD2L	213	(TA)6	12	2	13
HEVCZ0I02JLFFR	424	(AAC)5	15	290	304	sp|P07291.2|MLE_AEQIR RecName: Full=Myosin essential light chain, striated adductor muscle; Short=E-LC; AltName: Full=Sulfhydryl light chain; Short=SHLC gb|AAA27714.1| essential myosin light chain [Argopecten irradians]	1e-86	sp|P07291|MLE_AEQIR Myosin essential light chain, striated adductor muscle OS=Aequipecten irradians PE=1 SV=2	4e-88
HEVCZ0I02JLLCJ	388	(ATTT)6	24	143	166
HEVCZ0I02JLO4C	391	(TA)6	12	358	369
HEVCZ0I02JLUS1	296	(AT)9	18	259	276
HEVCZ0I02JMEGA	286	(AAG)5	15	129	143
HEVCZ0I02JMF0J	452	(AT)6	12	84	95
HEVCZ0I02JMF0J	452	(TA)6	12	335	346
HEVCZ0I02JMGID	65	(CT)10	20	30	49
HEVCZ0I02JMHJD	228	(TGTT)7	28	111	138
HEVCZ0I02JMMCL	509	(TTG)5	15	129	143
HEVCZ0I02JMPF0	337	(AT)6	12	194	205
HEVCZ0I02JMV38	511	(TA)6	12	319	330
HEVCZ0I02JN8HM	273	(TA)8	16	252	267
HEVCZ0I02JNCCM	387	(GT)6	12	155	166
HEVCZ0I02JNCJG	404	(AT)6	12	114	125
HEVCZ0I02JNCJG	404	(TA)6	12	366	377
HEVCZ0I02JNM85	400	(AT)6	12	45	56
HEVCZ0I02JNM85	400	(TA)6	12	295	306
HEVCZ0I02JNPRL	387	(TA)6	12	118	129
HEVCZ0I02JNPRL	387	(AT)6	12	371	382
HEVCZ0I02JNVPB	349	(CTG)7	21	26	46
HEVCZ0I02JO2S7	410	(CAA)5	15	139	153
HEVCZ0I02JOC7U	69	(CTG)5	15	3	17
HEVCZ0I02JOFUP	236	(TA)6	12	121	132
HEVCZ0I02JOXIS	307	(TA)6	12	185	196
HEVCZ0I02JPDZQ	263	(AT)6	12	27	38
HEVCZ0I02JPHYL	239	(TA)7	14	4	17
HEVCZ0I02JPKG0	263	(TA)6	12	18	29
HEVCZ0I02JPSNP	221	(TA)8	16	190	205
HEVCZ0I02JPWAT	289	(TA)6	12	109	120
HEVCZ0I02JQ0CO	280	(TA)6	12	246	257
HEVCZ0I02JQ8XC	374	(GTC)5	15	69	83
HEVCZ0I02JQEZ8	368	(AT)6	12	245	256
HEVCZ0I02JQLYD	402	(GA)9	18	384	401
HEVCZ0I02JS6TB	141	(TA)6	12	117	128
HEVCZ0I02JSAIT	482	(AT)7	14	469	482
HEVCZ0I02JSC8B	133	(AT)6	12	120	131
HEVCZ0I02JSJFC	266	(CA)6	12	130	141
HEVCZ0I02JSNBR	341	(ACAA)6	24	15	38
HEVCZ0I02JSVU8	274	(TA)6	12	159	170
HEVCZ0I02JT4DV	454	(CA)6	12	61	72
HEVCZ0I02JT61H	214	(AT)6	12	174	185	sp|P07291.2|MLE_AEQIR RecName: Full=Myosin essential light chain, striated adductor muscle; Short=E-LC; AltName: Full=Sulfhydryl light chain; Short=SHLC gb|AAA27714.1| essential myosin light chain [Argopecten irradians]	1e-86	sp|P07291|MLE_AEQIR Myosin essential light chain, striated adductor muscle OS=Aequipecten irradians PE=1 SV=2	4e-88
HEVCZ0I02JTF4H	56	(CT)8	16	29	44
HEVCZ0I02JTO0B	309	(AT)6	12	227	238
HEVCZ0I02JTX4D	336	(AAC)5	15	159	173
HEVCZ0I02JU30C	276	(TC)11	22	228	249
HEVCZ0I02JVEGB	319	(GGAC)6	24	113	136
HEVCZ0I02JVJGH	262	(TA)6	12	143	154
HEVCZ0I02JVN65	299	(GACG)10	40	2	41
HEVCZ0I02JVNB1	54	(TA)6	12	6	17
HEVCZ0I02JVPE6	465	(GT)6	12	276	287
HEVCZ0I02JVRZJ	139	(AT)6	12	127	138
HEVCZ0I02JVTH1	403	(GAT)15	45	285	329
HEVCZ0I02JWBJ9	96	(TA)6	12	67	78
HEVCZ0I02JWBK9	422	(AT)6	12	102	113
HEVCZ0I02JWBK9	422	(TA)6	12	355	366
HEVCZ0I02JWHOS	235	(TA)6	12	223	234
HEVCZ0I02JWYFE	173	(TA)6	12	143	154
HEVCZ0I02JX05H	401	(AT)6	12	42	53	sp|P07291.2|MLE_AEQIR RecName: Full=Myosin essential light chain, striated adductor muscle; Short=E-LC; AltName: Full=Sulfhydryl light chain; Short=SHLC gb|AAA27714.1| essential myosin light chain [Argopecten irradians]	1e-86	sp|P07291|MLE_AEQIR Myosin essential light chain, striated adductor muscle OS=Aequipecten irradians PE=1 SV=2	4e-88
HEVCZ0I02JX05H	401	(TTG)5	15	227	241	sp|P07291.2|MLE_AEQIR RecName: Full=Myosin essential light chain, striated adductor muscle; Short=E-LC; AltName: Full=Sulfhydryl light chain; Short=SHLC gb|AAA27714.1| essential myosin light chain [Argopecten irradians]	1e-86	sp|P07291|MLE_AEQIR Myosin essential light chain, striated adductor muscle OS=Aequipecten irradians PE=1 SV=2	4e-88
HEVCZ0I02JXFMY	261	(TA)7	14	75	88
HEVCZ0I02JXZX4	364	(TA)6	12	351	362
HEVCZ0I02JYFQJ	353	(ATT)5	15	155	169
HEVCZ0I02JYPWT	256	(TA)8	16	150	165
HEVCZ0I02JZ0R7	348	(TTTG)5	20	200	219
HEVCZ0I02JZENI	351	(TAT)6	18	121	138
HEW737K02F0H2T	63	(TA)9	18	30	47
HEW737K02F0KAK	370	(AT)7	14	15	28	sp|P07291.2|MLE_AEQIR RecName: Full=Myosin essential light chain, striated adductor muscle; Short=E-LC; AltName: Full=Sulfhydryl light chain; Short=SHLC gb|AAA27714.1| essential myosin light chain [Argopecten irradians]	1e-86	sp|P07291|MLE_AEQIR Myosin essential light chain, striated adductor muscle OS=Aequipecten irradians PE=1 SV=2	4e-88
HEW737K02F14NF	373	(AAC)5	15	278	292	sp|P07291.2|MLE_AEQIR RecName: Full=Myosin essential light chain, striated adductor muscle; Short=E-LC; AltName: Full=Sulfhydryl light chain; Short=SHLC gb|AAA27714.1| essential myosin light chain [Argopecten irradians]	1e-86	sp|P07291|MLE_AEQIR Myosin essential light chain, striated adductor muscle OS=Aequipecten irradians PE=1 SV=2	4e-88
HEW737K02F1H9G	376	(TCA)5	15	41	55
HEW737K02F1T7O	317	(GTCC)7	28	205	232
HEW737K02F2MEB	75	(TA)8	16	26	41
HEW737K02F2TTP	79	(CCTAA)12	60	17	76
HEW737K02F34K6	87	(TA)6	12	66	77
HEW737K02F43TI	332	(GT)6	12	156	167
HEW737K02F4ITE	78	(AT)8	16	52	67
HEW737K02F5KDF	300	(TA)6	12	34	45
HEW737K02F7D0J	115	(TAA)5	15	88	102
HEW737K02F7LNL	279	(CAG)5	15	10	24
HEW737K02F835E	410	(TA)6	12	381	392
HEW737K02F8ZC6	288	(AT)7	14	129	142
HEW737K02F9FTC	403	(TA)6	12	205	216
HEW737K02FHHBE	201	(TA)6	12	34	45
HEW737K02FHTQN	138	(TA)6	12	97	108
HEW737K02FIC7P	170	(TA)7	14	25	38
HEW737K02FJHX8	170	(AAT)6	18	91	108
HEW737K02FJQUW	415	(ACAA)5	20	223	242
HEW737K02FKVW4	244	(TGA)5	15	84	98
HEW737K02FL1OR	494	(TTG)5	15	123	137
HEW737K02FL7IT	441	(TA)6	12	78	89
HEW737K02FL7IT	441	(AT)6	12	327	338
HEW737K02FLQAW	68	(TA)6	12	42	53
HEW737K02FMHR5	287	(AT)6	12	29	40
HEW737K02FN16O	327	(TA)6	12	14	25
HEW737K02FNR6M	342	(TA)7	14	316	329
HEW737K02FNS0O	378	(TA)6	12	9	20
HEW737K02FO1EB	395	(TTA)5	15	18	32
HEW737K02FOFEL	272	(TA)6	12	148	159
HEW737K02FOK9E	377	(AT)6	12	114	125
HEW737K02FOK9E	377	(TA)6	12	365	376
HEW737K02FP55H	341	(TA)6	12	317	328
HEW737K02FPXB5	457	(AT)6	12	138	149
HEW737K02FPXB5	457	(TA)6	12	391	402
HEW737K02FQ25B	419	(AT)6	12	49	60
HEW737K02FQ25B	419	(TA)6	12	300	311
HEW737K02FQ3A1	248	(TA)6	12	162	173
HEW737K02FQFH0	250	(TA)6	12	166	177
HEW737K02FR268	102	(TA)7	14	25	38
HEW737K02FR35T	320	(GAC)5	15	4	18
HEW737K02FS117	255	(TG)8	16	103	118
HEW737K02FS2OQ	432	(CAG)5	15	103	117
HEW737K02FS84S	322	(AT)6	12	235	246
HEW737K02FSC55	320	(AT)6	12	83	94
HEW737K02FSSQW	50	(TG)7	14	20	33
HEW737K02FSZVF	406	(AT)6	12	140	151
HEW737K02FT680	276	(TA)6	12	207	218
HEW737K02FTE9X	311	(AT)6	12	30	41
HEW737K02FTGOY	117	(CGTC)5	20	35	54
HEW737K02FU4IL	174	(GAG)5	15	24	38
HEW737K02FUAC0	388	(ATC)8	24	320	343
HEW737K02FUKJT	363	(TTG)5	15	78	92	sp|P07291.2|MLE_AEQIR RecName: Full=Myosin essential light chain, striated adductor muscle; Short=E-LC; AltName: Full=Sulfhydryl light chain; Short=SHLC gb|AAA27714.1| essential myosin light chain [Argopecten irradians]	1e-86	sp|P07291|MLE_AEQIR Myosin essential light chain, striated adductor muscle OS=Aequipecten irradians PE=1 SV=2	4e-88
HEW737K02FV8D0	448	(TCA)6	18	40	57
HEW737K02FVGF2	398	(TTA)5	15	128	142
HEW737K02FVIYZ	377	(TA)6	12	90	101
HEW737K02FVIYZ	377	(AT)6	12	340	351
HEW737K02FVLYX	189	(ATG)5	15	39	53
HEW737K02FVNWF	271	(TA)6	12	235	246
HEW737K02FVS7A	228	(TA)6	12	110	121
HEW737K02FWPD2	283	(TA)6	12	52	63
HEW737K02FWUV8	434	(GACG)5	20	34	53
HEW737K02FWV70	193	(AT)6	12	177	188
HEW737K02FX63K	222	(TA)6	12	107	118
HEW737K02FXJSC	437	(TA)6	12	419	430
HEW737K02FXOD1	262	(TA)6	12	6	17
HEW737K02FY147	456	(AT)6	12	205	216	sp|P07291.2|MLE_AEQIR RecName: Full=Myosin essential light chain, striated adductor muscle; Short=E-LC; AltName: Full=Sulfhydryl light chain; Short=SHLC gb|AAA27714.1| essential myosin light chain [Argopecten irradians]	1e-86	sp|P07291|MLE_AEQIR Myosin essential light chain, striated adductor muscle OS=Aequipecten irradians PE=1 SV=2	4e-88
HEW737K02FY147	456	(TTG)5	15	392	406	sp|P07291.2|MLE_AEQIR RecName: Full=Myosin essential light chain, striated adductor muscle; Short=E-LC; AltName: Full=Sulfhydryl light chain; Short=SHLC gb|AAA27714.1| essential myosin light chain [Argopecten irradians]	1e-86	sp|P07291|MLE_AEQIR Myosin essential light chain, striated adductor muscle OS=Aequipecten irradians PE=1 SV=2	4e-88
HEW737K02FY162	365	(TA)7	14	282	295
HEW737K02FY684	371	(TA)6	12	321	332
HEW737K02FYCGB	380	(TTG)6	18	130	147	sp|P07291.2|MLE_AEQIR RecName: Full=Myosin essential light chain, striated adductor muscle; Short=E-LC; AltName: Full=Sulfhydryl light chain; Short=SHLC gb|AAA27714.1| essential myosin light chain [Argopecten irradians]	1e-86	sp|P07291|MLE_AEQIR Myosin essential light chain, striated adductor muscle OS=Aequipecten irradians PE=1 SV=2	4e-88
HEW737K02FZ8HT	370	(AT)7	14	41	54
HEW737K02FZ8HT	370	(TA)6	12	294	305
HEW737K02FZX7V	392	(AT)6	12	122	133
HEW737K02FZX7V	392	(TA)6	12	375	386
HEW737K02FZZ1D	303	(AT)6	12	13	24
HEW737K02FZZ1D	303	(TA)6	12	264	275
HEW737K02G086Z	379	(AT)6	12	108	119
HEW737K02G0GZD	450	(GTT)5	15	20	34
HEW737K02G1E6D	405	(ATA)5	15	285	299
HEW737K02G1E6L	350	(GT)6	12	156	167
HEW737K02G1E7W	381	(TA)7	14	288	301
HEW737K02G1IEE	195	(AT)6	12	105	116
HEW737K02G1IT8	100	(TA)6	12	63	74
HEW737K02G1KOE	310	(AT)8	16	37	52
HEW737K02G1XRP	328	(AT)6	12	68	79
HEW737K02G3HWH	111	(TA)7	14	33	46
HEW737K02G3IJ1	388	(TAT)6	18	102	119
HEW737K02G3LNZ	264	(TA)6	12	94	105
HEW737K02G3V3Y	343	(TA)6	12	70	81
HEW737K02G3V3Y	343	(AT)6	12	321	332
HEW737K02G448X	390	(AGC)5	15	211	225
HEW737K02G4M9R	406	(TCA)5	15	318	332
HEW737K02G594K	326	(AC)7	14	4	17
HEW737K02G5LZ2	364	(AT)6	12	96	107
HEW737K02G5LZ2	364	(TA)7	14	345	358
HEW737K02G6F5V	321	(AATC)5	20	50	69
HEW737K02G6LGO	165	(TA)6	12	131	142
HEW737K02G6MA8	276	(TA)6	12	141	152
HEW737K02G6N77	185	(AT)9	18	38	55
HEW737K02G6NAE	61	(TA)6	12	28	39
HEW737K02G6TX7	324	(TA)6	12	154	165
HEW737K02G76SV	245	(TG)6	12	224	235
HEW737K02G7M8U	430	(TA)6	12	251	262
HEW737K02G84QD	430	(TA)6	12	187	198
HEW737K02G8QGD	435	(GTTT)5	20	249	268
HEW737K02G97M6	315	(AT)6	12	229	240
HEW737K02G9L4I	470	(TA)6	12	349	360
HEW737K02G9RCO	336	(TA)6	12	81	92
HEW737K02G9TOW	148	(TA)9	18	71	88
HEW737K02GA371	176	(GAA)7	21	17	37
HEW737K02GA6P0	385	(TA)6	12	5	16
HEW737K02GA6P0	385	(AT)6	12	255	266
HEW737K02GA96C	165	(TTG)5	15	74	88	sp|P07291.2|MLE_AEQIR RecName: Full=Myosin essential light chain, striated adductor muscle; Short=E-LC; AltName: Full=Sulfhydryl light chain; Short=SHLC gb|AAA27714.1| essential myosin light chain [Argopecten irradians]	1e-86	sp|P07291|MLE_AEQIR Myosin essential light chain, striated adductor muscle OS=Aequipecten irradians PE=1 SV=2	4e-88
HEW737K02GB25I	69	(AT)9	18	25	42
HEW737K02GB4IZ	218	(CTT)20	60	155	214
HEW737K02GBP89	429	(AT)6	12	207	218
HEW737K02GBSXA	262	(AT)6	12	219	230
HEW737K02GBULY	314	(TA)6	12	240	251
HEW737K02GBUSI	306	(TA)6	12	173	184
HEW737K02GC3FV	381	(AT)6	12	266	277
HEW737K02GCOBI	333	(AT)6	12	216	227
HEW737K02GDE3A	388	(GTTT)5	20	250	269
HEW737K02GDFB4	448	(TA)6	12	252	263
HEW737K02GDKAO	356	(AT)6	12	90	101
HEW737K02GDN0L	403	(AT)6	12	122	133
HEW737K02GDN0L	403	(TA)6	12	376	387
HEW737K02GDT4L	258	(AT)6	12	206	217	sp|P07291.2|MLE_AEQIR RecName: Full=Myosin essential light chain, striated adductor muscle; Short=E-LC; AltName: Full=Sulfhydryl light chain; Short=SHLC gb|AAA27714.1| essential myosin light chain [Argopecten irradians]	1e-86	sp|P07291|MLE_AEQIR Myosin essential light chain, striated adductor muscle OS=Aequipecten irradians PE=1 SV=2	4e-88
HEW737K02GDTA3	134	(TA)6	12	80	91
HEW737K02GDV15	449	(AT)8	16	355	370
HEW737K02GDZMC	390	(GGTTC)7	35	192	226
HEW737K02GE21J	333	(AG)6	12	24	35	ref|XP_002170108.1| PREDICTED: similar to predicted protein [Hydra magnipapillata]	7e-23
HEW737K02GEROC	176	(GGAC)6	24	151	174
HEW737K02GEXS4	211	(AT)9	18	159	176
HEW737K02GEYIV	447	(CCT)5	15	114	128
HEW737K02GFJX2	275	(TA)7	14	88	101
HEW737K02GFMUE	340	(CAAAA)5	25	262	286
HEW737K02GFXSH	125	(TA)9	18	102	119
HEW737K02GG16N	372	(TA)6	12	77	88
HEW737K02GG16N	372	(AT)6	12	327	338
HEW737K02GGLRZ	373	(CCT)6	18	338	355
HEW737K02GGZ19	164	(TA)6	12	27	38
HEW737K02GH2UC	328	(ATT)6	18	67	84
HEW737K02GH2UC	328	(TTG)5	15	264	278
HEW737K02GHCCY	352	(TA)6	12	70	81
HEW737K02GHCCY	352	(AT)6	12	325	336
HEW737K02GHDS1	296	(AT)11	22	257	278
HEW737K02GHE6Z	392	(AT)7	14	351	364
HEW737K02GHUQH	394	(AT)6	12	118	129
HEW737K02GI0AF	275	(TGA)23	69	198	266
HEW737K02GI0MF	372	(AT)6	12	7	18
HEW737K02GI0MF	372	(TA)6	12	258	269
HEW737K02GIARR	401	(TA)6	12	135	146
HEW737K02GID4N	407	(TA)7	14	136	149
HEW737K02GJ0F5	231	(TTA)5	15	23	37
HEW737K02GJ0KQ	287	(ATG)15	45	43	87
HEW737K02GJBGL	139	(ATC)15	45	95	139
HEW737K02GJEDY	274	(CAGA)8	32	25	56	gb|EFN63528.1| hypothetical protein EAG_16421 [Camponotus floridanus]	9e-28
HEW737K02GJPL1	378	(TA)6	12	61	72
HEW737K02GKJQI	57	(TAT)7	21	33	53
HEW737K02GL0XW	389	(GTG)5	15	126	140
HEW737K02GLNNN	213	(TA)6	12	159	170
HEW737K02GLY5M	296	(ACCAG)7	35	118	152
HEW737K02GM7XC	216	(AT)8	16	76	91
HEW737K02GMSQN	254	(TA)6	12	98	109
HEW737K02GN8TJ	426	(TCT)10	30	174	203
HEW737K02GNDAB	242	(AT)11	22	113	134
HEW737K02GNGP5	468	(TA)6	12	100	111
HEW737K02GNTEY	375	(TCAT)6	24	152	175
HEW737K02GOCVV	355	(AT)6	12	343	354
HEW737K02GOP8L	400	(TA)6	12	306	317
HEW737K02GOPI1	377	(AT)7	14	222	235
HEW737K02GOUDN	99	(TA)6	12	86	97
HEW737K02GP1HP	517	(GGC)5	15	426	440
HEW737K02GPFG6	443	(TGT)5	15	19	33
HEW737K02GPJZW	101	(AT)6	12	60	71
HEW737K02GQ8N1	262	(AT)6	12	8	19	sp|P07291.2|MLE_AEQIR RecName: Full=Myosin essential light chain, striated adductor muscle; Short=E-LC; AltName: Full=Sulfhydryl light chain; Short=SHLC gb|AAA27714.1| essential myosin light chain [Argopecten irradians]	1e-86	sp|P07291|MLE_AEQIR Myosin essential light chain, striated adductor muscle OS=Aequipecten irradians PE=1 SV=2	4e-88
HEW737K02GQ8N1	262	(TTG)5	15	203	217	sp|P07291.2|MLE_AEQIR RecName: Full=Myosin essential light chain, striated adductor muscle; Short=E-LC; AltName: Full=Sulfhydryl light chain; Short=SHLC gb|AAA27714.1| essential myosin light chain [Argopecten irradians]	1e-86	sp|P07291|MLE_AEQIR Myosin essential light chain, striated adductor muscle OS=Aequipecten irradians PE=1 SV=2	4e-88
HEW737K02GQK0J	302	(AT)6	12	29	40
HEW737K02GQK0J	302	(TA)6	12	242	253
HEW737K02GSDXQ	309	(AT)6	12	49	60
HEW737K02GSKLF	383	(AT)8	16	364	379
HEW737K02GSLXV	63	(TA)6	12	44	55
HEW737K02GSOGA	154	(AT)8	16	95	110
HEW737K02GTADO	511	(CCT)5	15	80	94
HEW737K02GTAWF	248	(TA)6	12	99	110
HEW737K02GTIFE	442	(TA)6	12	57	68
HEW737K02GTIFE	442	(AT)6	12	308	319
HEW737K02GU2NV	260	(AT)6	12	245	256
HEW737K02GU6R7	408	(CAAA)5	20	255	274
HEW737K02GUFAD	393	(GA)8	16	131	146
HEW737K02GUGQK	279	(CTGGT)6	30	104	133
HEW737K02GURPK	198	(TA)7	14	47	60
HEW737K02GV1SZ	320	(CAC)6	18	249	266
HEW737K02GVHJW	345	(GAA)5	15	279	293
HEW737K02GVSYT	445	(GACG)6	24	373	396
HEW737K02GVTAZ	319	(GAT)26	78	242	319
HEW737K02GW2DU	320	(TAT)6	18	151	168
HEW737K02GW379	324	(AT)7	14	136	149
HEW737K02GW4O4	443	(AT)6	12	203	214	sp|P07291.2|MLE_AEQIR RecName: Full=Myosin essential light chain, striated adductor muscle; Short=E-LC; AltName: Full=Sulfhydryl light chain; Short=SHLC gb|AAA27714.1| essential myosin light chain [Argopecten irradians]	1e-86	sp|P07291|MLE_AEQIR Myosin essential light chain, striated adductor muscle OS=Aequipecten irradians PE=1 SV=2	4e-88
HEW737K02GW4O4	443	(TTG)5	15	390	404	sp|P07291.2|MLE_AEQIR RecName: Full=Myosin essential light chain, striated adductor muscle; Short=E-LC; AltName: Full=Sulfhydryl light chain; Short=SHLC gb|AAA27714.1| essential myosin light chain [Argopecten irradians]	1e-86	sp|P07291|MLE_AEQIR Myosin essential light chain, striated adductor muscle OS=Aequipecten irradians PE=1 SV=2	4e-88
HEW737K02GWA4L	285	(TA)6	12	88	99
HEW737K02GWAX8	230	(AT)6	12	100	111
HEW737K02GWBXZ	347	(AT)6	12	336	347
HEW737K02GWJLB	391	(AT)7	14	283	296
HEW737K02GXJI1	92	(AT)9	18	38	55
HEW737K02GYDPZ	368	(TA)7	14	282	295
HEW737K02GYG13	217	(ATA)5	15	28	42
HEW737K02GZ11J	212	(GT)6	12	114	125
HEW737K02GZ50M	368	(TGA)7	21	31	51
HEW737K02GZ6FZ	183	(TTG)5	15	78	92	sp|P07291.2|MLE_AEQIR RecName: Full=Myosin essential light chain, striated adductor muscle; Short=E-LC; AltName: Full=Sulfhydryl light chain; Short=SHLC gb|AAA27714.1| essential myosin light chain [Argopecten irradians]	1e-86	sp|P07291|MLE_AEQIR Myosin essential light chain, striated adductor muscle OS=Aequipecten irradians PE=1 SV=2	4e-88
HEW737K02GZGCE	226	(AT)6	12	192	203
HEW737K02GZGCE	226	(ATG)5	15	22	36
HEW737K02H07MQ	373	(GT)7	14	165	178
HEW737K02H0HAE	313	(AT)7	14	132	145
HEW737K02H0OQW	267	(TTG)5	15	100	114
HEW737K02H122F	459	(AT)6	12	130	141
HEW737K02H122F	459	(TA)6	12	382	393
HEW737K02H1JM9	434	(AT)6	12	28	39
HEW737K02H1JM9	434	(TA)6	12	279	290
HEW737K02H1O33	451	(TA)7	14	436	449
HEW737K02H25AK	398	(AT)6	12	214	225
HEW737K02H2CL8	311	(ATC)11	33	277	309
HEW737K02H32IO	385	(AT)6	12	327	338
HEW737K02H3YJP	143	(AT)6	12	94	105
HEW737K02H4DDT	381	(AT)6	12	69	80
HEW737K02H4DDT	381	(TA)6	12	318	329
HEW737K02H4SIF	250	(AT)9	18	206	223
HEW737K02H4VHW	306	(GT)7	14	28	41
HEW737K02H52UF	306	(ATC)5	15	131	145
HEW737K02H57NX	382	(GCA)5	15	221	235
HEW737K02H6MTD	328	(AT)6	12	230	241
HEW737K02H7859	323	(TG)7	14	107	120
HEW737K02H7NI2	316	(AT)6	12	81	92
HEW737K02H7QIY	196	(TA)6	12	81	92
HEW737K02H7Y2K	312	(TA)6	12	10	21
HEW737K02H7Y2K	312	(AT)6	12	262	273
HEW737K02H8D2R	274	(AT)7	14	131	144
HEW737K02H8MKF	426	(TA)6	12	244	255
HEW737K02H8OZU	247	(TA)6	12	159	170	ref|XP_001187499.1| PREDICTED: similar to glycine transporter type 2b [Strongylocentrotus purpuratus]	4e-61
HEW737K02H94TD	451	(TTG)5	15	123	137
HEW737K02H9MQ9	255	(TA)6	12	19	30
HEW737K02HAD7O	162	(TA)7	14	111	124
HEW737K02HB3WM	333	(TA)6	12	91	102
HEW737K02HBJPX	274	(AT)6	12	128	139
HEW737K02HBP5V	407	(GTT)5	15	393	407
HEW737K02HC04P	189	(TA)6	12	34	45
HEW737K02HC0SB	357	(AT)6	12	310	321
HEW737K02HC0SB	357	(TTA)5	15	52	66
HEW737K02HCOSY	478	(GAC)5	15	120	134
HEW737K02HDHID	339	(TG)6	12	323	334
HEW737K02HE034	59	(TA)9	18	22	39
HEW737K02HE0YO	380	(AT)6	12	49	60
HEW737K02HE64H	520	(AT)6	12	14	25
HEW737K02HENY0	201	(AT)6	12	89	100
HEW737K02HF0P3	80	(TA)7	14	8	21
HEW737K02HFUYN	101	(TA)9	18	56	73
HEW737K02HG0MF	214	(TA)9	18	106	123
HEW737K02HGBUQ	421	(GT)6	12	45	56
HEW737K02HGDKZ	407	(CTG)5	15	377	391
HEW737K02HGFW3	260	(AT)6	12	198	209
HEW737K02HGI8E	72	(ATT)5	15	12	26
HEW737K02HGL3E	436	(AT)6	12	204	215	sp|P07291.2|MLE_AEQIR RecName: Full=Myosin essential light chain, striated adductor muscle; Short=E-LC; AltName: Full=Sulfhydryl light chain; Short=SHLC gb|AAA27714.1| essential myosin light chain [Argopecten irradians]	1e-86	sp|P07291|MLE_AEQIR Myosin essential light chain, striated adductor muscle OS=Aequipecten irradians PE=1 SV=2	4e-88
HEW737K02HGL3E	436	(TTG)5	15	397	411	sp|P07291.2|MLE_AEQIR RecName: Full=Myosin essential light chain, striated adductor muscle; Short=E-LC; AltName: Full=Sulfhydryl light chain; Short=SHLC gb|AAA27714.1| essential myosin light chain [Argopecten irradians]	1e-86	sp|P07291|MLE_AEQIR Myosin essential light chain, striated adductor muscle OS=Aequipecten irradians PE=1 SV=2	4e-88
HEW737K02HH35I	363	(CGTC)6	24	24	47
HEW737K02HH63Q	308	(AT)6	12	69	80
HEW737K02HH7F0	133	(TAT)9	27	103	129
HEW737K02HHAC3	255	(AT)6	12	100	111
HEW737K02HHDMS	216	(GA)6	12	153	164	ref|XP_002606580.1| hypothetical protein BRAFLDRAFT_131969 [Branchiostoma floridae] gb|EEN62590.1| hypothetical protein BRAFLDRAFT_131969 [Branchiostoma floridae]	2e-37
HEW737K02HHY8X	333	(AT)9	18	272	289
HEW737K02HI0C0	120	(GCTGT)6	30	17	46
HEW737K02HI1F2	164	(AATC)5	20	57	76
HEW737K02HIXXQ	238	(AT)6	12	220	231
HEW737K02HJ0WB	277	(AT)6	12	150	161
HEW737K02HJ6XR	418	(TA)6	12	17	28
HEW737K02HJ6XR	418	(AT)6	12	266	277
HEW737K02HJB5X	489	(ATT)5	15	203	217
HEW737K02HJCHB	470	(CCT)5	15	311	325
HEW737K02HJCK6	412	(AT)8	16	210	225
HEW737K02HKEYK	265	(TA)6	12	252	263
HEW737K02HKPW8	91	(AT)28	56	35	90
HEW737K02HKYOG	105	(TA)7	14	69	82
HEW737K02HKZIA	403	(TA)6	12	162	173
HEW737K02HL4W3	311	(TA)6	12	298	309
HEW737K02HLE4O	397	(TA)6	12	183	194
HEW737K02HLQCO	257	(TA)6	12	56	67
HEW737K02HLV2R	411	(AT)6	12	78	89
HEW737K02HN0O4	349	(TTA)5	15	128	142
HEW737K02HNKHA	408	(AT)6	12	135	146
HEW737K02HNRSE	152	(AGA)5	15	125	139
HEW737K02HO4SJ	255	(GAT)11	33	59	91
HEW737K02HOR52	387	(AT)6	12	142	153
HEW737K02HOVFW	243	(CTT)5	15	206	220
HEW737K02HOVJU	323	(GAT)11	33	290	322
HEW737K02HP8YA	264	(AT)6	12	240	251
HEW737K02HPECV	343	(GACA)6	24	163	186
HEW737K02HPGB6	283	(GGT)6	18	35	52
HEW737K02HPSW0	368	(TA)6	12	14	25
HEW737K02HPSW0	368	(AT)7	14	263	276
HEW737K02HQIQP	386	(TGT)5	15	258	272
HEW737K02HQVD5	252	(AT)6	12	109	120
HEW737K02HR86I	336	(TA)6	12	28	39
HEW737K02HR86I	336	(AT)6	12	281	292
HEW737K02HREFY	392	(TA)6	12	290	301
HEW737K02HRGS8	164	(TA)6	12	20	31
HEW737K02HRJ1I	198	(TA)6	12	30	41
HEW737K02HUPKV	147	(AT)9	18	70	87
HEW737K02HVHKS	305	(AT)7	14	285	298
HEW737K02HVIGV	476	(CGTC)14	56	87	142
HEW737K02HVPXL	75	(ACA)5	15	2	16
HEW737K02HVSBL	293	(TC)6	12	277	288	gb|ABF72432.1| PIP1 [Capsicum annuum]	4e-26	sp|Q9FGM1|PYL8_ARATH Abscisic acid receptor PYL8 OS=Arabidopsis thaliana GN=PYL8 PE=1 SV=1	1e-46
HEW737K02HWDUV	265	(TA)8	16	70	85
HEW737K02HWFAZ	225	(TA)7	14	112	125
HEW737K02HWHHB	334	(AT)9	18	317	334
HEW737K02HWT0M	408	(AT)7	14	163	176
HEW737K02HX3UJ	255	(TA)7	14	145	158
HEW737K02HYXUN	83	(AT)15	30	54	83
HEW737K02HZ98N	220	(AT)6	12	201	212
HEW737K02HZPLT	209	(CA)7	14	120	133
HEW737K02I0ANS	247	(AT)6	12	224	235
HEW737K02I0JH8	345	(TA)6	12	239	250
HEW737K02I0L17	372	(TA)6	12	102	113
HEW737K02I0QO5	375	(AT)6	12	74	85
HEW737K02I0QO5	375	(TA)6	12	327	338
HEW737K02I0VNG	324	(AT)6	12	280	291
HEW737K02I1FT9	340	(TA)6	12	61	72
HEW737K02I1KOY	334	(AT)8	16	56	71
HEW737K02I1KOY	334	(TA)6	12	314	325
HEW737K02I20CP	199	(TA)6	12	62	73
HEW737K02I22VL	168	(TA)6	12	98	109
HEW737K02I25MB	469	(TTA)6	18	57	74
HEW737K02I2GOU	395	(GTT)5	15	166	180
HEW737K02I3CX8	466	(GTT)5	15	345	359
HEW737K02I40VW	315	(TA)6	12	295	306
HEW737K02I4GYK	444	(TA)6	12	387	398
HEW737K02I4IC9	269	(TAA)5	15	60	74
HEW737K02I4UQE	379	(AT)6	12	157	168
HEW737K02I5171	153	(TA)6	12	33	44
HEW737K02I5C32	275	(TA)7	14	231	244
HEW737K02I6AZ7	224	(CAT)5	15	20	34
HEW737K02I7BYS	111	(GT)8	16	55	70
HEW737K02I7CC3	301	(AT)6	12	29	40
HEW737K02I7O3Z	413	(AT)6	12	354	365
HEW737K02I85F8	299	(CTT)6	18	114	131
HEW737K02I8K16	353	(TA)6	12	191	202
HEW737K02I8U27	316	(AT)6	12	69	80
HEW737K02I9QZX	322	(AT)7	14	309	322
HEW737K02I9VSN	118	(TA)6	12	30	41
HEW737K02IA83V	347	(AT)6	12	108	119
HEW737K02IAKAH	443	(TA)6	12	338	349
HEW737K02IAXRN	80	(AG)7	14	62	75
HEW737K02IB7ZD	143	(AT)6	12	19	30
HEW737K02IBBXG	374	(TA)6	12	255	266
HEW737K02IBZAU	334	(TA)6	12	221	232
HEW737K02ICHIW	380	(TA)6	12	347	358
HEW737K02ICJN1	163	(AC)7	14	96	109
HEW737K02ICNVC	372	(TA)6	12	138	149
HEW737K02ICXEH	465	(TA)6	12	129	140
HEW737K02IDIHO	308	(TA)6	12	297	308
HEW737K02IDLJ6	203	(GAT)14	42	67	108
HEW737K02IE7KR	459	(ATC)6	18	147	164
HEW737K02IEEJG	336	(TCA)5	15	322	336
HEW737K02IEN09	68	(TA)7	14	21	34
HEW737K02IF1NM	339	(AT)6	12	87	98
HEW737K02IFVM9	334	(TCA)12	36	292	327
HEW737K02IG5JM	107	(AG)6	12	96	107
HEW737K02IGJJC	361	(AC)7	14	273	286
HEW737K02IGNXJ	291	(TAG)5	15	132	146
HEW737K02IGS2I	299	(AG)8	16	32	47
HEW737K02IH8FI	383	(TTC)8	24	352	375
HEW737K02IHASQ	270	(AT)7	14	143	156
HEW737K02IHMGC	312	(AT)6	12	200	211
HEW737K02II0K4	203	(TA)6	12	86	97
HEW737K02IIADD	192	(AT)6	12	114	125
HEW737K02IIU5H	152	(TA)6	12	39	50
HEW737K02IJ78N	334	(AT)6	12	44	55
HEW737K02IJD0B	289	(TA)6	12	103	114
HEW737K02IJYM6	78	(TAT)6	18	42	59
HEW737K02IK9MH	289	(AT)6	12	40	51
HEW737K02IKH59	293	(AT)7	14	25	38
HEW737K02IKNQZ	424	(TA)6	12	138	149
HEW737K02IKNQZ	424	(AT)6	12	389	400
HEW737K02IKOIE	411	(AT)6	12	143	154
HEW737K02IKOIE	411	(TA)6	12	395	406
HEW737K02IL45K	243	(AAG)5	15	119	133
HEW737K02ILLHP	344	(TC)7	14	226	239
HEW737K02ILR44	65	(AT)8	16	33	48
HEW737K02IME3R	319	(GT)6	12	296	307
HEW737K02IMFLU	341	(GA)6	12	241	252
HEW737K02IMM77	311	(TA)6	12	203	214
HEW737K02IMMQH	57	(TA)6	12	23	34
HEW737K02IMOVQ	226	(AC)8	16	121	136
HEW737K02INFNL	156	(TA)7	14	129	142
HEW737K02ING3Z	281	(TA)6	12	265	276
HEW737K02IO6D7	416	(TA)6	12	137	148
HEW737K02IO6D7	416	(AT)6	12	385	396
HEW737K02IODSK	377	(TA)7	14	284	297
HEW737K02IOHZR	304	(TA)7	14	279	292
HEW737K02IOY80	141	(TA)6	12	130	141	ref|XP_001660031.1| hexokinase [Aedes aegypti] gb|EAT38749.1| hexokinase [Aedes aegypti]	1e-20
HEW737K02IOZKA	84	(AC)9	18	64	81
HEW737K02IP6MJ	235	(TTA)6	18	72	89
HEW737K02IPQ8A	328	(TA)6	12	182	193
HEW737K02IPRXE	158	(TA)7	14	138	151
HEW737K02IPST7	424	(AGG)5	15	223	237
HEW737K02IQ04Q	143	(CAT)17	51	92	142
HEW737K02IQ90L	283	(TGT)6	18	98	115
HEW737K02IQFPE	384	(TA)6	12	84	95
HEW737K02IQFPE	384	(AT)6	12	333	344
HEW737K02IQHMD	304	(TA)6	12	75	86
HEW737K02IQLCM	58	(AT)7	14	42	55
HEW737K02IRQ5W	561	(TGT)5	15	257	271
HEW737K02ISF00	125	(TA)6	12	20	31
HEW737K02ISJXL	510	(AAG)5	15	134	148	ref|XP_002723892.1| PREDICTED: hypothetical protein [Oryctolagus cuniculus] gb|AAX26869.1| unknown [Schistosoma japonicum]	9e-58
HEW737K02ISJZL	282	(TTG)6	18	127	144	sp|P07291.2|MLE_AEQIR RecName: Full=Myosin essential light chain, striated adductor muscle; Short=E-LC; AltName: Full=Sulfhydryl light chain; Short=SHLC gb|AAA27714.1| essential myosin light chain [Argopecten irradians]	1e-86	sp|P07291|MLE_AEQIR Myosin essential light chain, striated adductor muscle OS=Aequipecten irradians PE=1 SV=2	4e-88
HEW737K02ISLV3	346	(TA)6	12	84	95
HEW737K02ISLV3	346	(AT)6	12	334	345
HEW737K02ISPKQ	379	(TA)6	12	227	238
HEW737K02ISUV4	470	(TA)6	12	251	262
HEW737K02ISV44	187	(AT)6	12	175	186
HEW737K02IT6D2	124	(TA)6	12	98	109
HEW737K02ITEHB	382	(AACA)5	20	22	41
HEW737K02ITR43	52	(GAAA)6	24	29	52
HEW737K02ITZYS	396	(CA)7	14	109	122
HEW737K02IUAC8	154	(TA)6	12	63	74
HEW737K02IUCJE	50	(GGA)7	21	30	50
HEW737K02IUNHK	113	(TAACCC)12	72	39	110
HEW737K02IUR3G	348	(AT)6	12	305	316
HEW737K02IUXWP	370	(TCA)5	15	21	35
HEW737K02IVYFK	121	(AT)8	16	103	118
HEW737K02IW47U	390	(TA)7	14	137	150
HEW737K02IWKOC	196	(TA)6	12	100	111
HEW737K02IWVCY	410	(AT)7	14	80	93
HEW737K02IXDTD	353	(TA)6	12	3	14
HEW737K02IXQC1	264	(TA)7	14	146	159
HEW737K02IXTN0	332	(AT)6	12	119	130
HEW737K02IYBFD	194	(TA)7	14	113	126
HEW737K02IYCQ1	356	(TA)7	14	151	164	gb|ACA04823.1| actin [Nolandella sp. ATCC 50913]	1e-60	sp|P18600|ACT1_ARTSX Actin, clone 205 OS=Artemia sp. PE=2 SV=1	1e-45
HEW737K02IYEO6	416	(AT)6	12	231	242
HEW737K02IYGQO	334	(TA)6	12	59	70
HEW737K02IYGQO	334	(AT)6	12	310	321
HEW737K02IYNXJ	238	(AGA)5	15	211	225
HEW737K02IZ129	150	(GCAA)5	20	127	146
HEW737K02IZB9T	415	(TA)9	18	388	405
HEW737K02IZMFU	416	(AGG)5	15	223	237
HEW737K02J09CH	297	(TA)6	12	180	191
HEW737K02J0C1C	220	(TA)6	12	80	91
HEW737K02J1H1H	97	(AT)9	18	71	88
HEW737K02J1R8D	401	(GTT)5	15	182	196
HEW737K02J2C6Q	417	(TAA)6	18	237	254
HEW737K02J2SMD	250	(TA)9	18	232	249
HEW737K02J2V6Z	377	(GTT)5	15	172	186
HEW737K02J3FCX	265	(AT)6	12	211	222
HEW737K02J5EXR	81	(TA)6	12	28	39
HEW737K02JAMXU	306	(TA)9	18	134	151
HEW737K02JAOHJ	298	(AT)6	12	132	143
HEW737K02JAP5J	422	(AT)6	12	398	409	gb|ACL36030.1| cytochrome b [Mimachlamys nobilis]	7e-31
HEW737K02JAVHV	383	(AGC)5	15	211	225
HEW737K02JAZOX	408	(TA)6	12	353	364
HEW737K02JBQRE	501	(AC)6	12	278	289
HEW737K02JBRPB	378	(AT)6	12	50	61
HEW737K02JBRPB	378	(TA)6	12	302	313
HEW737K02JBTJF	269	(GAT)11	33	237	269
HEW737K02JCYQN	462	(TA)6	12	157	168
HEW737K02JCYQN	462	(AT)6	12	408	419
HEW737K02JD2F2	245	(AC)6	12	82	93
HEW737K02JDK27	195	(CAT)16	48	118	165
HEW737K02JE4PB	304	(TA)6	12	22	33
HEW737K02JE4PB	304	(AT)6	12	291	302
HEW737K02JEH54	116	(TAT)5	15	96	110
HEW737K02JEQQI	334	(TCC)5	15	265	279	gb|AAO11519.1| ribosomal protein S19 [Chlamys farreri]	3e-20
HEW737K02JEX7L	267	(AT)6	12	246	257
HEW737K02JFNB0	335	(TA)6	12	307	318
HEW737K02JG0SZ	299	(ATG)24	72	224	295
HEW737K02JHJSE	131	(TA)7	14	21	34
HEW737K02JHJTG	337	(AT)6	12	202	213
HEW737K02JHJZF	394	(GTT)5	15	166	180
HEW737K02JILFD	142	(AT)6	12	88	99
HEW737K02JIT2E	198	(AT)8	16	183	198
HEW737K02JIWO9	235	(TA)6	12	150	161
HEW737K02JJIKW	260	(AT)6	12	123	134
HEW737K02JJIRY	167	(TA)8	16	151	166
HEW737K02JJNGP	354	(TCA)6	18	40	57
HEW737K02JK9D1	239	(AT)6	12	213	224
HEW737K02JKD4X	145	(TA)6	12	27	38
HEW737K02JKR3F	462	(GTTT)5	20	248	267
HEW737K02JKY3K	438	(TTC)6	18	204	221
HEW737K02JL3OY	296	(AT)6	12	34	45
HEW737K02JL3OY	296	(TA)6	12	284	295
HEW737K02JLCFM	229	(AT)7	14	107	120
HEW737K02JLIB8	232	(TA)6	12	72	83
HEW737K02JLX59	206	(TA)6	12	77	88
HEW737K02JMR64	313	(TA)6	12	212	223
HEW737K02JN474	325	(AT)9	18	252	269
HEW737K02JNOA5	267	(AT)6	12	212	223
HEW737K02JPG1N	361	(TA)7	14	305	318
HEW737K02JQCII	282	(TA)9	18	252	269
HEW737K02JQDEH	99	(TA)6	12	58	69
HEW737K02JQN75	367	(AT)6	12	128	139
HEW737K02JQO37	205	(TA)6	12	55	66
HEW737K02JQOXH	308	(AT)6	12	49	60
HEW737K02JR357	384	(AT)6	12	56	67
HEW737K02JRRMQ	115	(TA)10	20	85	104
HEW737K02JRW98	50	(GT)7	14	26	39
HEW737K02JRX7B	222	(TA)6	12	16	27
HEW737K02JSDUM	88	(TA)6	12	21	32
HEW737K02JSEZX	405	(TC)6	12	303	314
HEW737K02JSJP1	385	(AT)6	12	123	134
HEW737K02JSJP1	385	(TA)6	12	374	385
HEW737K02JTYHZ	191	(CTA)5	15	12	26
HEW737K02JUHS3	226	(TA)7	14	145	158
HEW737K02JUQHA	334	(AT)6	12	149	160
HEW737K02JV1SL	137	(CT)7	14	118	131
HEW737K02JV5O2	66	(AT)7	14	38	51
HEW737K02JV73D	199	(TA)6	12	93	104
HEW737K02JW4NI	361	(AT)6	12	154	165
HEW737K02JX2PL	378	(AT)6	12	241	252
HEW737K02JXEK3	101	(AT)7	14	68	81
HEW737K02JXL7D	257	(AT)6	12	238	249
HEW737K02JXX0X	249	(ACG)5	15	229	243
HEW737K02JYUW9	54	(TTA)6	18	24	41
HEW737K02JZCXU	415	(TA)6	12	240	251	sp|P07291.2|MLE_AEQIR RecName: Full=Myosin essential light chain, striated adductor muscle; Short=E-LC; AltName: Full=Sulfhydryl light chain; Short=SHLC gb|AAA27714.1| essential myosin light chain [Argopecten irradians]	1e-86	sp|P07291|MLE_AEQIR Myosin essential light chain, striated adductor muscle OS=Aequipecten irradians PE=1 SV=2	4e-88
HEW737K02JZCXU	415	(AAC)5	15	51	65	sp|P07291.2|MLE_AEQIR RecName: Full=Myosin essential light chain, striated adductor muscle; Short=E-LC; AltName: Full=Sulfhydryl light chain; Short=SHLC gb|AAA27714.1| essential myosin light chain [Argopecten irradians]	1e-86	sp|P07291|MLE_AEQIR Myosin essential light chain, striated adductor muscle OS=Aequipecten irradians PE=1 SV=2	4e-88
HHB82OK01A0FJY	523	(GTT)5	15	290	304
HHB82OK01A0OMW	486	(ATT)5	15	354	368
HHB82OK01A1S3K	298	(TAA)14	42	256	297
HHB82OK01A23TA	53	(TA)8	16	20	35
HHB82OK01A2DYT	307	(TA)7	14	88	101
HHB82OK01A2FP7	360	(TA)7	14	247	260
HHB82OK01A33QU	325	(GGA)5	15	158	172
HHB82OK01A4RHG	387	(AT)8	16	372	387
HHB82OK01A4SYA	462	(ATC)5	15	404	418
HHB82OK01A5TJD	398	(AT)6	12	100	111
HHB82OK01A5TJD	398	(TA)6	12	352	363
HHB82OK01A6IVF	447	(TA)6	12	236	247
HHB82OK01A85NU	330	(TG)7	14	10	23
HHB82OK01AF224	471	(AT)6	12	101	112
HHB82OK01AGOBJ	352	(AT)6	12	261	272
HHB82OK01AJ0QI	407	(TA)6	12	37	48
HHB82OK01AJ0QI	407	(AT)7	14	290	303
HHB82OK01AJXAA	441	(AT)7	14	428	441
HHB82OK01AJYND	427	(AT)6	12	283	294
HHB82OK01AK06Q	268	(TCC)5	15	230	244
HHB82OK01AKJCS	408	(TA)6	12	260	271
HHB82OK01AKS47	416	(AC)6	12	40	51
HHB82OK01AL78O	350	(AT)8	16	272	287
HHB82OK01AL8WF	167	(TC)7	14	122	135
HHB82OK01ANI1N	270	(TA)7	14	239	252
HHB82OK01AOC90	203	(TA)6	12	126	137
HHB82OK01APGSX	476	(TA)6	12	155	166
HHB82OK01APP8Y	319	(AT)6	12	51	62
HHB82OK01APU19	80	(AT)7	14	64	77
HHB82OK01APX3L	357	(TA)6	12	324	335
HHB82OK01APXC1	382	(TA)6	12	75	86
HHB82OK01APXC1	382	(AT)6	12	327	338
HHB82OK01AQMR3	420	(TA)6	12	111	122
HHB82OK01ARTCY	256	(AGT)6	18	143	160
HHB82OK01ASGDB	280	(CA)8	16	264	279
HHB82OK01ATITT	489	(AT)6	12	176	187
HHB82OK01ATITT	489	(TA)6	12	427	438
HHB82OK01ATYPT	530	(AT)6	12	436	447
HHB82OK01AUYY5	306	(TA)7	14	105	118
HHB82OK01AVAM5	354	(TA)6	12	339	350
HHB82OK01AW82K	448	(AT)6	12	91	102
HHB82OK01AW82K	448	(TA)6	12	341	352
HHB82OK01AXO4E	327	(ATC)20	60	1	60
HHB82OK01AZAYB	234	(AT)10	20	122	141
HHB82OK01B08A1	166	(TA)6	12	94	105
HHB82OK01B139B	292	(TA)9	18	93	110
HHB82OK01B353T	486	(TA)6	12	252	263
HHB82OK01B3T1W	331	(TA)6	12	246	257
HHB82OK01B3Y4X	402	(TG)6	12	353	364
HHB82OK01B3Y58	423	(TA)8	16	126	141
HHB82OK01B3Y58	423	(AT)6	12	381	392
HHB82OK01B47O3	432	(ATT)6	18	41	58
HHB82OK01B4CGI	373	(AT)6	12	108	119
HHB82OK01B4CGI	373	(TA)6	12	358	369
HHB82OK01B4WU2	217	(CGTC)5	20	191	210
HHB82OK01B4ZOG	292	(TAT)6	18	104	121
HHB82OK01B5BZN	453	(TGA)5	15	144	158	ref|XP_002741263.1| PREDICTED: hypothetical protein [Saccoglossus kowalevskii]	3e-28
HHB82OK01B609A	309	(GACA)6	24	244	267	gb|EFN71640.1| hypothetical protein EAG_14872 [Camponotus floridanus]	9e-41
HHB82OK01B6FEP	425	(TC)6	12	119	130
HHB82OK01B84FC	376	(TA)6	12	82	93
HHB82OK01B84FC	376	(AT)6	12	332	343
HHB82OK01B8DE1	440	(TA)6	12	259	270
HHB82OK01BARQQ	259	(AT)7	14	136	149
HHB82OK01BB0LN	464	(AT)9	18	444	461
HHB82OK01BB8L8	433	(TA)6	12	418	429	gb|ABW90383.1| putative ribosomal protein S24 [Sipunculus nudus]	2e-19	sp|Q962Q6|RS24_SPOFR 40S ribosomal protein S24 OS=Spodoptera frugiperda GN=RpS24 PE=2 SV=1	5e-24
HHB82OK01BBW5L	413	(AT)8	16	39	54
HHB82OK01BD2BN	151	(TA)6	12	61	72
HHB82OK01BD3NZ	343	(TA)6	12	75	86
HHB82OK01BD3NZ	343	(AT)6	12	324	335
HHB82OK01BD83Z	497	(AT)6	12	86	97
HHB82OK01BDAK3	258	(TA)7	14	44	57
HHB82OK01BDAUK	494	(TA)7	14	478	491	sp|P07291.2|MLE_AEQIR RecName: Full=Myosin essential light chain, striated adductor muscle; Short=E-LC; AltName: Full=Sulfhydryl light chain; Short=SHLC gb|AAA27714.1| essential myosin light chain [Argopecten irradians]	1e-86	sp|P07291|MLE_AEQIR Myosin essential light chain, striated adductor muscle OS=Aequipecten irradians PE=1 SV=2	4e-88
HHB82OK01BDJHF	274	(CAA)5	15	175	189
HHB82OK01BDNP7	506	(TA)6	12	332	343
HHB82OK01BDQIZ	305	(CAA)5	15	101	115
HHB82OK01BER5G	251	(TA)6	12	224	235
HHB82OK01BFP47	436	(AT)9	18	309	326
HHB82OK01BGCSU	390	(TA)6	12	252	263
HHB82OK01BHPOR	476	(ATT)6	18	128	145
HHB82OK01BIOXH	475	(AT)6	12	206	217
HHB82OK01BIUBH	337	(TA)6	12	8	19
HHB82OK01BIUBH	337	(AT)8	16	260	275
HHB82OK01BKW1W	492	(AT)6	12	128	139
HHB82OK01BL3WB	308	(TA)6	12	193	204
HHB82OK01BM72D	358	(TA)6	12	244	255
HHB82OK01BNJFU	315	(TA)7	14	246	259
HHB82OK01BOMH1	485	(ATG)14	42	442	483
HHB82OK01BOQYI	455	(TA)6	12	432	443
HHB82OK01BORYC	363	(TA)6	12	341	352
HHB82OK01BOYVE	439	(TA)6	12	170	181
HHB82OK01BP593	344	(TA)6	12	3	14
HHB82OK01BP720	295	(CT)8	16	108	123
HHB82OK01BPX46	424	(AT)6	12	133	144
HHB82OK01BPX46	424	(TA)6	12	384	395
HHB82OK01BRUCU	324	(AC)6	12	179	190
HHB82OK01BS996	459	(AC)6	12	259	270	gb|EHH25882.1| hypothetical protein EGK_15737, partial [Macaca mulatta]	1e-27
HHB82OK01BTNS3	487	(TA)6	12	98	109
HHB82OK01BU78G	464	(TA)6	12	21	32
HHB82OK01BU79Q	445	(TA)6	12	139	150
HHB82OK01BU79Q	445	(AT)6	12	392	403
HHB82OK01BU98L	184	(AT)6	12	87	98
HHB82OK01BVT05	447	(AT)7	14	348	361
HHB82OK01BVX84	449	(TA)6	12	124	135
HHB82OK01BWLA2	370	(TA)9	18	313	330
HHB82OK01BX3J3	311	(AT)7	14	138	151
HHB82OK01BX3QP	404	(TCA)6	18	87	104
HHB82OK01BXS6R	80	(TA)6	12	64	75
HHB82OK01BYG4L	354	(AT)6	12	66	77
HHB82OK01BZM7O	419	(AT)7	14	15	28
HHB82OK01BZSGW	459	(AT)6	12	132	143
HHB82OK01BZSGW	459	(TA)6	12	383	394
HHB82OK01C0JNM	405	(CT)8	16	102	117
HHB82OK01C12TP	415	(AT)6	12	404	415
HHB82OK01C2M0B	487	(TA)6	12	70	81
HHB82OK01C3HUM	403	(TC)6	12	361	372
HHB82OK01C3IU1	348	(TA)7	14	74	87
HHB82OK01C3QTT	117	(ATA)5	15	100	114
HHB82OK01C3V91	458	(AT)6	12	10	21
HHB82OK01C3WZ6	439	(TTG)5	15	50	64
HHB82OK01C4D5V	437	(AT)6	12	111	122
HHB82OK01C4D5V	437	(TA)6	12	362	373
HHB82OK01C70N5	497	(TA)6	12	141	152
HHB82OK01C70N5	497	(AT)6	12	392	403
HHB82OK01C736E	519	(AT)6	12	205	216
HHB82OK01C736E	519	(TA)6	12	457	468
HHB82OK01C9JFD	392	(AT)6	12	231	242
HHB82OK01C9Q1E	338	(TA)6	12	250	261
HHB82OK01CADQV	363	(AAAC)12	48	81	128
HHB82OK01CAN7Y	454	(TA)6	12	42	53
HHB82OK01CAN7Y	454	(AT)6	12	292	303
HHB82OK01CARVW	221	(TC)6	12	31	42
HHB82OK01CAVG6	403	(TA)6	12	251	262
HHB82OK01CCETO	509	(CGTC)5	20	467	486
HHB82OK01CDM8Y	415	(TA)6	12	128	139
HHB82OK01CDM8Y	415	(AT)6	12	378	389
HHB82OK01CF2FH	280	(AT)6	12	268	279
HHB82OK01CF64M	438	(AT)7	14	143	156
HHB82OK01CGBVQ	363	(TA)6	12	227	238
HHB82OK01CGU1T	477	(TC)8	16	20	35
HHB82OK01CI9JI	484	(AC)6	12	207	218
HHB82OK01CIUH5	368	(ATC)16	48	280	327
HHB82OK01CJ725	424	(GAT)5	15	185	199
HHB82OK01CJ725	424	(GAT)14	42	342	383
HHB82OK01CJZMQ	375	(TA)6	12	69	80
HHB82OK01CJZMQ	375	(AT)6	12	320	331
HHB82OK01CKD5O	437	(TA)6	12	272	283
HHB82OK01CMW93	390	(TA)6	12	148	159	gb|EGI66589.1| Cold shock domain-containing protein E1 [Acromyrmex echinatior]	2e-56
HHB82OK01CNHPP	149	(TACTC)22	110	36	145
HHB82OK01CQOCG	512	(TTG)5	15	234	248
HHB82OK01CQV8L	389	(CAT)19	57	326	382
HHB82OK01CQWZV	396	(TAA)7	21	190	210
HHB82OK01CQXX3	305	(TAT)6	18	33	50
HHB82OK01CR56R	434	(CGGG)5	20	13	32
HHB82OK01CRNI4	373	(AT)6	12	51	62
HHB82OK01CS3QJ	61	(TA)6	12	30	41
HHB82OK01CSFGT	187	(AT)12	24	42	65
HHB82OK01CSMZT	452	(TA)7	14	339	352
HHB82OK01CSNDX	400	(TA)7	14	5	18
HHB82OK01CSP7H	238	(AAC)5	15	188	202	sp|P07291.2|MLE_AEQIR RecName: Full=Myosin essential light chain, striated adductor muscle; Short=E-LC; AltName: Full=Sulfhydryl light chain; Short=SHLC gb|AAA27714.1| essential myosin light chain [Argopecten irradians]	1e-86	sp|P07291|MLE_AEQIR Myosin essential light chain, striated adductor muscle OS=Aequipecten irradians PE=1 SV=2	4e-88
HHB82OK01CST10	438	(AT)6	12	37	48
HHB82OK01CU0KO	425	(TA)6	12	344	355
HHB82OK01CUQY6	325	(TG)7	14	10	23
HHB82OK01CVM32	545	(AATC)5	20	56	75
HHB82OK01CWB8T	534	(AT)6	12	479	490
HHB82OK01CWFBX	298	(TA)6	12	214	225
HHB82OK01CY40V	391	(AT)6	12	165	176
HHB82OK01CYH1J	266	(CTGGT)6	30	145	174
HHB82OK01CYQQP	485	(TA)6	12	466	477
HHB82OK01D0385	262	(TA)6	12	154	165
HHB82OK01D0762	412	(ACGG)5	20	177	196
HHB82OK01D0CPS	507	(AT)6	12	363	374
HHB82OK01D1LYU	515	(TC)9	18	222	239
HHB82OK01D1SDV	424	(AT)6	12	84	95
HHB82OK01D1SDV	424	(TA)6	12	335	346
HHB82OK01D25RT	481	(AT)6	12	371	382
HHB82OK01D2N13	310	(TA)7	14	187	200
HHB82OK01D5TY9	291	(AT)7	14	192	205
HHB82OK01D60AT	217	(AT)6	12	23	34
HHB82OK01D6O0M	379	(AT)7	14	11	24
HHB82OK01D6O0M	379	(TA)6	12	265	276
HHB82OK01D7CZG	399	(AT)6	12	170	181
HHB82OK01D7RPO	443	(AT)6	12	85	96
HHB82OK01D7RPO	443	(TA)6	12	336	347
HHB82OK01D7Y2S	431	(TA)6	12	17	28
HHB82OK01D7Y2S	431	(AT)6	12	268	279
HHB82OK01D8300	97	(TA)6	12	78	89
HHB82OK01D8WZR	195	(AT)6	12	172	183	gb|AAN05595.1| ribosomal protein S8 [Argopecten irradians]	2e-22
HHB82OK01D93K6	452	(GACA)5	20	202	221
HHB82OK01D9WCT	224	(TAT)7	21	130	150
HHB82OK01DA3I7	469	(TA)6	12	142	153
HHB82OK01DA3I7	469	(AT)6	12	395	406
HHB82OK01DB2S2	407	(AT)6	12	73	84
HHB82OK01DBB5H	424	(TA)6	12	80	91
HHB82OK01DBB5H	424	(AT)6	12	330	341
HHB82OK01DBCF7	448	(TGA)5	15	352	366
HHB82OK01DBHWT	138	(AT)9	18	114	131
HHB82OK01DCU6U	429	(ATA)8	24	210	233
HHB82OK01DDDIT	452	(AT)6	12	166	177
HHB82OK01DDJ1R	532	(TA)6	12	189	200
HHB82OK01DDJ1R	532	(CAA)5	15	1	15
HHB82OK01DFXQO	294	(AT)9	18	139	156
HHB82OK01DG6GO	248	(TGC)7	21	92	112
HHB82OK01DGO4U	460	(AT)6	12	448	459	ref|XP_002608328.1| hypothetical protein BRAFLDRAFT_125500 [Branchiostoma floridae] gb|EEN64338.1| hypothetical protein BRAFLDRAFT_125500 [Branchiostoma floridae]	4e-60
HHB82OK01DH1L7	103	(TG)6	12	23	34
HHB82OK01DHBUD	447	(TA)7	14	225	238
HHB82OK01DHDHC	58	(TA)9	18	24	41
HHB82OK01DHICG	501	(CTT)5	15	352	366
HHB82OK01DIXKR	93	(TA)9	18	72	89
HHB82OK01DIZ0Z	117	(AT)6	12	58	69
HHB82OK01DK7AF	400	(AT)6	12	21	32
HHB82OK01DK7AF	400	(TA)6	12	273	284
HHB82OK01DL65X	90	(TA)10	20	70	89
HHB82OK01DLPQ4	299	(TA)6	12	12	23
HHB82OK01DLPQ4	299	(AT)6	12	263	274
HHB82OK01DN06B	505	(AAC)5	15	275	289
HHB82OK01DO3LH	403	(TA)6	12	374	385
HHB82OK01DOZFB	84	(AT)6	12	15	26
HHB82OK01DP64Z	520	(CGTC)6	24	240	263
HHB82OK01DPLJ2	387	(AT)6	12	249	260
HHB82OK01DQ19J	197	(TA)7	14	43	56
HHB82OK01DRBAF	393	(AT)9	18	291	308
HHB82OK01DRV21	288	(TCC)7	21	161	181	ref|XP_002731571.1| PREDICTED: predicted protein-like [Saccoglossus kowalevskii]	9e-36	sp|Q8N954|CCD75_HUMAN Coiled-coil domain-containing protein 75 OS=Homo sapiens GN=CCDC75 PE=1 SV=3	2e-68
HHB82OK01DSHRC	436	(AT)6	12	84	95
HHB82OK01DSHRC	436	(TA)6	12	335	346
HHB82OK01DT1PD	55	(GTAG)6	24	25	48
HHB82OK01DTCLO	235	(AT)9	18	213	230
HHB82OK01DTQRN	262	(TA)6	12	168	179
HHB82OK01DUTQF	136	(TA)9	18	102	119
HHB82OK01DVN12	358	(AC)8	16	273	288
HHB82OK01DXC39	346	(TA)6	12	325	336
HHB82OK01DY7CY	291	(TA)6	12	246	257
HHB82OK01DYNME	422	(AAAT)5	20	189	208
HHB82OK01DZ5H6	470	(GTT)7	21	337	357
HHB82OK01EAPHQ	447	(TA)6	12	34	45
HHB82OK01EAPHQ	447	(AT)6	12	286	297
HHB82OK01EB4Y1	373	(TA)6	12	103	114
HHB82OK01EB4Y1	373	(AT)6	12	354	365
HHB82OK01EBV5C	467	(TA)8	16	416	431
HHB82OK01ED80A	238	(CA)6	12	96	107
HHB82OK01EDJ4U	433	(CAAAA)5	25	253	277
HHB82OK01EDKQT	419	(GTCC)7	28	264	291
HHB82OK01EDUTR	331	(AT)6	12	188	199
HHB82OK01EECPV	62	(TTTG)14	56	7	62
HHB82OK01EF4UG	360	(TA)6	12	54	65
HHB82OK01EF4UG	360	(AT)6	12	305	316
HHB82OK01EF70J	436	(TGAT)5	20	398	417
HHB82OK01EFWWS	471	(TA)6	12	74	85
HHB82OK01EG380	412	(GGA)5	15	281	295
HHB82OK01EGD8O	487	(TA)6	12	405	416
HHB82OK01EIDJ2	155	(TG)7	14	133	146
HHB82OK01EIJ4J	65	(AT)6	12	10	21
HHB82OK01EJ8XQ	491	(TA)6	12	477	488
HHB82OK01EL5YG	141	(TA)6	12	111	122
HHB82OK01EL8CC	392	(TTA)5	15	291	305
HHB82OK01ELAGG	392	(AG)9	18	241	258
HHB82OK01ELFJP	178	(TG)6	12	120	131
HHB82OK01ELUGA	112	(TTG)5	15	79	93
HHB82OK01ELWM2	412	(CA)6	12	369	380
HHB82OK01ENRK1	385	(TG)13	26	164	189
HHB82OK01EOL79	488	(CAA)7	21	136	156
HHB82OK01EOL79	488	(AAC)6	18	311	328
HHB82OK01EOYYK	332	(AT)9	18	235	252
HHB82OK01EP8YI	113	(TA)34	68	45	112
HHB82OK01EPS6Q	367	(CTT)5	15	273	287	ref|XP_002609160.1| hypothetical protein BRAFLDRAFT_126682 [Branchiostoma floridae] gb|EEN65170.1| hypothetical protein BRAFLDRAFT_126682 [Branchiostoma floridae]	6e-22	sp|Q8IZX4|TAF1L_HUMAN Transcription initiation factor TFIID subunit 1-like OS=Homo sapiens GN=TAF1L PE=1 SV=1	6e-22
HHB82OK01EQ1IP	388	(TA)7	14	5	18
HHB82OK01EQ1IP	388	(AT)6	12	273	284
HHB82OK01ERLVG	458	(TGA)14	42	143	184
HHB82OK01ERMIF	442	(CA)6	12	189	200
HHB82OK01ESKSV	189	(TA)6	12	136	147
HHB82OK01ETITY	440	(TA)6	12	386	397
HHB82OK01EUJ2U	440	(AT)6	12	373	384
HHB82OK01EUYVL	494	(CA)6	12	227	238
HHB82OK01EVG41	376	(TTA)10	30	165	194
HHB82OK01EVL71	333	(TA)6	12	314	325
HHB82OK01EWNRS	503	(TTG)5	15	235	249
HHB82OK01EXOKD	377	(ACA)6	18	35	52
HHB82OK01EXWNG	328	(TA)6	12	19	30
HHB82OK01EXWNG	328	(AT)7	14	271	284
HHB82OK01EZ5H2	101	(AT)6	12	46	57
HHB82OK01EZR4C	371	(AT)7	14	356	369
HKT9K4F01A1713	213	(AT)8	16	75	90
HKT9K4F01A187Q	197	(AT)8	16	180	195
HKT9K4F01A1ECF	429	(AT)6	12	229	240
HKT9K4F01A1MTJ	383	(TTTG)6	24	153	176
HKT9K4F01A1U8P	377	(CAT)17	51	320	370
HKT9K4F01A26HX	178	(TG)22	44	132	175
HKT9K4F01A271V	423	(TG)6	12	251	262
HKT9K4F01A2LLW	516	(AG)6	12	505	516
HKT9K4F01A315D	299	(AT)8	16	56	71
HKT9K4F01A37C1	394	(TA)6	12	102	113
HKT9K4F01A3M8C	364	(TA)6	12	23	34
HKT9K4F01A3MNS	290	(AT)6	12	27	38
HKT9K4F01A3ZBK	303	(AAC)5	15	288	302	pdb|3JTD|C Chain C, Calcium-Free Scallop Myosin Regulatory Domain With Elc-D19a Point Mutation	8e-62	sp|P07291|MLE_AEQIR Myosin essential light chain, striated adductor muscle OS=Aequipecten irradians PE=1 SV=2	1e-23
HKT9K4F01A4592	164	(TA)6	12	32	43
HKT9K4F01A4AHA	447	(TA)6	12	57	68
HKT9K4F01A4AHA	447	(AT)6	12	308	319
HKT9K4F01A4XKY	223	(GACG)7	28	122	149
HKT9K4F01A4Z0W	67	(TA)7	14	33	46
HKT9K4F01A4ZE7	434	(CTA)5	15	41	55
HKT9K4F01A51S8	396	(TA)6	12	154	165	sp|P07291.2|MLE_AEQIR RecName: Full=Myosin essential light chain, striated adductor muscle; Short=E-LC; AltName: Full=Sulfhydryl light chain; Short=SHLC gb|AAA27714.1| essential myosin light chain [Argopecten irradians]	1e-86	sp|P07291|MLE_AEQIR Myosin essential light chain, striated adductor muscle OS=Aequipecten irradians PE=1 SV=2	4e-88
HKT9K4F01A55VD	484	(TA)6	12	2	13
HKT9K4F01A5K87	279	(TG)8	16	203	218
HKT9K4F01A60LP	441	(TA)6	12	29	40
HKT9K4F01A60LP	441	(AT)7	14	280	293
HKT9K4F01A66DP	442	(TA)6	12	21	32
HKT9K4F01A66DP	442	(AT)6	12	272	283
HKT9K4F01A69J9	505	(TC)7	14	187	200
HKT9K4F01A6D4G	490	(TC)6	12	70	81	sp|Q27128.1|PAPSS_URECA RecName: Full=Bifunctional 3'-phosphoadenosine 5'-phosphosulfate synthase; Short=PAPS synthase; Short=PAPSS; AltName: Full=Sulfurylase kinase; Short=SK; Includes: RecName: Full=Sulfate adenylyltransferase; AltName: Full=ATP-sulfurylase; AltName: Full=Sulfate adenylate transferase; Short=SAT; Includes: RecName: Full=Adenylyl-sulfate kinase; AltName: Full=3'-phosphoadenosine…	5e-60	sp|Q27128|PAPSS_URECA Bifunctional 3'-phosphoadenosine 5'-phosphosulfate synthase OS=Urechis caupo PE=2 SV=1	3e-61
HKT9K4F01A6DR0	373	(AT)9	18	213	230
HKT9K4F01A6RW9	160	(AT)7	14	118	131
HKT9K4F01A7BNV	55	(TA)6	12	20	31
HKT9K4F01A7IN0	455	(TA)6	12	114	125
HKT9K4F01A7J0D	218	(CAT)6	18	103	120
HKT9K4F01A7JYM	172	(TA)7	14	90	103
HKT9K4F01A7RIJ	98	(TTGT)5	20	25	44
HKT9K4F01A7RXV	422	(AT)6	12	45	56
HKT9K4F01A7RXV	422	(TA)6	12	296	307
HKT9K4F01A7VL5	169	(TA)6	12	138	149
HKT9K4F01A87SB	319	(GT)9	18	148	165
HKT9K4F01A8EB1	529	(TTG)5	15	88	102
HKT9K4F01A8F5T	313	(TA)7	14	240	253
HKT9K4F01A8I71	223	(AT)6	12	185	196
HKT9K4F01A8KMX	449	(AT)6	12	60	71	sp|P07291.2|MLE_AEQIR RecName: Full=Myosin essential light chain, striated adductor muscle; Short=E-LC; AltName: Full=Sulfhydryl light chain; Short=SHLC gb|AAA27714.1| essential myosin light chain [Argopecten irradians]	1e-86	sp|P07291|MLE_AEQIR Myosin essential light chain, striated adductor muscle OS=Aequipecten irradians PE=1 SV=2	4e-88
HKT9K4F01A8PIO	294	(TA)6	12	79	90
HKT9K4F01A920H	415	(GAT)5	15	222	236	ref|XP_002589035.1| hypothetical protein BRAFLDRAFT_124920 [Branchiostoma floridae] gb|EEN45046.1| hypothetical protein BRAFLDRAFT_124920 [Branchiostoma floridae]	3e-32
HKT9K4F01A9B8T	132	(AC)11	22	110	131
HKT9K4F01A9GKM	423	(TA)6	12	74	85
HKT9K4F01A9ITP	207	(CA)13	26	182	207
HKT9K4F01AF7AO	197	(CAA)7	21	17	37
HKT9K4F01AFU9Z	202	(TA)8	16	183	198
HKT9K4F01AG34P	307	(CA)6	12	287	298
HKT9K4F01AG3IQ	84	(AT)7	14	48	61
HKT9K4F01AG9T6	511	(AT)6	12	353	364
HKT9K4F01AGAK3	213	(TA)6	12	98	109
HKT9K4F01AH2DU	114	(TGA)5	15	63	77
HKT9K4F01AH89E	228	(ATG)20	60	167	226
HKT9K4F01AHGAG	415	(AT)6	12	24	35
HKT9K4F01AHV0Z	223	(TA)6	12	106	117
HKT9K4F01AHXZX	90	(TTG)5	15	21	35	sp|P07291.2|MLE_AEQIR RecName: Full=Myosin essential light chain, striated adductor muscle; Short=E-LC; AltName: Full=Sulfhydryl light chain; Short=SHLC gb|AAA27714.1| essential myosin light chain [Argopecten irradians]	1e-86	sp|P07291|MLE_AEQIR Myosin essential light chain, striated adductor muscle OS=Aequipecten irradians PE=1 SV=2	4e-88
HKT9K4F01AHZAD	419	(AC)6	12	310	321
HKT9K4F01AHZOY	197	(TAT)5	15	2	16
HKT9K4F01AI56F	396	(AC)6	12	356	367
HKT9K4F01AIB0S	336	(TA)6	12	59	70
HKT9K4F01AIB0S	336	(AT)6	12	312	323
HKT9K4F01AIU6I	282	(GACG)5	20	232	251
HKT9K4F01AIYXF	137	(AT)6	12	114	125
HKT9K4F01AK1EE	392	(TA)6	12	379	390
HKT9K4F01AK4YH	242	(TA)6	12	162	173
HKT9K4F01AKENZ	388	(TA)6	12	40	51
HKT9K4F01AKT2H	358	(AT)6	12	85	96
HKT9K4F01AKVBF	280	(TA)7	14	55	68
HKT9K4F01AL7AC	186	(ATC)7	21	160	180
HKT9K4F01ALKRJ	399	(TA)6	12	83	94
HKT9K4F01ALMG4	130	(AT)6	12	48	59
HKT9K4F01AM08Y	307	(TA)6	12	238	249
HKT9K4F01AMFKD	327	(TA)9	18	303	320
HKT9K4F01AMTGW	192	(TA)6	12	181	192
HKT9K4F01AN42R	336	(TA)7	14	318	331
HKT9K4F01ANEIT	520	(GGA)6	18	322	339
HKT9K4F01AO2HR	482	(TA)6	12	158	169
HKT9K4F01AOLS6	483	(TTGT)6	24	161	184
HKT9K4F01AOQHU	512	(AC)6	12	314	325
HKT9K4F01AOVWZ	417	(TA)6	12	150	161
HKT9K4F01AOZ1A	156	(GAA)5	15	25	39
HKT9K4F01APHCY	346	(AT)6	12	278	289
HKT9K4F01APP06	310	(CGTC)7	28	277	304
HKT9K4F01APVIS	303	(TA)6	12	203	214
HKT9K4F01AQ092	166	(TA)6	12	106	117
HKT9K4F01AQ2GQ	184	(CA)16	32	151	182
HKT9K4F01AQ5J9	438	(AT)6	12	168	179
HKT9K4F01AQANM	97	(TA)6	12	29	40
HKT9K4F01AQBXI	207	(AG)6	12	105	116
HKT9K4F01AQIGB	166	(AT)6	12	8	19
HKT9K4F01AQWW6	471	(CA)6	12	430	441	ref|NP_001071814.1| transcription factor protein [Ciona intestinalis] dbj|BAE06687.1| transcription factor protein [Ciona intestinalis]	2e-155	sp|Q62231|SIX1_MOUSE Homeobox protein SIX1 OS=Mus musculus GN=Six1 PE=1 SV=2	4e-22
HKT9K4F01AQX38	310	(TATT)5	20	1	20
HKT9K4F01AQXWI	458	(TTAT)7	28	96	123
HKT9K4F01AR5UA	387	(TA)6	12	375	386
HKT9K4F01AR8RD	302	(TACC)5	20	29	48
HKT9K4F01ARDK6	354	(TA)6	12	59	70
HKT9K4F01ARDK6	354	(AT)6	12	313	324
HKT9K4F01ARM5X	274	(GT)11	22	253	274
HKT9K4F01ARPVJ	415	(TGT)5	15	7	21
HKT9K4F01ARYIM	322	(AT)6	12	56	67
HKT9K4F01AS056	165	(AT)6	12	33	44
HKT9K4F01AS48I	343	(CA)7	14	295	308
HKT9K4F01ASN9R	229	(AT)6	12	21	32
HKT9K4F01ASSE7	342	(CAT)19	57	280	336
HKT9K4F01ATGJB	307	(AT)8	16	92	107
HKT9K4F01AUK43	162	(AC)9	18	60	77
HKT9K4F01AUKKJ	135	(TTG)5	15	83	97
HKT9K4F01AV0LA	220	(GACG)5	20	152	171
HKT9K4F01AV950	389	(CGTC)9	36	114	149
HKT9K4F01AW6RL	224	(TA)11	22	199	220
HKT9K4F01AWDGS	479	(TA)6	12	401	412
HKT9K4F01AWECY	75	(AT)10	20	53	72
HKT9K4F01AWJ63	209	(AC)7	14	193	206
HKT9K4F01AWMAK	296	(TA)7	14	74	87
HKT9K4F01AX31R	498	(GACG)5	20	111	130
HKT9K4F01AX3WB	146	(TA)10	20	24	43
HKT9K4F01AX8SK	472	(TA)6	12	75	86
HKT9K4F01AX8SK	472	(AT)6	12	324	335
HKT9K4F01AXHA6	483	(CAG)7	21	391	411
HKT9K4F01AXMQV	78	(AAC)5	15	17	31
HKT9K4F01AXUAE	190	(TA)7	14	88	101
HKT9K4F01AYJ2Y	138	(ATC)7	21	108	128
HKT9K4F01AZ1ET	109	(AT)34	68	41	108
HKT9K4F01AZJ9Z	243	(AT)6	12	147	158
HKT9K4F01AZYV3	206	(TA)6	12	195	206
HKT9K4F01B09KC	348	(AT)6	12	66	77
HKT9K4F01B0PNQ	307	(AT)6	12	73	84
HKT9K4F01B0W4O	162	(TA)6	12	57	68
HKT9K4F01B12B0	209	(GCA)5	15	104	118
HKT9K4F01B1D7Q	182	(GAT)16	48	35	82
HKT9K4F01B1P6K	339	(AT)6	12	319	330
HKT9K4F01B23EU	190	(TA)6	12	103	114
HKT9K4F01B2G1D	435	(CTT)6	18	196	213	ref|XP_002733357.1| PREDICTED: ubiquitin and ribosomal protein S27a-like [Saccoglossus kowalevskii]	2e-57	sp|P62979|RS27A_HUMAN Ubiquitin-40S ribosomal protein S27a OS=Homo sapiens GN=RPS27A PE=1 SV=2	2e-56
HKT9K4F01B2LSC	499	(TAT)7	21	81	101
HKT9K4F01B2SMC	470	(ATT)6	18	32	49
HKT9K4F01B2UXO	463	(AT)6	12	170	181
HKT9K4F01B2XZ5	405	(TA)6	12	152	163
HKT9K4F01B32VP	347	(GAG)6	18	96	113
HKT9K4F01B355E	328	(AT)7	14	282	295
HKT9K4F01B3AQR	433	(TA)6	12	102	113
HKT9K4F01B3SPG	434	(TA)6	12	92	103
HKT9K4F01B3ZA5	393	(GT)6	12	303	314
HKT9K4F01B42N5	234	(AT)6	12	126	137
HKT9K4F01B4952	382	(TA)6	12	116	127
HKT9K4F01B49IP	421	(TA)6	12	145	156
HKT9K4F01B4EW3	403	(ACA)8	24	34	57
HKT9K4F01B4Q8O	200	(CTT)5	15	14	28
HKT9K4F01B4WRX	381	(AT)6	12	218	229
HKT9K4F01B528S	321	(AG)7	14	9	22
HKT9K4F01B5A2F	369	(GT)7	14	7	20
HKT9K4F01B66DN	376	(GACG)5	20	252	271
HKT9K4F01B6833	341	(GCA)5	15	235	249
HKT9K4F01B6JXS	373	(GT)6	12	352	363
HKT9K4F01B6SKZ	350	(ACAA)5	20	137	156
HKT9K4F01B70U0	346	(AAC)5	15	277	291	pdb|2W4T|Z Chain Z, Isometrically Contracting Insect Asynchronous Flight Muscle pdb|2W4V|Z Chain Z, Isometrically Contracting Insect Asynchronous Flight Muscle Quick Frozen After A Quick Release Step pdb|2W4W|Z Chain Z, Isometrically Contracting Insect Asynchronous Flight Muscle Quick Frozen After A Quick Stretch Step	4e-28	sp|P07291|MLE_AEQIR Myosin essential light chain, striated adductor muscle OS=Aequipecten irradians PE=1 SV=2	1e-29
HKT9K4F01B7R51	189	(AT)6	12	68	79
HKT9K4F01B7W2Q	54	(AT)7	14	34	47
HKT9K4F01B857U	110	(TCA)6	18	76	93
HKT9K4F01B87E5	345	(AT)6	12	46	57
HKT9K4F01B8935	478	(AT)6	12	62	73
HKT9K4F01B8WLV	312	(ATG)10	30	66	95
HKT9K4F01B91YF	343	(CTT)5	15	112	126
HKT9K4F01B93D8	223	(AT)6	12	78	89
HKT9K4F01B98UB	472	(TA)6	12	431	442
HKT9K4F01B9AQP	405	(TA)6	12	71	82
HKT9K4F01BAIJQ	412	(TA)6	12	95	106
HKT9K4F01BAIJQ	412	(AT)6	12	350	361
HKT9K4F01BB9PA	468	(TA)6	12	137	148
HKT9K4F01BBH3T	415	(TA)6	12	401	412
HKT9K4F01BBXM6	192	(GAT)5	15	39	53
HKT9K4F01BC45R	383	(ATT)5	15	305	319
HKT9K4F01BCEM3	344	(CCA)5	15	203	217
HKT9K4F01BCGPS	425	(ATT)6	18	282	299
HKT9K4F01BCJT4	539	(TTGTA)14	70	69	138
HKT9K4F01BCPPN	334	(CTT)5	15	114	128	sp|Q86QI0.1|H1L2_OSTED RecName: Full=Sperm-specific H1/protamine-like protein type 2; Contains: RecName: Full=Sperm-specific protein OE2; AltName: Full=Sperm-specific linker histone H1-like protein OE2; Contains: RecName: Full=Sperm-specific protein OE3; AltName: Full=Protamine-like OS3; Flags: Precursor gb|AAO16248.1| H1/protamine-like protein precursor [Ostrea edulis]	3e-36	sp|Q86QI0|H1L2_OSTED Sperm-specific H1/protamine-like protein type 2 (Fragment) OS=Ostrea edulis PE=1 SV=1	2e-128
HKT9K4F01BCUK8	481	(TA)6	12	97	108
HKT9K4F01BCUK8	481	(AT)6	12	347	358
HKT9K4F01BD3T0	367	(TC)8	16	348	363
HKT9K4F01BDB2H	101	(ATG)17	51	47	97
HKT9K4F01BDMZ4	337	(AT)7	14	168	181
HKT9K4F01BDNYS	351	(TA)7	14	323	336
HKT9K4F01BDP36	200	(TTG)5	15	105	119	sp|P07291.2|MLE_AEQIR RecName: Full=Myosin essential light chain, striated adductor muscle; Short=E-LC; AltName: Full=Sulfhydryl light chain; Short=SHLC gb|AAA27714.1| essential myosin light chain [Argopecten irradians]	1e-86	sp|P07291|MLE_AEQIR Myosin essential light chain, striated adductor muscle OS=Aequipecten irradians PE=1 SV=2	4e-88
HKT9K4F01BDY91	434	(TG)6	12	300	311
HKT9K4F01BE16O	387	(TA)6	12	102	113
HKT9K4F01BEYY2	209	(TGC)6	18	50	67
HKT9K4F01BF3V0	312	(TA)7	14	203	216
HKT9K4F01BF7EJ	457	(TA)6	12	263	274
HKT9K4F01BFJBD	324	(ATC)6	18	129	146
HKT9K4F01BFXLZ	453	(TA)6	12	426	437	sp|P07291.2|MLE_AEQIR RecName: Full=Myosin essential light chain, striated adductor muscle; Short=E-LC; AltName: Full=Sulfhydryl light chain; Short=SHLC gb|AAA27714.1| essential myosin light chain [Argopecten irradians]	1e-86	sp|P07291|MLE_AEQIR Myosin essential light chain, striated adductor muscle OS=Aequipecten irradians PE=1 SV=2	4e-88
HKT9K4F01BG302	202	(TA)6	12	88	99
HKT9K4F01BG8G0	488	(TA)6	12	168	179
HKT9K4F01BG8G0	488	(AT)6	12	417	428
HKT9K4F01BGBVL	285	(TA)8	16	189	204
HKT9K4F01BGUL1	82	(CAT)9	27	54	80
HKT9K4F01BGVP3	60	(AG)13	26	25	50
HKT9K4F01BGW9K	309	(ATC)8	24	93	116
HKT9K4F01BGW9K	309	(ATC)12	36	274	309
HKT9K4F01BGW9R	370	(GA)6	12	163	174
HKT9K4F01BGZBC	187	(GAT)27	81	105	185
HKT9K4F01BH4E3	443	(GACG)5	20	253	272
HKT9K4F01BHL79	154	(TA)6	12	39	50
HKT9K4F01BHVZT	520	(GACG)11	44	215	258
HKT9K4F01BIAJ6	289	(TA)7	14	243	256
HKT9K4F01BIDXP	415	(TG)6	12	402	413
HKT9K4F01BIQEP	105	(TG)13	26	78	103
HKT9K4F01BIQJO	287	(TTG)5	15	86	100	sp|P07291.2|MLE_AEQIR RecName: Full=Myosin essential light chain, striated adductor muscle; Short=E-LC; AltName: Full=Sulfhydryl light chain; Short=SHLC gb|AAA27714.1| essential myosin light chain [Argopecten irradians]	1e-86	sp|P07291|MLE_AEQIR Myosin essential light chain, striated adductor muscle OS=Aequipecten irradians PE=1 SV=2	4e-88
HKT9K4F01BIW34	416	(TA)6	12	150	161
HKT9K4F01BJCPU	164	(TA)6	12	49	60
HKT9K4F01BJMCL	378	(GAA)8	24	168	191
HKT9K4F01BJOE6	385	(TA)6	12	91	102
HKT9K4F01BJUBI	118	(CA)14	28	90	117
HKT9K4F01BJW8U	462	(TA)6	12	427	438	sp|P07291.2|MLE_AEQIR RecName: Full=Myosin essential light chain, striated adductor muscle; Short=E-LC; AltName: Full=Sulfhydryl light chain; Short=SHLC gb|AAA27714.1| essential myosin light chain [Argopecten irradians]	1e-86	sp|P07291|MLE_AEQIR Myosin essential light chain, striated adductor muscle OS=Aequipecten irradians PE=1 SV=2	4e-88
HKT9K4F01BJWQT	403	(CTT)5	15	21	35
HKT9K4F01BJZOP	429	(GT)9	18	19	36
HKT9K4F01BK1GE	165	(AT)8	16	43	58
HKT9K4F01BK4JF	146	(TCT)15	45	101	145
HKT9K4F01BLAZZ	297	(CTT)5	15	110	124
HKT9K4F01BLBXZ	125	(AAC)5	15	31	45
HKT9K4F01BLGBV	305	(AT)6	12	237	248
HKT9K4F01BLMG2	324	(ATG)9	27	292	318
HKT9K4F01BLWZF	433	(GGA)5	15	176	190
HKT9K4F01BM45T	403	(GAA)7	21	1	21
HKT9K4F01BM53V	455	(TA)6	12	441	452
HKT9K4F01BM9G2	355	(TA)6	12	341	352	sp|P07291.2|MLE_AEQIR RecName: Full=Myosin essential light chain, striated adductor muscle; Short=E-LC; AltName: Full=Sulfhydryl light chain; Short=SHLC gb|AAA27714.1| essential myosin light chain [Argopecten irradians]	1e-86	sp|P07291|MLE_AEQIR Myosin essential light chain, striated adductor muscle OS=Aequipecten irradians PE=1 SV=2	4e-88
HKT9K4F01BM9G2	355	(ACA)6	18	149	166	sp|P07291.2|MLE_AEQIR RecName: Full=Myosin essential light chain, striated adductor muscle; Short=E-LC; AltName: Full=Sulfhydryl light chain; Short=SHLC gb|AAA27714.1| essential myosin light chain [Argopecten irradians]	1e-86	sp|P07291|MLE_AEQIR Myosin essential light chain, striated adductor muscle OS=Aequipecten irradians PE=1 SV=2	4e-88
HKT9K4F01BMWF9	192	(CTT)5	15	95	109	sp|Q86QI0.1|H1L2_OSTED RecName: Full=Sperm-specific H1/protamine-like protein type 2; Contains: RecName: Full=Sperm-specific protein OE2; AltName: Full=Sperm-specific linker histone H1-like protein OE2; Contains: RecName: Full=Sperm-specific protein OE3; AltName: Full=Protamine-like OS3; Flags: Precursor gb|AAO16248.1| H1/protamine-like protein precursor [Ostrea edulis]	3e-36	sp|Q86QI0|H1L2_OSTED Sperm-specific H1/protamine-like protein type 2 (Fragment) OS=Ostrea edulis PE=1 SV=1	2e-128
HKT9K4F01BMXDY	443	(TA)6	12	372	383
HKT9K4F01BNHFG	474	(ATG)5	15	455	469
HKT9K4F01BNITP	379	(TA)10	20	220	239
HKT9K4F01BO2BJ	316	(CCA)5	15	13	27
HKT9K4F01BO4F9	424	(TA)6	12	170	181
HKT9K4F01BODLC	307	(TA)6	12	59	70
HKT9K4F01BOKQ2	309	(AAC)5	15	291	305	pdb|3JTD|C Chain C, Calcium-Free Scallop Myosin Regulatory Domain With Elc-D19a Point Mutation	8e-62	sp|P07291|MLE_AEQIR Myosin essential light chain, striated adductor muscle OS=Aequipecten irradians PE=1 SV=2	1e-23
HKT9K4F01BOTDB	296	(CTG)5	15	282	296
HKT9K4F01BOTPA	188	(AT)8	16	21	36
HKT9K4F01BOZYL	194	(ACT)5	15	122	136
HKT9K4F01BP74K	360	(TA)6	12	59	70
HKT9K4F01BP74K	360	(AT)6	12	309	320
HKT9K4F01BPR9T	330	(CAT)6	18	174	191	ref|XP_791290.2| PREDICTED: hypothetical protein, partial [Strongylocentrotus purpuratus] ref|XP_001186036.1| PREDICTED: hypothetical protein, partial [Strongylocentrotus purpuratus]	3e-24
HKT9K4F01BQKLV	392	(TA)6	12	186	197
HKT9K4F01BQZ74	275	(TA)6	12	156	167
HKT9K4F01BRF81	468	(GAT)5	15	35	49
HKT9K4F01BRKCX	175	(TA)6	12	125	136
HKT9K4F01BRP59	393	(AAAT)5	20	114	133
HKT9K4F01BRQU8	429	(AT)6	12	108	119
HKT9K4F01BS1P8	414	(AT)6	12	170	181
HKT9K4F01BS2NL	318	(TA)6	12	29	40
HKT9K4F01BS2NL	318	(AT)7	14	280	293
HKT9K4F01BSJ7H	374	(CT)8	16	291	306
HKT9K4F01BSLH7	343	(TGA)21	63	275	337
HKT9K4F01BTKEK	381	(CAT)5	15	302	316
HKT9K4F01BTTXL	328	(CTT)5	15	105	119	sp|Q86QI0.1|H1L2_OSTED RecName: Full=Sperm-specific H1/protamine-like protein type 2; Contains: RecName: Full=Sperm-specific protein OE2; AltName: Full=Sperm-specific linker histone H1-like protein OE2; Contains: RecName: Full=Sperm-specific protein OE3; AltName: Full=Protamine-like OS3; Flags: Precursor gb|AAO16248.1| H1/protamine-like protein precursor [Ostrea edulis]	3e-36	sp|Q86QI0|H1L2_OSTED Sperm-specific H1/protamine-like protein type 2 (Fragment) OS=Ostrea edulis PE=1 SV=1	2e-128
HKT9K4F01BU1TD	421	(CA)6	12	377	388
HKT9K4F01BU4H4	318	(AC)6	12	94	105	ref|XP_002751342.1| PREDICTED: tryptophanyl-tRNA synthetase, mitochondrial isoform 1 [Callithrix jacchus]	4e-20	sp|Q3T099|SYWM_BOVIN Tryptophan--tRNA ligase, mitochondrial OS=Bos taurus GN=WARS2 PE=2 SV=1	3e-21
HKT9K4F01BU5NI	451	(CGTC)8	32	162	193
HKT9K4F01BU85W	500	(ATG)11	33	466	498
HKT9K4F01BUMAZ	183	(CTT)5	15	95	109	sp|Q86QI0.1|H1L2_OSTED RecName: Full=Sperm-specific H1/protamine-like protein type 2; Contains: RecName: Full=Sperm-specific protein OE2; AltName: Full=Sperm-specific linker histone H1-like protein OE2; Contains: RecName: Full=Sperm-specific protein OE3; AltName: Full=Protamine-like OS3; Flags: Precursor gb|AAO16248.1| H1/protamine-like protein precursor [Ostrea edulis]	3e-36	sp|Q86QI0|H1L2_OSTED Sperm-specific H1/protamine-like protein type 2 (Fragment) OS=Ostrea edulis PE=1 SV=1	2e-128
HKT9K4F01BV9Z1	85	(ATT)5	15	42	56
HKT9K4F01BVB2X	420	(TA)6	12	40	51
HKT9K4F01BVPHM	380	(CT)8	16	108	123
HKT9K4F01BWP15	428	(GT)6	12	156	167
HKT9K4F01BWPQR	116	(CA)11	22	44	65
HKT9K4F01BWTZP	184	(GAT)11	33	112	144
HKT9K4F01BWWKR	160	(GGGAC)6	30	127	156
HKT9K4F01BWZAU	259	(TA)6	12	246	257
HKT9K4F01BXEAO	242	(AT)8	16	66	81
HKT9K4F01BXLS2	175	(GCA)5	15	96	110
HKT9K4F01BXMXN	154	(GTC)5	15	24	38
HKT9K4F01BXND3	436	(GACG)11	44	188	231
HKT9K4F01BXQ33	391	(TA)6	12	123	134
HKT9K4F01BXQ33	391	(AT)6	12	375	386
HKT9K4F01BYLVV	454	(TAA)5	15	191	205
HKT9K4F01BYWSE	511	(ATC)15	45	467	511
HKT9K4F01BYXWQ	429	(GTC)6	18	203	220
HKT9K4F01BZ0E2	430	(ACGT)5	20	89	108
HKT9K4F01BZ6YS	465	(AAT)5	15	245	259
HKT9K4F01BZICF	167	(AT)10	20	147	166
HKT9K4F01BZOB3	139	(TA)6	12	125	136
HKT9K4F01BZZSK	239	(AT)6	12	205	216	sp|P07291.2|MLE_AEQIR RecName: Full=Myosin essential light chain, striated adductor muscle; Short=E-LC; AltName: Full=Sulfhydryl light chain; Short=SHLC gb|AAA27714.1| essential myosin light chain [Argopecten irradians]	1e-86	sp|P07291|MLE_AEQIR Myosin essential light chain, striated adductor muscle OS=Aequipecten irradians PE=1 SV=2	4e-88
HKT9K4F01BZZW9	178	(AT)6	12	120	131
HKT9K4F01CA0M7	328	(TA)6	12	164	175
HKT9K4F01CA144	293	(TA)6	12	24	35
HKT9K4F01CA144	293	(AT)6	12	277	288
HKT9K4F01CAEK4	448	(TA)8	16	47	62
HKT9K4F01CAJTD	442	(TA)6	12	136	147
HKT9K4F01CAMBS	377	(TA)6	12	175	186
HKT9K4F01CANJF	439	(AAC)5	15	290	304	sp|P07291.2|MLE_AEQIR RecName: Full=Myosin essential light chain, striated adductor muscle; Short=E-LC; AltName: Full=Sulfhydryl light chain; Short=SHLC gb|AAA27714.1| essential myosin light chain [Argopecten irradians]	1e-86	sp|P07291|MLE_AEQIR Myosin essential light chain, striated adductor muscle OS=Aequipecten irradians PE=1 SV=2	4e-88
HKT9K4F01CB2VP	194	(CT)6	12	115	126
HKT9K4F01CB2Y5	304	(TA)8	16	141	156
HKT9K4F01CBBH2	400	(TG)6	12	179	190
HKT9K4F01CBE59	323	(TA)6	12	148	159	sp|P07291.2|MLE_AEQIR RecName: Full=Myosin essential light chain, striated adductor muscle; Short=E-LC; AltName: Full=Sulfhydryl light chain; Short=SHLC gb|AAA27714.1| essential myosin light chain [Argopecten irradians]	1e-86	sp|P07291|MLE_AEQIR Myosin essential light chain, striated adductor muscle OS=Aequipecten irradians PE=1 SV=2	4e-88
HKT9K4F01CBVVI	407	(CCA)5	15	135	149
HKT9K4F01CC4WQ	408	(AT)6	12	89	100
HKT9K4F01CC5UM	483	(AT)6	12	470	481
HKT9K4F01CCACN	432	(GT)9	18	415	432
HKT9K4F01CCSBM	70	(CA)6	12	50	61
HKT9K4F01CCU8S	60	(TA)6	12	46	57
HKT9K4F01CCYYE	411	(TA)6	12	210	221
HKT9K4F01CD9C4	192	(CTT)5	15	79	93	sp|Q86QI0.1|H1L2_OSTED RecName: Full=Sperm-specific H1/protamine-like protein type 2; Contains: RecName: Full=Sperm-specific protein OE2; AltName: Full=Sperm-specific linker histone H1-like protein OE2; Contains: RecName: Full=Sperm-specific protein OE3; AltName: Full=Protamine-like OS3; Flags: Precursor gb|AAO16248.1| H1/protamine-like protein precursor [Ostrea edulis]	3e-36	sp|Q86QI0|H1L2_OSTED Sperm-specific H1/protamine-like protein type 2 (Fragment) OS=Ostrea edulis PE=1 SV=1	2e-128
HKT9K4F01CDSLF	149	(CGTC)5	20	82	101
HKT9K4F01CDUC8	444	(AAC)5	15	72	86	sp|P07291.2|MLE_AEQIR RecName: Full=Myosin essential light chain, striated adductor muscle; Short=E-LC; AltName: Full=Sulfhydryl light chain; Short=SHLC gb|AAA27714.1| essential myosin light chain [Argopecten irradians]	1e-86	sp|P07291|MLE_AEQIR Myosin essential light chain, striated adductor muscle OS=Aequipecten irradians PE=1 SV=2	4e-88
HKT9K4F01CE0TT	391	(ATC)6	18	350	367
HKT9K4F01CEB3P	368	(AT)6	12	235	246
HKT9K4F01CERO7	211	(GT)6	12	63	74
HKT9K4F01CEXV5	299	(TAA)5	15	174	188
HKT9K4F01CFBWJ	405	(GT)6	12	26	37
HKT9K4F01CFH10	412	(AT)10	20	377	396
HKT9K4F01CFJSC	423	(GACG)7	28	118	145
HKT9K4F01CFT6Y	341	(TA)7	14	68	81
HKT9K4F01CFXQ2	341	(ACAA)5	20	177	196
HKT9K4F01CG9IY	330	(CTT)5	15	110	124	sp|Q86QI0.1|H1L2_OSTED RecName: Full=Sperm-specific H1/protamine-like protein type 2; Contains: RecName: Full=Sperm-specific protein OE2; AltName: Full=Sperm-specific linker histone H1-like protein OE2; Contains: RecName: Full=Sperm-specific protein OE3; AltName: Full=Protamine-like OS3; Flags: Precursor gb|AAO16248.1| H1/protamine-like protein precursor [Ostrea edulis]	3e-36	sp|Q86QI0|H1L2_OSTED Sperm-specific H1/protamine-like protein type 2 (Fragment) OS=Ostrea edulis PE=1 SV=1	2e-128
HKT9K4F01CGCLM	322	(AT)9	18	156	173
HKT9K4F01CGI2Z	155	(AT)6	12	64	75
HKT9K4F01CGUGT	352	(CA)10	20	231	250
HKT9K4F01CGZ5C	441	(TA)6	12	315	326
HKT9K4F01CH2TR	183	(CTT)5	15	88	102	sp|Q86QI0.1|H1L2_OSTED RecName: Full=Sperm-specific H1/protamine-like protein type 2; Contains: RecName: Full=Sperm-specific protein OE2; AltName: Full=Sperm-specific linker histone H1-like protein OE2; Contains: RecName: Full=Sperm-specific protein OE3; AltName: Full=Protamine-like OS3; Flags: Precursor gb|AAO16248.1| H1/protamine-like protein precursor [Ostrea edulis]	3e-36	sp|Q86QI0|H1L2_OSTED Sperm-specific H1/protamine-like protein type 2 (Fragment) OS=Ostrea edulis PE=1 SV=1	2e-128
HKT9K4F01CHE7C	148	(CGTC)7	28	18	45
HKT9K4F01CHFS9	490	(TTTG)5	20	114	133
HKT9K4F01CHFZ6	200	(TGA)5	15	155	169
HKT9K4F01CHJS0	65	(AT)10	20	30	49
isotig00001	7102	(AT)9	18	1253	1270	ref|XP_002433495.1| protein-tyrosine phosphotase, putative [Ixodes scapularis] gb|EEC00559.1| protein-tyrosine phosphotase, putative [Ixodes scapularis]	9e-67	sp|Q6P9X4|TP4A2_RAT Protein tyrosine phosphatase type IVA 2 OS=Rattus norvegicus GN=Ptp4a2 PE=2 SV=1	1e-60
isotig00001	7102	(AT)6	12	4606	4617	ref|XP_002433495.1| protein-tyrosine phosphotase, putative [Ixodes scapularis] gb|EEC00559.1| protein-tyrosine phosphotase, putative [Ixodes scapularis]	9e-67	sp|Q6P9X4|TP4A2_RAT Protein tyrosine phosphatase type IVA 2 OS=Rattus norvegicus GN=Ptp4a2 PE=2 SV=1	1e-60
isotig00011	5298	(GA)6	12	1471	1482	ref|XP_002431945.1| protein FAM60A, putative [Pediculus humanus corporis] gb|EEB19207.1| protein FAM60A, putative [Pediculus humanus corporis]	2e-39	sp|Q8C8M1|FA60A_MOUSE Protein FAM60A OS=Mus musculus GN=Fam60a PE=2 SV=1	2e-38
isotig00014	5172	(GA)8	16	361	376
isotig00014	5172	(AT)6	12	2648	2659
isotig00017	5018	(TCA)5	15	4425	4439	ref|XP_002695351.2| PREDICTED: zinc finger protein 347 [Bos taurus]	1e-31	sp|Q96IR2|ZN845_HUMAN Zinc finger protein 845 OS=Homo sapiens GN=ZNF845 PE=2 SV=3	4e-32
isotig00019	4917	(AT)6	12	925	936
isotig00019	4917	(GA)8	16	4223	4238
isotig00027	4471	(AC)7	14	3949	3962
isotig00027	4471	(TAA)5	15	2606	2620
isotig00029	4415	(AT)6	12	2160	2171
isotig00030	4409	(AT)6	12	3787	3798
isotig00031	4383	(TA)6	12	871	882	ref|XP_002164995.1| PREDICTED: similar to predicted protein [Hydra magnipapillata]	5e-62
isotig00031	4383	(AAC)6	18	3532	3549	ref|XP_002164995.1| PREDICTED: similar to predicted protein [Hydra magnipapillata]	5e-62
isotig00032	4313	(TA)6	12	2759	2770	ref|XP_002611053.1| hypothetical protein BRAFLDRAFT_205899 [Branchiostoma floridae] gb|EEN67063.1| hypothetical protein BRAFLDRAFT_205899 [Branchiostoma floridae]	3e-36
isotig00036	4297	(AT)7	14	1837	1850
isotig00036	4297	(TA)6	12	2158	2169
isotig00045	4103	(AT)6	12	3631	3642	gb|ADP08792.1| 14-3-3 protein [Chlamys farreri]	2e-103	sp|P61983|1433G_RAT 14-3-3 protein gamma OS=Rattus norvegicus GN=Ywhag PE=1 SV=2	2e-74
isotig00053	4003	(GT)8	16	3733	3748	ref|XP_002610537.1| hypothetical protein BRAFLDRAFT_65704 [Branchiostoma floridae] gb|EEN66547.1| hypothetical protein BRAFLDRAFT_65704 [Branchiostoma floridae]	2e-30
isotig00056	3978	(TA)10	20	3647	3666
isotig00058	3976	(CT)6	12	2552	2563	ref|XP_002742135.1| PREDICTED: mitogen-activated protein kinase-activated protein kinase 3-like [Saccoglossus kowalevskii]	5e-144	sp|P49139|MAPK2_RABIT MAP kinase-activated protein kinase 2 (Fragment) OS=Oryctolagus cuniculus GN=MAPKAPK2 PE=1 SV=2	3e-134
isotig00065	3896	(GAA)7	21	70	90	ref|XP_002732156.1| PREDICTED: hypothetical protein, partial [Saccoglossus kowalevskii]	0	sp|O60841|IF2P_HUMAN Eukaryotic translation initiation factor 5B OS=Homo sapiens GN=EIF5B PE=1 SV=4	0
isotig00066	3839	(AAAT)6	24	951	974
isotig00077	3739	(TA)6	12	3451	3462
isotig00080	3710	(TA)7	14	352	365			sp|A2ASS6|TITIN_MOUSE Titin OS=Mus musculus GN=Ttn PE=1 SV=1	9e-27
isotig00081	3702	(AT)8	16	1409	1424
isotig00083	3677	(AT)7	14	203	216	gb|AAN08022.1| beta-thymosin domain repeat protein CSP29KDa_v1 [Hermissenda crassicornis] gb|AAN08023.1| beta-thymosin domain repeat protein CSP29KDa_v2 [Hermissenda crassicornis]	1e-31
isotig00086	3633	(ATT)6	18	1466	1483	ref|XP_002740099.1| PREDICTED: spaghetti squash-like [Saccoglossus kowalevskii]	1e-75	sp|P24032|MLRN_CHICK Myosin regulatory light chain 2, smooth muscle minor isoform OS=Gallus gallus PE=2 SV=2	5e-75
isotig00097	3584	(TG)6	12	2904	2915
isotig00104	3529	(AC)6	12	2304	2315
isotig00104	3529	(AAT)6	18	333	350
isotig00105	3513	(AT)7	14	406	419
isotig00107	3487	(ATT)6	18	245	262
isotig00118	3407	(GT)6	12	129	140
isotig00119	3394	(AT)6	12	10	21
isotig00120	3394	(AT)6	12	2286	2297
isotig00124	3388	(TA)6	12	1044	1055
isotig00124	3388	(AC)6	12	1356	1367
isotig00126	3355	(TA)6	12	3240	3251
isotig00129	3356	(TG)8	16	167	182
isotig00131	3350	(AT)6	12	1349	1360
isotig00131	3350	(TTGT)5	20	3179	3198
isotig00142	3264	(TG)6	12	3046	3057
isotig00154	3215	(TGT)5	15	1315	1329
isotig00154	3215	(AAAT)5	20	129	148
isotig00159	3181	(AT)9	18	2876	2893
isotig00174	3136	(TA)6	12	2400	2411
isotig00192	3093	(AT)6	12	1724	1735
isotig00198	3067	(ACA)5	15	965	979
isotig00199	3065	(AC)9	18	2414	2431	ref|XP_001620514.1| hypothetical protein NEMVEDRAFT_v1g147894 [Nematostella vectensis] gb|EDO28414.1| predicted protein [Nematostella vectensis]	2e-22
isotig00202	3064	(TC)10	20	956	975
isotig00232	2976	(TG)6	12	2840	2851
isotig00232	2976	(TTGA)10	40	64	103
isotig00233	2984	(AT)7	14	1052	1065
isotig00246	2940	(TA)6	12	2044	2055
isotig00249	2947	(TA)8	16	1783	1798	emb|CAX70466.1| CD63 antigen [Schistosoma japonicum]	3e-19	sp|P40239|CD9_FELCA CD9 antigen OS=Felis catus GN=CD9 PE=2 SV=2	2e-31
isotig00262	2922	(TA)7	14	2468	2481	gb|AAA40934.1| casein kinase I delta [Rattus norvegicus] dbj|BAE24329.1| unnamed protein product [Mus musculus] gb|EDL34816.1| casein kinase 1, delta, isoform CRA_b [Mus musculus] gb|EDM06917.1| casein kinase 1, delta, isoform CRA_a [Rattus norvegicus] gb|EDM06918.1| casein kinase 1, delta, isoform CRA_a [Rattus norvegicus]	8e-175	sp|Q06486|KC1D_RAT Casein kinase I isoform delta OS=Rattus norvegicus GN=Csnk1d PE=1 SV=2	7e-176
isotig00270	2873	(AT)6	12	1702	1713
isotig00284	2845	(ATC)6	18	2484	2501
isotig00284	2845	(AGTG)6	24	1193	1216
isotig00315	2768	(ACA)7	21	2402	2422
[truncated: 1,480 more rows]
