# Supplementary material for: A de novo transcriptome of the noble scallop, Chlamys nobilis, focusing on mining transcripts for carotenoid-based coloration
Source: BMC Genomics. 2015 Feb 5;16(1):44. doi: 10.1186/s12864-015-1241-x (PMC4342821; doi:10.1186/s12864-015-1241-x)
Supplement: Additional file 4: Table S4. — Details of SNPs and Indels in C. nobilis isotigs. [file 12864_2015_1241_MOESM4_ESM.xlsx]

## Sheet: SNPs
Unigene_id	Offset_On_Isotig	Ref/Allele	Transition/Transvertion	Total_depth	Variant Frequency	NR_description	NR_evalue	SwissProt_description	SwissProt_evalue
isotig02117	915	G/A	Transition	42	0.119	gb|ACU42697.1| TNFR [Chlamys farreri]	6e-141	-	-
isotig02117	1042	T/C	Transition	38	0.0526	gb|ACU42697.1| TNFR [Chlamys farreri]	6e-141	-	-
isotig02117	241	A/G	Transition	33	0.0606	gb|ACU42697.1| TNFR [Chlamys farreri]	6e-141	-	-
isotig02117	1028	G/T	Transvertion	35	0.2286	gb|ACU42697.1| TNFR [Chlamys farreri]	6e-141	-	-
isotig02117	747	T/C	Transition	28	0.0714	gb|ACU42697.1| TNFR [Chlamys farreri]	6e-141	-	-
isotig02117	1133	G/A	Transition	30	0.1667	gb|ACU42697.1| TNFR [Chlamys farreri]	6e-141	-	-
isotig02117	920	G/A	Transition	38	0.3684	gb|ACU42697.1| TNFR [Chlamys farreri]	6e-141	-	-
isotig02117	182	C/T	Transition	30	0.2	gb|ACU42697.1| TNFR [Chlamys farreri]	6e-141	-	-
isotig02117	723	T/C	Transition	26	0.1154	gb|ACU42697.1| TNFR [Chlamys farreri]	6e-141	-	-
isotig02117	713	T/C	Transition	24	0.0417	gb|ACU42697.1| TNFR [Chlamys farreri]	6e-141	-	-
isotig02117	721	C/T	Transition	25	0.12	gb|ACU42697.1| TNFR [Chlamys farreri]	6e-141	-	-
isotig02117	569	A/T	Transvertion	22	0.0455	gb|ACU42697.1| TNFR [Chlamys farreri]	6e-141	-	-
isotig02117	128	T/C	Transition	30	0.3667	gb|ACU42697.1| TNFR [Chlamys farreri]	6e-141	-	-
isotig02117	560	C/G	Transvertion	20	0.05	gb|ACU42697.1| TNFR [Chlamys farreri]	6e-141	-	-
isotig02117	1067	C/A	Transvertion	36	0.5	gb|ACU42697.1| TNFR [Chlamys farreri]	6e-141	-	-
isotig02117	518	G/T	Transvertion	23	0.2174	gb|ACU42697.1| TNFR [Chlamys farreri]	6e-141	-	-
isotig02117	584	T/C	Transition	20	0.1	gb|ACU42697.1| TNFR [Chlamys farreri]	6e-141	-	-
isotig02117	586	A/G	Transition	20	0.1	gb|ACU42697.1| TNFR [Chlamys farreri]	6e-141	-	-
isotig02117	515	G/A	Transition	24	0.2917	gb|ACU42697.1| TNFR [Chlamys farreri]	6e-141	-	-
isotig02117	767	A/T	Transvertion	30	0.4667	gb|ACU42697.1| TNFR [Chlamys farreri]	6e-141	-	-
isotig02117	713	T/A	Transvertion	24	0.3333	gb|ACU42697.1| TNFR [Chlamys farreri]	6e-141	-	-
isotig02117	569	A/G	Transition	22	0.2727	gb|ACU42697.1| TNFR [Chlamys farreri]	6e-141	-	-
isotig02117	653	T/G	Transvertion	20	0.25	gb|ACU42697.1| TNFR [Chlamys farreri]	6e-141	-	-
isotig02117	512	C/T	Transition	24	0.4167	gb|ACU42697.1| TNFR [Chlamys farreri]	6e-141	-	-
isotig02117	37	G/A	Transition	22	0.3636	gb|ACU42697.1| TNFR [Chlamys farreri]	6e-141	-	-
isotig02117	544	G/T	Transvertion	22	0.3636	gb|ACU42697.1| TNFR [Chlamys farreri]	6e-141	-	-
isotig02117	638	T/C	Transition	20	0.3	gb|ACU42697.1| TNFR [Chlamys farreri]	6e-141	-	-
isotig02117	665	T/C	Transition	19	0.2632	gb|ACU42697.1| TNFR [Chlamys farreri]	6e-141	-	-
isotig02117	561	T/G	Transvertion	20	0.35	gb|ACU42697.1| TNFR [Chlamys farreri]	6e-141	-	-
isotig02117	560	C/A	Transvertion	20	0.35	gb|ACU42697.1| TNFR [Chlamys farreri]	6e-141	-	-
isotig02117	6	C/T	Transition	9	0.2222	gb|ACU42697.1| TNFR [Chlamys farreri]	6e-141	-	-
isotig02117	1438	A/T	Transvertion	6	0.3333	gb|ACU42697.1| TNFR [Chlamys farreri]	6e-141	-	-
isotig02117	1452	G/A	Transition	6	0.3333	gb|ACU42697.1| TNFR [Chlamys farreri]	6e-141	-	-
isotig04162	560	T/G	Transvertion	6	0.3333	ref|XP_002735704.1| PREDICTED: hypothetical protein [Saccoglossus kowalevskii]	2e-60	-	-
isotig04162	544	G/A	Transition	6	0.5	ref|XP_002735704.1| PREDICTED: hypothetical protein [Saccoglossus kowalevskii]	2e-60	-	-
isotig01369	243	T/C	Transition	10	0.2	-	-	-	-
isotig01369	270	C/T	Transition	11	0.3636	-	-	-	-
isotig01369	244	C/T	Transition	10	0.3	-	-	-	-
isotig02812	1081	T/A	Transvertion	31	0.0968	gb|AEO34520.1| hypothetical protein [Amblyomma maculatum]	1e-40	-	-
isotig02812	961	G/A	Transition	27	0.1111	gb|AEO34520.1| hypothetical protein [Amblyomma maculatum]	1e-40	-	-
isotig02812	1286	G/A	Transition	25	0.08	gb|AEO34520.1| hypothetical protein [Amblyomma maculatum]	1e-40	-	-
isotig02812	938	C/T	Transition	23	0.087	gb|AEO34520.1| hypothetical protein [Amblyomma maculatum]	1e-40	-	-
isotig02812	332	T/C	Transition	19	0.1053	gb|AEO34520.1| hypothetical protein [Amblyomma maculatum]	1e-40	-	-
isotig02812	349	C/A	Transvertion	19	0.1579	gb|AEO34520.1| hypothetical protein [Amblyomma maculatum]	1e-40	-	-
isotig02812	172	C/A	Transvertion	16	0.4375	gb|AEO34520.1| hypothetical protein [Amblyomma maculatum]	1e-40	-	-
isotig00777	1803	T/C	Transition	22	0.0909	dbj|BAK63289.1| nuclear autoantigenic sperm protein [Pan troglodytes]	3e-37	-	-
isotig00777	1805	C/T	Transition	22	0.0909	dbj|BAK63289.1| nuclear autoantigenic sperm protein [Pan troglodytes]	3e-37	-	-
isotig00777	1181	A/G	Transition	18	0.1111	dbj|BAK63289.1| nuclear autoantigenic sperm protein [Pan troglodytes]	3e-37	-	-
isotig00777	363	C/T	Transition	11	0.4545	dbj|BAK63289.1| nuclear autoantigenic sperm protein [Pan troglodytes]	3e-37	-	-
isotig00777	898	A/G	Transition	8	0.25	dbj|BAK63289.1| nuclear autoantigenic sperm protein [Pan troglodytes]	3e-37	-	-
isotig00777	481	C/T	Transition	8	0.375	dbj|BAK63289.1| nuclear autoantigenic sperm protein [Pan troglodytes]	3e-37	-	-
isotig00034	2905	C/T	Transition	22	0.0909	dbj|BAB39452.1| myosin [Mizuhopecten yessoensis]	3e-29	-	-
isotig00034	2906	T/A	Transvertion	22	0.0909	dbj|BAB39452.1| myosin [Mizuhopecten yessoensis]	3e-29	-	-
isotig00034	2903	A/C	Transvertion	22	0.0909	dbj|BAB39452.1| myosin [Mizuhopecten yessoensis]	3e-29	-	-
isotig00034	2693	G/C	Transvertion	27	0.4074	dbj|BAB39452.1| myosin [Mizuhopecten yessoensis]	3e-29	-	-
isotig00034	2925	T/C	Transition	20	0.2	dbj|BAB39452.1| myosin [Mizuhopecten yessoensis]	3e-29	-	-
isotig00034	2929	A/C	Transvertion	20	0.2	dbj|BAB39452.1| myosin [Mizuhopecten yessoensis]	3e-29	-	-
isotig00034	1243	A/G	Transition	18	0.1111	dbj|BAB39452.1| myosin [Mizuhopecten yessoensis]	3e-29	-	-
isotig00034	2650	A/G	Transition	23	0.3478	dbj|BAB39452.1| myosin [Mizuhopecten yessoensis]	3e-29	-	-
isotig00034	851	T/A	Transvertion	16	0.0625	dbj|BAB39452.1| myosin [Mizuhopecten yessoensis]	3e-29	-	-
isotig00034	921	A/G	Transition	17	0.1765	dbj|BAB39452.1| myosin [Mizuhopecten yessoensis]	3e-29	-	-
isotig00034	1055	C/T	Transition	18	0.2778	dbj|BAB39452.1| myosin [Mizuhopecten yessoensis]	3e-29	-	-
isotig00034	851	T/C	Transition	16	0.1875	dbj|BAB39452.1| myosin [Mizuhopecten yessoensis]	3e-29	-	-
isotig00034	1571	C/T	Transition	15	0.1333	dbj|BAB39452.1| myosin [Mizuhopecten yessoensis]	3e-29	-	-
isotig00034	267	A/G	Transition	15	0.1333	dbj|BAB39452.1| myosin [Mizuhopecten yessoensis]	3e-29	-	-
isotig00034	1571	C/G	Transvertion	15	0.1333	dbj|BAB39452.1| myosin [Mizuhopecten yessoensis]	3e-29	-	-
isotig00034	2679	G/C	Transvertion	23	0.4783	dbj|BAB39452.1| myosin [Mizuhopecten yessoensis]	3e-29	-	-
isotig00034	2637	G/A	Transition	23	0.4783	dbj|BAB39452.1| myosin [Mizuhopecten yessoensis]	3e-29	-	-
isotig00034	1012	A/G	Transition	17	0.2941	dbj|BAB39452.1| myosin [Mizuhopecten yessoensis]	3e-29	-	-
isotig00034	1145	C/G	Transvertion	15	0.2667	dbj|BAB39452.1| myosin [Mizuhopecten yessoensis]	3e-29	-	-
isotig00034	194	A/G	Transition	13	0.1538	dbj|BAB39452.1| myosin [Mizuhopecten yessoensis]	3e-29	-	-
isotig00034	1961	T/C	Transition	14	0.2857	dbj|BAB39452.1| myosin [Mizuhopecten yessoensis]	3e-29	-	-
isotig00034	1969	A/G	Transition	14	0.2857	dbj|BAB39452.1| myosin [Mizuhopecten yessoensis]	3e-29	-	-
isotig00034	530	A/C	Transvertion	12	0.1667	dbj|BAB39452.1| myosin [Mizuhopecten yessoensis]	3e-29	-	-
isotig00034	1709	C/T	Transition	11	0.1818	dbj|BAB39452.1| myosin [Mizuhopecten yessoensis]	3e-29	-	-
isotig00034	794	G/A	Transition	11	0.1818	dbj|BAB39452.1| myosin [Mizuhopecten yessoensis]	3e-29	-	-
isotig00034	1886	A/T	Transvertion	11	0.1818	dbj|BAB39452.1| myosin [Mizuhopecten yessoensis]	3e-29	-	-
isotig00034	2970	G/T	Transvertion	9	0.1111	dbj|BAB39452.1| myosin [Mizuhopecten yessoensis]	3e-29	-	-
isotig00034	2970	G/A	Transition	9	0.1111	dbj|BAB39452.1| myosin [Mizuhopecten yessoensis]	3e-29	-	-
isotig00034	2501	A/T	Transvertion	11	0.3636	dbj|BAB39452.1| myosin [Mizuhopecten yessoensis]	3e-29	-	-
isotig00034	110	A/T	Transvertion	9	0.2222	dbj|BAB39452.1| myosin [Mizuhopecten yessoensis]	3e-29	-	-
isotig00034	2489	T/A	Transvertion	10	0.4	dbj|BAB39452.1| myosin [Mizuhopecten yessoensis]	3e-29	-	-
isotig00034	66	C/T	Transition	8	0.25	dbj|BAB39452.1| myosin [Mizuhopecten yessoensis]	3e-29	-	-
isotig00034	69	C/T	Transition	8	0.25	dbj|BAB39452.1| myosin [Mizuhopecten yessoensis]	3e-29	-	-
isotig00021	2676	A/G	Transition	37	0.0541	-	-	-	-
isotig00021	3293	A/G	Transition	35	0.0571	-	-	-	-
isotig00021	2747	G/A	Transition	32	0.0625	-	-	-	-
isotig00021	2914	T/C	Transition	31	0.0968	-	-	-	-
isotig00021	2913	G/A	Transition	31	0.0968	-	-	-	-
isotig00021	3367	A/T	Transvertion	30	0.0667	-	-	-	-
isotig00021	3373	A/C	Transvertion	30	0.0667	-	-	-	-
isotig00021	3302	A/C	Transvertion	34	0.2059	-	-	-	-
isotig00021	3324	C/T	Transition	33	0.2121	-	-	-	-
isotig00021	2728	A/T	Transvertion	32	0.1875	-	-	-	-
isotig00021	2716	A/G	Transition	32	0.1875	-	-	-	-
isotig00021	2923	T/G	Transvertion	29	0.1034	-	-	-	-
isotig00021	3208	T/G	Transvertion	27	0.0741	-	-	-	-
isotig00021	4495	T/G	Transvertion	26	0.1154	-	-	-	-
isotig00021	3988	G/A	Transition	25	0.08	-	-	-	-
isotig00021	4439	A/T	Transvertion	25	0.12	-	-	-	-
isotig00021	4438	T/A	Transvertion	25	0.12	-	-	-	-
isotig00021	3757	T/C	Transition	24	0.0833	-	-	-	-
isotig00021	2968	T/A	Transvertion	23	0.0435	-	-	-	-
isotig00021	2968	T/C	Transition	23	0.0435	-	-	-	-
isotig00021	3200	A/C	Transvertion	27	0.2222	-	-	-	-
isotig00021	4549	A/G	Transition	23	0.087	-	-	-	-
isotig00021	4555	A/C	Transvertion	23	0.1304	-	-	-	-
isotig00021	3114	A/G	Transition	23	0.1739	-	-	-	-
isotig00021	3123	G/A	Transition	23	0.1739	-	-	-	-
isotig00021	4579	T/A	Transvertion	22	0.1364	-	-	-	-
isotig00021	4568	T/A	Transvertion	22	0.1364	-	-	-	-
isotig00021	4574	A/T	Transvertion	22	0.1364	-	-	-	-
isotig00021	4407	A/G	Transition	22	0.1364	-	-	-	-
isotig00021	3969	G/A	Transition	21	0.0952	-	-	-	-
isotig00021	4038	G/A	Transition	21	0.0952	-	-	-	-
isotig00021	4403	T/A	Transvertion	22	0.1818	-	-	-	-
isotig00021	4039	A/G	Transition	20	0.1	-	-	-	-
isotig00021	4046	A/T	Transvertion	20	0.1	-	-	-	-
isotig00021	4047	T/A	Transvertion	20	0.1	-	-	-	-
isotig00021	3026	A/T	Transvertion	19	0.0526	-	-	-	-
isotig00021	3026	A/G	Transition	19	0.0526	-	-	-	-
isotig00021	4402	A/T	Transvertion	21	0.1905	-	-	-	-
isotig00021	3073	T/C	Transition	19	0.1579	-	-	-	-
isotig00021	3077	T/A	Transvertion	19	0.1579	-	-	-	-
isotig00021	3031	A/G	Transition	18	0.1111	-	-	-	-
isotig00021	4607	C/T	Transition	18	0.1667	-	-	-	-
isotig00021	3035	G/A	Transition	17	0.1176	-	-	-	-
isotig00021	4739	A/T	Transvertion	17	0.1765	-	-	-	-
isotig00021	2999	T/A	Transvertion	10	0.2	-	-	-	-
isotig00021	2011	G/T	Transvertion	9	0.4444	-	-	-	-
isotig00429	747	G/T	Transvertion	18	0.2222	-	-	-	-
isotig00429	683	G/A	Transition	15	0.1333	-	-	-	-
isotig00429	988	A/G	Transition	14	0.0714	-	-	-	-
isotig00429	988	A/C	Transvertion	14	0.0714	-	-	-	-
isotig00429	682	A/G	Transition	9	0.2222	-	-	-	-
isotig00020	440	T/A	Transvertion	19	0.0526	-	-	-	-
isotig00020	420	A/G	Transition	20	0.25	-	-	-	-
isotig00020	440	T/C	Transition	19	0.2105	-	-	-	-
isotig00020	4441	T/C	Transition	15	0.1333	-	-	-	-
isotig00020	147	G/A	Transition	17	0.2941	-	-	-	-
isotig00020	927	T/C	Transition	14	0.2143	-	-	-	-
isotig00020	1421	G/A	Transition	13	0.1538	-	-	-	-
isotig00020	947	A/C	Transvertion	13	0.1538	-	-	-	-
isotig00020	1208	T/C	Transition	13	0.1538	-	-	-	-
isotig00020	859	C/A	Transvertion	13	0.1538	-	-	-	-
isotig00020	1414	C/T	Transition	13	0.1538	-	-	-	-
isotig00020	1419	C/T	Transition	13	0.1538	-	-	-	-
isotig00020	2215	C/A	Transvertion	13	0.1538	-	-	-	-
isotig00020	135	C/T	Transition	17	0.4118	-	-	-	-
isotig00020	121	C/T	Transition	17	0.4118	-	-	-	-
isotig00020	3706	G/A	Transition	16	0.375	-	-	-	-
isotig00020	3751	A/T	Transvertion	14	0.2857	-	-	-	-
isotig00020	1495	T/C	Transition	12	0.1667	-	-	-	-
isotig00020	1048	C/A	Transvertion	12	0.1667	-	-	-	-
isotig00020	4336	T/A	Transvertion	16	0.4375	-	-	-	-
isotig00020	4347	C/T	Transition	16	0.4375	-	-	-	-
isotig00020	2305	C/T	Transition	16	0.4375	-	-	-	-
isotig00020	4478	T/G	Transvertion	15	0.4	-	-	-	-
isotig00020	3791	G/T	Transvertion	13	0.3077	-	-	-	-
isotig00020	1492	A/G	Transition	12	0.25	-	-	-	-
isotig00020	1513	A/C	Transvertion	12	0.25	-	-	-	-
isotig00020	1678	A/G	Transition	12	0.25	-	-	-	-
isotig00020	3832	G/A	Transition	12	0.25	-	-	-	-
isotig00020	773	G/T	Transvertion	11	0.1818	-	-	-	-
isotig00020	2314	A/G	Transition	16	0.5	-	-	-	-
isotig00020	2380	C/T	Transition	14	0.4286	-	-	-	-
isotig00020	1819	A/T	Transvertion	11	0.2727	-	-	-	-
isotig00020	1798	T/G	Transvertion	11	0.2727	-	-	-	-
isotig00020	998	A/T	Transvertion	10	0.2	-	-	-	-
isotig00020	3992	A/G	Transition	10	0.2	-	-	-	-
isotig00020	1021	C/T	Transition	10	0.2	-	-	-	-
isotig00020	2134	C/T	Transition	13	0.4615	-	-	-	-
isotig00020	1043	G/A	Transition	12	0.4167	-	-	-	-
isotig00020	3910	T/C	Transition	9	0.2222	-	-	-	-
isotig00020	3906	T/C	Transition	9	0.2222	-	-	-	-
isotig00020	610	T/C	Transition	11	0.4545	-	-	-	-
isotig00020	694	A/G	Transition	10	0.4	-	-	-	-
isotig00020	1768	G/C	Transvertion	9	0.3333	-	-	-	-
isotig00020	3902	T/G	Transvertion	9	0.3333	-	-	-	-
isotig00020	2812	A/G	Transition	8	0.25	-	-	-	-
isotig00020	3886	A/G	Transition	8	0.375	-	-	-	-
isotig00020	2025	C/T	Transition	7	0.2857	-	-	-	-
isotig00020	2002	A/G	Transition	7	0.4286	-	-	-	-
isotig00020	3130	A/G	Transition	6	0.3333	-	-	-	-
isotig00020	3187	C/T	Transition	6	0.3333	-	-	-	-
isotig00020	6	A/G	Transition	6	0.3333	-	-	-	-
isotig00020	3244	T/A	Transvertion	6	0.5	-	-	-	-
isotig00020	3174	A/G	Transition	5	0.4	-	-	-	-
isotig03644	321	C/T	Transition	7	0.4286	-	-	-	-
isotig03644	656	G/A	Transition	6	0.3333	-	-	-	-
isotig03644	447	T/A	Transvertion	6	0.3333	-	-	-	-
isotig03644	95	T/C	Transition	5	0.4	-	-	-	-
isotig03644	78	G/A	Transition	5	0.4	-	-	-	-
isotig03644	479	G/A	Transition	5	0.4	-	-	-	-
isotig03644	1002	A/T	Transvertion	5	0.4	-	-	-	-
isotig03644	133	C/T	Transition	5	0.4	-	-	-	-
isotig03644	17	A/T	Transvertion	4	0.5	-	-	-	-
isotig03644	1078	G/A	Transition	4	0.5	-	-	-	-
isotig01629	1648	C/T	Transition	7	0.4286	-	-	-	-
isotig01629	1692	A/G	Transition	6	0.3333	-	-	-	-
isotig01629	1705	C/T	Transition	5	0.4	-	-	-	-
isotig01939	563	G/A	Transition	11	0.1818	-	-	-	-
isotig01939	575	T/A	Transvertion	11	0.1818	-	-	-	-
isotig01939	441	G/A	Transition	10	0.2	-	-	-	-
isotig01939	352	C/A	Transvertion	10	0.2	-	-	-	-
isotig01939	478	T/C	Transition	10	0.2	-	-	-	-
isotig01939	604	T/C	Transition	10	0.2	-	-	-	-
isotig01939	469	T/A	Transvertion	10	0.2	-	-	-	-
isotig01939	443	G/A	Transition	10	0.2	-	-	-	-
isotig01939	383	A/G	Transition	10	0.2	-	-	-	-
isotig01939	375	G/A	Transition	10	0.5	-	-	-	-
isotig01939	401	A/T	Transvertion	10	0.5	-	-	-	-
isotig01939	608	G/A	Transition	9	0.4444	-	-	-	-
isotig01939	656	A/G	Transition	7	0.4286	-	-	-	-
isotig01939	1262	A/G	Transition	6	0.3333	-	-	-	-
isotig01939	1283	T/C	Transition	6	0.3333	-	-	-	-
isotig01939	1267	T/C	Transition	6	0.3333	-	-	-	-
isotig01939	368	G/C	Transvertion	10	0.7	-	-	-	-
isotig01939	785	G/A	Transition	6	0.5	-	-	-	-
isotig01939	723	G/A	Transition	6	0.5	-	-	-	-
isotig01939	731	C/T	Transition	6	0.5	-	-	-	-
isotig02646	354	C/G	Transvertion	6	0.5	-	-	-	-
isotig02646	397	T/C	Transition	5	0.4	-	-	-	-
isotig02646	210	A/G	Transition	4	0.5	-	-	-	-
isotig05539	771	T/C	Transition	13	0.2308	-	-	-	-
isotig05539	741	A/T	Transvertion	13	0.2308	-	-	-	-
isotig05539	726	C/T	Transition	13	0.2308	-	-	-	-
isotig05539	658	A/G	Transition	12	0.1667	-	-	-	-
isotig05539	694	T/A	Transvertion	12	0.1667	-	-	-	-
isotig05539	678	A/T	Transvertion	11	0.1818	-	-	-	-
isotig05539	930	C/A	Transvertion	7	0.2857	-	-	-	-
isotig00301	2546	T/C	Transition	24	0.0833	-	-	-	-
isotig00301	2689	G/C	Transvertion	22	0.0455	-	-	-	-
isotig00301	2689	G/A	Transition	22	0.0909	-	-	-	-
isotig00301	1715	T/C	Transition	21	0.2381	-	-	-	-
isotig00301	2453	A/G	Transition	25	0.4	-	-	-	-
isotig00301	1837	T/C	Transition	18	0.1667	-	-	-	-
isotig00301	2392	C/T	Transition	25	0.44	-	-	-	-
isotig00301	2296	G/A	Transition	22	0.3636	-	-	-	-
isotig00301	1709	G/A	Transition	19	0.2632	-	-	-	-
isotig00301	2327	A/C	Transvertion	25	0.48	-	-	-	-
isotig00301	1417	T/C	Transition	19	0.3158	-	-	-	-
isotig00301	1606	A/G	Transition	17	0.2353	-	-	-	-
isotig00301	2282	C/G	Transvertion	18	0.3333	-	-	-	-
isotig00301	2018	T/G	Transvertion	14	0.1429	-	-	-	-
isotig00301	1996	G/A	Transition	14	0.2143	-	-	-	-
isotig00301	2127	A/G	Transition	13	0.1538	-	-	-	-
isotig00301	888	A/G	Transition	13	0.1538	-	-	-	-
isotig00301	1505	C/A	Transvertion	14	0.2857	-	-	-	-
isotig00301	653	C/A	Transvertion	13	0.4615	-	-	-	-
isotig00301	345	G/A	Transition	11	0.3636	-	-	-	-
isotig00301	430	T/C	Transition	8	0.25	-	-	-	-
isotig00302	214	G/A	Transition	4	0.5	-	-	-	-
isotig00302	2768	T/C	Transition	4	0.5	-	-	-	-
isotig00664	310	G/T	Transvertion	10	0.5	-	-	-	-
isotig02445	1076	A/T	Transvertion	9	0.2222	pdb|1N0R|A Chain A, 4ank: A Designed Ankyrin Repeat Protein With Four Identical Consensus Repeats	2e-54	-	-
isotig02445	1093	G/T	Transvertion	9	0.2222	pdb|1N0R|A Chain A, 4ank: A Designed Ankyrin Repeat Protein With Four Identical Consensus Repeats	2e-54	-	-
isotig02445	1132	T/C	Transition	9	0.4444	pdb|1N0R|A Chain A, 4ank: A Designed Ankyrin Repeat Protein With Four Identical Consensus Repeats	2e-54	-	-
isotig02445	1103	A/G	Transition	9	0.4444	pdb|1N0R|A Chain A, 4ank: A Designed Ankyrin Repeat Protein With Four Identical Consensus Repeats	2e-54	-	-
isotig02445	1250	A/G	Transition	7	0.2857	pdb|1N0R|A Chain A, 4ank: A Designed Ankyrin Repeat Protein With Four Identical Consensus Repeats	2e-54	-	-
isotig02445	1248	T/A	Transvertion	7	0.2857	pdb|1N0R|A Chain A, 4ank: A Designed Ankyrin Repeat Protein With Four Identical Consensus Repeats	2e-54	-	-
isotig02445	1181	A/G	Transition	6	0.3333	pdb|1N0R|A Chain A, 4ank: A Designed Ankyrin Repeat Protein With Four Identical Consensus Repeats	2e-54	-	-
isotig02445	1209	C/T	Transition	6	0.3333	pdb|1N0R|A Chain A, 4ank: A Designed Ankyrin Repeat Protein With Four Identical Consensus Repeats	2e-54	-	-
isotig02445	1167	A/G	Transition	6	0.3333	pdb|1N0R|A Chain A, 4ank: A Designed Ankyrin Repeat Protein With Four Identical Consensus Repeats	2e-54	-	-
isotig05356	602	G/T	Transvertion	12	0.25	-	-	-	-
isotig05356	551	C/T	Transition	11	0.1818	-	-	-	-
isotig05356	507	T/C	Transition	10	0.3	-	-	-	-
isotig05356	587	A/G	Transition	11	0.5455	-	-	-	-
isotig05356	249	T/C	Transition	5	0.4	-	-	-	-
isotig05356	273	C/T	Transition	5	0.4	-	-	-	-
isotig01783	1510	A/T	Transvertion	3	0.6667	-	-	-	-
isotig01791	1298	A/T	Transvertion	13	0.3846	-	-	-	-
isotig01791	1316	G/A	Transition	13	0.3846	-	-	-	-
isotig01791	1303	C/A	Transvertion	13	0.3846	-	-	-	-
isotig01791	393	G/A	Transition	10	0.3	-	-	-	-
isotig01791	1126	C/T	Transition	10	0.3	-	-	-	-
isotig01791	485	A/G	Transition	9	0.2222	-	-	-	-
isotig01791	501	C/A	Transvertion	9	0.5556	-	-	-	-
isotig07526	148	A/G	Transition	5	0.4	-	-	-	-
isotig07526	296	T/A	Transvertion	4	0.5	-	-	-	-
isotig07526	298	G/T	Transvertion	4	0.5	-	-	-	-
isotig07526	473	C/T	Transition	4	0.5	-	-	-	-
isotig07526	310	T/C	Transition	4	0.5	-	-	-	-
isotig01839	501	G/A	Transition	29	0.069	-	-	-	-
isotig01839	636	C/T	Transition	29	0.069	-	-	-	-
isotig01839	376	A/G	Transition	27	0.0741	-	-	-	-
isotig01839	585	T/C	Transition	27	0.0741	-	-	-	-
isotig01839	54	T/C	Transition	26	0.0769	-	-	-	-
isotig01839	232	C/A	Transvertion	24	0.0833	-	-	-	-
isotig01839	761	A/T	Transvertion	22	0.0909	-	-	-	-
isotig01839	216	G/A	Transition	22	0.1818	-	-	-	-
isotig01839	217	A/G	Transition	22	0.1818	-	-	-	-
isotig00897	448	A/G	Transition	25	0.08	-	-	-	-
isotig00897	418	C/G	Transvertion	23	0.087	-	-	-	-
isotig00897	536	A/G	Transition	22	0.0909	-	-	-	-
isotig00897	529	A/G	Transition	23	0.1739	-	-	-	-
isotig00897	268	G/A	Transition	14	0.2143	-	-	-	-
isotig00897	230	T/C	Transition	13	0.2308	-	-	-	-
isotig00897	1225	C/T	Transition	12	0.1667	-	-	-	-
isotig00897	570	A/G	Transition	12	0.1667	-	-	-	-
isotig00897	1228	T/A	Transvertion	12	0.1667	-	-	-	-
isotig00897	1312	C/T	Transition	11	0.1818	-	-	-	-
isotig00897	1252	T/C	Transition	11	0.1818	-	-	-	-
isotig00897	1297	G/A	Transition	11	0.1818	-	-	-	-
isotig00897	1278	A/G	Transition	11	0.1818	-	-	-	-
isotig00897	1099	C/T	Transition	10	0.2	-	-	-	-
isotig00897	1325	C/T	Transition	11	0.3636	-	-	-	-
isotig00897	1319	T/A	Transvertion	11	0.3636	-	-	-	-
isotig00897	1412	C/T	Transition	11	0.3636	-	-	-	-
isotig00897	1420	C/T	Transition	10	0.3	-	-	-	-
isotig00897	1104	C/A	Transvertion	10	0.4	-	-	-	-
isotig00897	1105	A/C	Transvertion	10	0.4	-	-	-	-
isotig02319	911	G/A	Transition	14	0.1429	-	-	-	-
isotig02319	954	A/G	Transition	13	0.1538	-	-	-	-
isotig02319	939	G/A	Transition	13	0.1538	-	-	-	-
isotig02319	858	G/A	Transition	10	0.2	-	-	-	-
isotig02319	1278	T/C	Transition	9	0.2222	-	-	-	-
isotig02319	1273	A/G	Transition	9	0.3333	-	-	-	-
isotig02319	807	A/G	Transition	6	0.3333	-	-	-	-
isotig02319	1365	C/T	Transition	5	0.4	-	-	-	-
isotig02319	200	C/A	Transvertion	5	0.8	-	-	-	-
isotig07236	796	C/T	Transition	10	0.2	ref|XP_002588390.1| hypothetical protein BRAFLDRAFT_63342 [Branchiostoma floridae] gb|EEN44401.1| hypothetical protein BRAFLDRAFT_63342 [Branchiostoma floridae]	2e-27	-	-
isotig07236	701	G/A	Transition	7	0.2857	ref|XP_002588390.1| hypothetical protein BRAFLDRAFT_63342 [Branchiostoma floridae] gb|EEN44401.1| hypothetical protein BRAFLDRAFT_63342 [Branchiostoma floridae]	2e-27	-	-
isotig07236	700	T/A	Transvertion	7	0.2857	ref|XP_002588390.1| hypothetical protein BRAFLDRAFT_63342 [Branchiostoma floridae] gb|EEN44401.1| hypothetical protein BRAFLDRAFT_63342 [Branchiostoma floridae]	2e-27	-	-
isotig06332	615	A/G	Transition	7	0.2857	-	-	-	-
isotig06332	616	C/G	Transvertion	7	0.2857	-	-	-	-
isotig06332	584	A/C	Transvertion	7	0.2857	-	-	-	-
isotig03716	556	T/C	Transition	22	0.0909	ref|XP_002591321.1| hypothetical protein BRAFLDRAFT_121459 [Branchiostoma floridae] gb|EEN47332.1| hypothetical protein BRAFLDRAFT_121459 [Branchiostoma floridae]	9e-41	-	-
isotig03716	127	A/C	Transvertion	22	0.1364	ref|XP_002591321.1| hypothetical protein BRAFLDRAFT_121459 [Branchiostoma floridae] gb|EEN47332.1| hypothetical protein BRAFLDRAFT_121459 [Branchiostoma floridae]	9e-41	-	-
isotig03716	229	C/T	Transition	21	0.1429	ref|XP_002591321.1| hypothetical protein BRAFLDRAFT_121459 [Branchiostoma floridae] gb|EEN47332.1| hypothetical protein BRAFLDRAFT_121459 [Branchiostoma floridae]	9e-41	-	-
isotig03716	982	A/T	Transvertion	24	0.2917	ref|XP_002591321.1| hypothetical protein BRAFLDRAFT_121459 [Branchiostoma floridae] gb|EEN47332.1| hypothetical protein BRAFLDRAFT_121459 [Branchiostoma floridae]	9e-41	-	-
isotig03716	909	A/G	Transition	21	0.2381	ref|XP_002591321.1| hypothetical protein BRAFLDRAFT_121459 [Branchiostoma floridae] gb|EEN47332.1| hypothetical protein BRAFLDRAFT_121459 [Branchiostoma floridae]	9e-41	-	-
isotig03716	48	G/A	Transition	18	0.2778	ref|XP_002591321.1| hypothetical protein BRAFLDRAFT_121459 [Branchiostoma floridae] gb|EEN47332.1| hypothetical protein BRAFLDRAFT_121459 [Branchiostoma floridae]	9e-41	-	-
isotig03716	44	G/A	Transition	16	0.6875	ref|XP_002591321.1| hypothetical protein BRAFLDRAFT_121459 [Branchiostoma floridae] gb|EEN47332.1| hypothetical protein BRAFLDRAFT_121459 [Branchiostoma floridae]	9e-41	-	-
isotig03716	1235	A/G	Transition	7	0.2857	ref|XP_002591321.1| hypothetical protein BRAFLDRAFT_121459 [Branchiostoma floridae] gb|EEN47332.1| hypothetical protein BRAFLDRAFT_121459 [Branchiostoma floridae]	9e-41	-	-
isotig03717	1098	T/A	Transvertion	90	0.0111	-	-	-	-
isotig03717	1111	T/C	Transition	86	0.0465	-	-	-	-
isotig03717	1170	T/C	Transition	78	0.0256	-	-	-	-
isotig03717	1098	T/C	Transition	90	0.2	-	-	-	-
isotig00306	790	T/C	Transition	32	0.125	-	-	-	-
isotig00306	925	A/G	Transition	30	0.0667	-	-	-	-
isotig00306	933	A/G	Transition	30	0.1	-	-	-	-
isotig00306	2122	T/G	Transvertion	27	0.0741	-	-	-	-
isotig00306	1046	T/C	Transition	26	0.0769	-	-	-	-
isotig00306	954	A/G	Transition	30	0.3	-	-	-	-
isotig00306	1002	T/A	Transvertion	27	0.2222	-	-	-	-
isotig00306	2446	T/A	Transvertion	23	0.087	-	-	-	-
isotig00306	2443	A/T	Transvertion	23	0.087	-	-	-	-
isotig00306	1050	G/A	Transition	26	0.2308	-	-	-	-
isotig00306	1834	G/A	Transition	22	0.1364	-	-	-	-
isotig00306	2344	A/G	Transition	20	0.1	-	-	-	-
isotig00306	2487	T/A	Transvertion	25	0.4	-	-	-	-
isotig00306	2392	G/T	Transvertion	23	0.3913	-	-	-	-
isotig00306	622	A/G	Transition	17	0.1765	-	-	-	-
isotig00306	2569	G/A	Transition	21	0.381	-	-	-	-
isotig00306	603	G/A	Transition	16	0.1875	-	-	-	-
isotig00306	564	G/A	Transition	15	0.1333	-	-	-	-
isotig00306	2324	T/C	Transition	18	0.3333	-	-	-	-
isotig00306	573	C/T	Transition	15	0.2	-	-	-	-
isotig00306	567	A/G	Transition	15	0.2	-	-	-	-
isotig00306	1690	C/T	Transition	14	0.2143	-	-	-	-
isotig00306	2638	A/T	Transvertion	8	0.375	-	-	-	-
isotig00306	2688	C/T	Transition	5	0.4	-	-	-	-
isotig05123	485	G/C	Transvertion	14	0.3571	-	-	-	-
isotig07007	388	T/C	Transition	26	0.0385	-	-	-	-
isotig07007	388	T/G	Transvertion	26	0.0385	-	-	-	-
isotig07007	293	T/C	Transition	26	0.0769	-	-	-	-
isotig07007	216	T/C	Transition	19	0.1053	-	-	-	-
isotig07007	310	G/A	Transition	26	0.4231	-	-	-	-
isotig07007	241	T/G	Transvertion	20	0.5	-	-	-	-
isotig07007	134	A/C	Transvertion	10	0.3	-	-	-	-
isotig07007	141	T/C	Transition	10	0.3	-	-	-	-
isotig14527	445	A/T	Transvertion	99	0.0101	gb|EHJ78612.1| hypothetical protein KGM_10026 [Danaus plexippus]	2e-24	-	-
isotig14527	445	A/C	Transvertion	99	0.0101	gb|EHJ78612.1| hypothetical protein KGM_10026 [Danaus plexippus]	2e-24	-	-
isotig14527	448	A/G	Transition	99	0.0202	gb|EHJ78612.1| hypothetical protein KGM_10026 [Danaus plexippus]	2e-24	-	-
isotig14527	486	T/C	Transition	96	0.0521	gb|EHJ78612.1| hypothetical protein KGM_10026 [Danaus plexippus]	2e-24	-	-
isotig14527	446	G/A	Transition	99	0.101	gb|EHJ78612.1| hypothetical protein KGM_10026 [Danaus plexippus]	2e-24	-	-
isotig14527	447	A/G	Transition	99	0.1212	gb|EHJ78612.1| hypothetical protein KGM_10026 [Danaus plexippus]	2e-24	-	-
isotig14527	515	T/C	Transition	83	0.012	gb|EHJ78612.1| hypothetical protein KGM_10026 [Danaus plexippus]	2e-24	-	-
isotig14527	515	T/A	Transvertion	83	0.0361	gb|EHJ78612.1| hypothetical protein KGM_10026 [Danaus plexippus]	2e-24	-	-
isotig14527	534	T/A	Transvertion	68	0.0441	gb|EHJ78612.1| hypothetical protein KGM_10026 [Danaus plexippus]	2e-24	-	-
isotig14527	226	C/T	Transition	44	0.0227	gb|EHJ78612.1| hypothetical protein KGM_10026 [Danaus plexippus]	2e-24	-	-
isotig14527	226	C/G	Transvertion	44	0.0455	gb|EHJ78612.1| hypothetical protein KGM_10026 [Danaus plexippus]	2e-24	-	-
isotig14527	225	A/G	Transition	44	0.2955	gb|EHJ78612.1| hypothetical protein KGM_10026 [Danaus plexippus]	2e-24	-	-
isotig14527	222	C/A	Transvertion	44	0.3864	gb|EHJ78612.1| hypothetical protein KGM_10026 [Danaus plexippus]	2e-24	-	-
isotig14527	208	T/C	Transition	25	0.12	gb|EHJ78612.1| hypothetical protein KGM_10026 [Danaus plexippus]	2e-24	-	-
isotig14527	193	C/G	Transvertion	25	0.12	gb|EHJ78612.1| hypothetical protein KGM_10026 [Danaus plexippus]	2e-24	-	-
isotig14527	600	C/A	Transvertion	14	0.2857	gb|EHJ78612.1| hypothetical protein KGM_10026 [Danaus plexippus]	2e-24	-	-
isotig44209	25	T/G	Transvertion	11	0.3636	gb|EHJ78612.1| hypothetical protein KGM_10026 [Danaus plexippus]	2e-24	-	-
isotig08856	754	A/G	Transition	11	0.1818	ref|XP_002595126.1| hypothetical protein BRAFLDRAFT_67908 [Branchiostoma floridae] ref|XP_002599925.1| hypothetical protein BRAFLDRAFT_212148 [Branchiostoma floridae] gb|EEN51137.1| hypothetical protein BRAFLDRAFT_67908 [Branchiostoma floridae] gb|EEN55937.1| hypothetical protein BRAFLDRAFT_212148 [Branchiostoma floridae]	2e-28	-	-
isotig08856	557	T/C	Transition	8	0.25	ref|XP_002595126.1| hypothetical protein BRAFLDRAFT_67908 [Branchiostoma floridae] ref|XP_002599925.1| hypothetical protein BRAFLDRAFT_212148 [Branchiostoma floridae] gb|EEN51137.1| hypothetical protein BRAFLDRAFT_67908 [Branchiostoma floridae] gb|EEN55937.1| hypothetical protein BRAFLDRAFT_212148 [Branchiostoma floridae]	2e-28	-	-
isotig08856	548	G/A	Transition	8	0.25	ref|XP_002595126.1| hypothetical protein BRAFLDRAFT_67908 [Branchiostoma floridae] ref|XP_002599925.1| hypothetical protein BRAFLDRAFT_212148 [Branchiostoma floridae] gb|EEN51137.1| hypothetical protein BRAFLDRAFT_67908 [Branchiostoma floridae] gb|EEN55937.1| hypothetical protein BRAFLDRAFT_212148 [Branchiostoma floridae]	2e-28	-	-
isotig08856	525	G/T	Transvertion	7	0.2857	ref|XP_002595126.1| hypothetical protein BRAFLDRAFT_67908 [Branchiostoma floridae] ref|XP_002599925.1| hypothetical protein BRAFLDRAFT_212148 [Branchiostoma floridae] gb|EEN51137.1| hypothetical protein BRAFLDRAFT_67908 [Branchiostoma floridae] gb|EEN55937.1| hypothetical protein BRAFLDRAFT_212148 [Branchiostoma floridae]	2e-28	-	-
isotig08856	103	C/G	Transvertion	7	0.4286	ref|XP_002595126.1| hypothetical protein BRAFLDRAFT_67908 [Branchiostoma floridae] ref|XP_002599925.1| hypothetical protein BRAFLDRAFT_212148 [Branchiostoma floridae] gb|EEN51137.1| hypothetical protein BRAFLDRAFT_67908 [Branchiostoma floridae] gb|EEN55937.1| hypothetical protein BRAFLDRAFT_212148 [Branchiostoma floridae]	2e-28	-	-
isotig08856	377	T/C	Transition	6	0.3333	ref|XP_002595126.1| hypothetical protein BRAFLDRAFT_67908 [Branchiostoma floridae] ref|XP_002599925.1| hypothetical protein BRAFLDRAFT_212148 [Branchiostoma floridae] gb|EEN51137.1| hypothetical protein BRAFLDRAFT_67908 [Branchiostoma floridae] gb|EEN55937.1| hypothetical protein BRAFLDRAFT_212148 [Branchiostoma floridae]	2e-28	-	-
isotig08856	52	G/A	Transition	5	0.4	ref|XP_002595126.1| hypothetical protein BRAFLDRAFT_67908 [Branchiostoma floridae] ref|XP_002599925.1| hypothetical protein BRAFLDRAFT_212148 [Branchiostoma floridae] gb|EEN51137.1| hypothetical protein BRAFLDRAFT_67908 [Branchiostoma floridae] gb|EEN55937.1| hypothetical protein BRAFLDRAFT_212148 [Branchiostoma floridae]	2e-28	-	-
isotig02143	1294	A/G	Transition	21	0.1429	-	-	-	-
isotig02143	855	C/T	Transition	20	0.1	-	-	-	-
isotig02143	902	T/A	Transvertion	20	0.2	-	-	-	-
isotig02143	1282	C/A	Transvertion	20	0.2	-	-	-	-
isotig02143	1403	A/T	Transvertion	20	0.3	-	-	-	-
isotig02143	1349	T/C	Transition	18	0.2778	-	-	-	-
isotig02143	1288	C/T	Transition	21	0.4762	-	-	-	-
isotig02143	883	G/A	Transition	21	0.5714	-	-	-	-
isotig02355	1321	T/C	Transition	93	0.0108	gb|ABS70764.1| Hnrp1 [Haplochromis burtoni]	3e-42	-	-
isotig02355	1321	T/A	Transvertion	93	0.0323	gb|ABS70764.1| Hnrp1 [Haplochromis burtoni]	3e-42	-	-
isotig02355	1319	A/T	Transvertion	93	0.0323	gb|ABS70764.1| Hnrp1 [Haplochromis burtoni]	3e-42	-	-
isotig02355	1342	C/T	Transition	83	0.3133	gb|ABS70764.1| Hnrp1 [Haplochromis burtoni]	3e-42	-	-
isotig02355	995	A/G	Transition	42	0.0476	gb|ABS70764.1| Hnrp1 [Haplochromis burtoni]	3e-42	-	-
isotig02355	1356	A/T	Transvertion	37	0.027	gb|ABS70764.1| Hnrp1 [Haplochromis burtoni]	3e-42	-	-
isotig02355	1357	A/G	Transition	37	0.0541	gb|ABS70764.1| Hnrp1 [Haplochromis burtoni]	3e-42	-	-
isotig02355	1363	T/A	Transvertion	36	0.0556	gb|ABS70764.1| Hnrp1 [Haplochromis burtoni]	3e-42	-	-
isotig02355	1364	A/T	Transvertion	36	0.0556	gb|ABS70764.1| Hnrp1 [Haplochromis burtoni]	3e-42	-	-
isotig02355	1385	A/T	Transvertion	33	0.0606	gb|ABS70764.1| Hnrp1 [Haplochromis burtoni]	3e-42	-	-
isotig02355	1386	T/A	Transvertion	33	0.0606	gb|ABS70764.1| Hnrp1 [Haplochromis burtoni]	3e-42	-	-
isotig02355	1356	A/G	Transition	37	0.3784	gb|ABS70764.1| Hnrp1 [Haplochromis burtoni]	3e-42	-	-
isotig02355	224	G/A	Transition	23	0.087	gb|ABS70764.1| Hnrp1 [Haplochromis burtoni]	3e-42	-	-
isotig02355	100	T/C	Transition	23	0.1739	gb|ABS70764.1| Hnrp1 [Haplochromis burtoni]	3e-42	-	-
isotig02355	943	T/C	Transition	20	0.2	gb|ABS70764.1| Hnrp1 [Haplochromis burtoni]	3e-42	-	-
isotig02355	634	A/C	Transvertion	21	0.3333	gb|ABS70764.1| Hnrp1 [Haplochromis burtoni]	3e-42	-	-
isotig02355	937	T/C	Transition	18	0.2222	gb|ABS70764.1| Hnrp1 [Haplochromis burtoni]	3e-42	-	-
isotig02355	892	C/T	Transition	17	0.1765	gb|ABS70764.1| Hnrp1 [Haplochromis burtoni]	3e-42	-	-
isotig05384	997	G/A	Transition	16	0.125	-	-	-	-
isotig01407	754	A/G	Transition	6	0.5	ref|XP_002741863.1| PREDICTED: dihydrolipoamide S-acetyltransferase-like [Saccoglossus kowalevskii]	5e-89	-	-
isotig01407	743	G/T	Transvertion	6	0.5	ref|XP_002741863.1| PREDICTED: dihydrolipoamide S-acetyltransferase-like [Saccoglossus kowalevskii]	5e-89	-	-
isotig02134	1123	C/A	Transvertion	14	0.0714	-	-	-	-
isotig02134	1040	A/T	Transvertion	15	0.2667	-	-	-	-
isotig02134	1123	C/G	Transvertion	14	0.2143	-	-	-	-
isotig02134	990	A/T	Transvertion	13	0.1538	-	-	-	-
isotig02134	1310	G/A	Transition	9	0.3333	-	-	-	-
isotig02134	873	C/T	Transition	8	0.5	-	-	-	-
isotig00730	2043	T/C	Transition	4	0.25	-	-	-	-
isotig00730	2043	T/A	Transvertion	4	0.25	-	-	-	-
isotig14584	386	A/G	Transition	5	0.4	-	-	-	-
isotig02554	1002	C/T	Transition	7	0.4286	ref|XP_002609526.1| hypothetical protein BRAFLDRAFT_232088 [Branchiostoma floridae] gb|EEN65536.1| hypothetical protein BRAFLDRAFT_232088 [Branchiostoma floridae]	2e-79	-	-
isotig02554	843	C/T	Transition	5	0.4	ref|XP_002609526.1| hypothetical protein BRAFLDRAFT_232088 [Branchiostoma floridae] gb|EEN65536.1| hypothetical protein BRAFLDRAFT_232088 [Branchiostoma floridae]	2e-79	-	-
isotig00568	1885	T/C	Transition	84	0.0357	ref|XP_003408503.1| PREDICTED: bromodomain adjacent to zinc finger domain protein 1A [Loxodonta africana]	3e-89	-	-
isotig00568	1765	C/T	Transition	82	0.0244	ref|XP_003408503.1| PREDICTED: bromodomain adjacent to zinc finger domain protein 1A [Loxodonta africana]	3e-89	-	-
isotig00568	1763	A/G	Transition	82	0.0366	ref|XP_003408503.1| PREDICTED: bromodomain adjacent to zinc finger domain protein 1A [Loxodonta africana]	3e-89	-	-
isotig00568	1720	C/T	Transition	79	0.0759	ref|XP_003408503.1| PREDICTED: bromodomain adjacent to zinc finger domain protein 1A [Loxodonta africana]	3e-89	-	-
isotig00568	2016	C/T	Transition	76	0.0395	ref|XP_003408503.1| PREDICTED: bromodomain adjacent to zinc finger domain protein 1A [Loxodonta africana]	3e-89	-	-
isotig00568	1944	T/C	Transition	74	0.0405	ref|XP_003408503.1| PREDICTED: bromodomain adjacent to zinc finger domain protein 1A [Loxodonta africana]	3e-89	-	-
isotig00568	1941	C/T	Transition	73	0.0411	ref|XP_003408503.1| PREDICTED: bromodomain adjacent to zinc finger domain protein 1A [Loxodonta africana]	3e-89	-	-
isotig00568	2003	T/A	Transvertion	72	0.0417	ref|XP_003408503.1| PREDICTED: bromodomain adjacent to zinc finger domain protein 1A [Loxodonta africana]	3e-89	-	-
isotig00568	1781	T/A	Transvertion	84	0.25	ref|XP_003408503.1| PREDICTED: bromodomain adjacent to zinc finger domain protein 1A [Loxodonta africana]	3e-89	-	-
isotig00568	2122	A/G	Transition	53	0.0377	ref|XP_003408503.1| PREDICTED: bromodomain adjacent to zinc finger domain protein 1A [Loxodonta africana]	3e-89	-	-
isotig00568	2051	T/C	Transition	66	0.3333	ref|XP_003408503.1| PREDICTED: bromodomain adjacent to zinc finger domain protein 1A [Loxodonta africana]	3e-89	-	-
isotig00568	2363	G/C	Transvertion	23	0.087	ref|XP_003408503.1| PREDICTED: bromodomain adjacent to zinc finger domain protein 1A [Loxodonta africana]	3e-89	-	-
isotig00568	1677	T/G	Transvertion	10	0.2	ref|XP_003408503.1| PREDICTED: bromodomain adjacent to zinc finger domain protein 1A [Loxodonta africana]	3e-89	-	-
isotig00568	1679	C/T	Transition	10	0.2	ref|XP_003408503.1| PREDICTED: bromodomain adjacent to zinc finger domain protein 1A [Loxodonta africana]	3e-89	-	-
isotig00567	614	A/G	Transition	12	0.1667	-	-	-	-
isotig00567	783	A/T	Transvertion	12	0.3333	-	-	-	-
isotig00567	1823	G/C	Transvertion	9	0.2222	-	-	-	-
isotig00567	540	C/T	Transition	9	0.2222	-	-	-	-
isotig00567	576	A/C	Transvertion	9	0.4444	-	-	-	-
isotig00567	1632	C/T	Transition	8	0.375	-	-	-	-
isotig00567	1439	A/G	Transition	7	0.2857	-	-	-	-
isotig00567	1437	A/T	Transvertion	7	0.2857	-	-	-	-
isotig00567	960	G/C	Transvertion	8	0.5	-	-	-	-
isotig00567	966	T/C	Transition	8	0.5	-	-	-	-
isotig00567	1519	A/G	Transition	8	0.5	-	-	-	-
isotig00567	267	T/C	Transition	5	0.4	-	-	-	-
isotig00567	493	C/T	Transition	4	0.5	-	-	-	-
isotig00169	1529	A/G	Transition	39	0.0513	gb|ADE05540.1| vitellogenin [Chlamys farreri]	1e-22	-	-
isotig00169	1379	C/G	Transvertion	36	0.0556	gb|ADE05540.1| vitellogenin [Chlamys farreri]	1e-22	-	-
isotig00169	1581	A/T	Transvertion	36	0.0833	gb|ADE05540.1| vitellogenin [Chlamys farreri]	1e-22	-	-
isotig00169	1648	T/C	Transition	31	0.0645	gb|ADE05540.1| vitellogenin [Chlamys farreri]	1e-22	-	-
isotig00169	983	A/G	Transition	30	0.0667	gb|ADE05540.1| vitellogenin [Chlamys farreri]	1e-22	-	-
isotig00169	1675	G/A	Transition	26	0.0769	gb|ADE05540.1| vitellogenin [Chlamys farreri]	1e-22	-	-
isotig00169	3115	C/T	Transition	6	0.3333	gb|ADE05540.1| vitellogenin [Chlamys farreri]	1e-22	-	-
isotig03117	635	G/A	Transition	11	0.2727	-	-	-	-
isotig03117	641	G/C	Transvertion	11	0.2727	-	-	-	-
isotig03117	554	A/G	Transition	11	0.2727	-	-	-	-
isotig03117	484	C/T	Transition	8	0.375	-	-	-	-
isotig03117	482	T/A	Transvertion	8	0.375	-	-	-	-
isotig07480	100	T/G	Transvertion	4	0.5	-	-	-	-
isotig02708	1305	C/A	Transvertion	5	0.4	-	-	-	-
isotig02708	1379	A/G	Transition	5	0.4	-	-	-	-
isotig05895	177	A/G	Transition	25	0.08	gb|AAN31640.1|AF484963_1 high mobility group protein 1 [Biomphalaria glabrata]	2e-32	-	-
isotig05895	180	A/G	Transition	25	0.08	gb|AAN31640.1|AF484963_1 high mobility group protein 1 [Biomphalaria glabrata]	2e-32	-	-
isotig05895	420	T/C	Transition	23	0.1304	gb|AAN31640.1|AF484963_1 high mobility group protein 1 [Biomphalaria glabrata]	2e-32	-	-
isotig01059	1472	C/T	Transition	9	0.4444	-	-	-	-
isotig01059	85	G/T	Transvertion	4	0.5	-	-	-	-
isotig01062	831	A/G	Transition	13	0.0769	-	-	-	-
isotig01062	831	A/T	Transvertion	13	0.0769	-	-	-	-
isotig01062	860	A/G	Transition	13	0.1538	-	-	-	-
isotig01062	967	G/A	Transition	7	0.2857	-	-	-	-
isotig01062	980	T/C	Transition	7	0.2857	-	-	-	-
isotig01535	1099	A/G	Transition	16	0.25	-	-	-	-
isotig01535	1599	C/A	Transvertion	10	0.3	-	-	-	-
isotig40250	166	G/A	Transition	44	0.1364	gb|AAO11519.1| ribosomal protein S19 [Chlamys farreri]	4e-33	-	-
isotig40250	165	A/G	Transition	44	0.1364	gb|AAO11519.1| ribosomal protein S19 [Chlamys farreri]	4e-33	-	-
isotig40250	63	A/G	Transition	39	0.1282	gb|AAO11519.1| ribosomal protein S19 [Chlamys farreri]	4e-33	-	-
isotig40250	14	A/G	Transition	35	0.0286	gb|AAO11519.1| ribosomal protein S19 [Chlamys farreri]	4e-33	-	-
isotig40250	14	A/T	Transvertion	35	0.0286	gb|AAO11519.1| ribosomal protein S19 [Chlamys farreri]	4e-33	-	-
isotig11288	180	G/T	Transvertion	32	0.0313	gb|AAO11519.1| ribosomal protein S19 [Chlamys farreri]	4e-33	-	-
isotig11288	180	G/A	Transition	32	0.0625	gb|AAO11519.1| ribosomal protein S19 [Chlamys farreri]	4e-33	-	-
isotig11288	170	G/A	Transition	31	0.0645	gb|AAO11519.1| ribosomal protein S19 [Chlamys farreri]	4e-33	-	-
isotig11288	47	A/G	Transition	27	0.0741	gb|AAO11519.1| ribosomal protein S19 [Chlamys farreri]	4e-33	-	-
isotig11288	36	A/G	Transition	27	0.1111	gb|AAO11519.1| ribosomal protein S19 [Chlamys farreri]	4e-33	-	-
isotig40250	9	T/C	Transition	34	0.5882	gb|AAO11519.1| ribosomal protein S19 [Chlamys farreri]	4e-33	-	-
isotig40250	268	C/A	Transvertion	8	0.125	gb|AAO11519.1| ribosomal protein S19 [Chlamys farreri]	4e-33	-	-
isotig40250	268	C/T	Transition	8	0.125	gb|AAO11519.1| ribosomal protein S19 [Chlamys farreri]	4e-33	-	-
isotig10531	558	T/C	Transition	21	0.4286	-	-	-	-
isotig04865	843	A/G	Transition	13	0.1538	-	-	-	-
isotig04865	904	T/C	Transition	13	0.1538	-	-	-	-
isotig04865	622	G/A	Transition	12	0.1667	-	-	-	-
isotig04865	282	T/C	Transition	4	0.5	-	-	-	-
isotig04865	276	G/T	Transvertion	4	0.5	-	-	-	-
isotig28337	252	C/T	Transition	5	0.4	-	-	-	-
isotig01146	1396	G/A	Transition	36	0.0556	-	-	-	-
isotig01146	1501	A/G	Transition	33	0.2727	-	-	-	-
isotig01146	455	T/A	Transvertion	19	0.1579	-	-	-	-
isotig05492	363	T/C	Transition	11	0.2727	ref|XP_002739440.1| PREDICTED: SR protein related family member (rsr-2)-like [Saccoglossus kowalevskii]	1e-55	-	-
isotig05492	763	A/G	Transition	9	0.4444	ref|XP_002739440.1| PREDICTED: SR protein related family member (rsr-2)-like [Saccoglossus kowalevskii]	1e-55	-	-
isotig05492	847	A/G	Transition	7	0.4286	ref|XP_002739440.1| PREDICTED: SR protein related family member (rsr-2)-like [Saccoglossus kowalevskii]	1e-55	-	-
isotig05492	817	C/T	Transition	7	0.4286	ref|XP_002739440.1| PREDICTED: SR protein related family member (rsr-2)-like [Saccoglossus kowalevskii]	1e-55	-	-
isotig05492	838	G/A	Transition	7	0.4286	ref|XP_002739440.1| PREDICTED: SR protein related family member (rsr-2)-like [Saccoglossus kowalevskii]	1e-55	-	-
isotig05492	890	C/G	Transvertion	7	0.4286	ref|XP_002739440.1| PREDICTED: SR protein related family member (rsr-2)-like [Saccoglossus kowalevskii]	1e-55	-	-
isotig05494	766	T/A	Transvertion	75	0.04	-	-	-	-
isotig05494	709	C/T	Transition	74	0.027	-	-	-	-
isotig05494	719	T/C	Transition	74	0.027	-	-	-	-
isotig05494	722	T/C	Transition	74	0.027	-	-	-	-
isotig05494	758	A/G	Transition	75	0.0667	-	-	-	-
isotig05494	836	T/C	Transition	74	0.0541	-	-	-	-
isotig05494	706	T/G	Transvertion	74	0.0541	-	-	-	-
isotig05494	711	A/T	Transvertion	74	0.0541	-	-	-	-
isotig05494	728	C/T	Transition	74	0.0541	-	-	-	-
isotig05494	896	A/G	Transition	72	0.0278	-	-	-	-
isotig05494	918	A/G	Transition	71	0.0141	-	-	-	-
isotig05494	918	A/C	Transvertion	71	0.0282	-	-	-	-
isotig05494	924	A/G	Transition	70	0.0429	-	-	-	-
isotig05494	943	T/A	Transvertion	69	0.029	-	-	-	-
isotig05494	948	A/G	Transition	68	0.0588	-	-	-	-
isotig05494	816	C/T	Transition	74	0.3243	-	-	-	-
isotig05494	828	T/C	Transition	74	0.3243	-	-	-	-
isotig05494	1002	C/T	Transition	52	0.0385	-	-	-	-
isotig05494	829	T/C	Transition	74	0.3514	-	-	-	-
isotig05494	929	G/T	Transvertion	69	0.3043	-	-	-	-
isotig05494	1015	C/G	Transvertion	48	0.0208	-	-	-	-
isotig05494	1015	C/T	Transition	48	0.0417	-	-	-	-
isotig05494	750	G/A	Transition	77	0.4286	-	-	-	-
isotig05494	807	G/T	Transvertion	75	0.44	-	-	-	-
isotig05494	433	A/G	Transition	42	0.0476	-	-	-	-
isotig05494	483	G/T	Transvertion	45	0.1333	-	-	-	-
isotig05494	481	C/G	Transvertion	45	0.1333	-	-	-	-
isotig05494	460	C/T	Transition	42	0.0952	-	-	-	-
isotig05494	427	A/G	Transition	42	0.0952	-	-	-	-
isotig05494	551	C/A	Transvertion	41	0.0732	-	-	-	-
isotig05494	552	C/T	Transition	41	0.0732	-	-	-	-
isotig05494	422	G/T	Transvertion	41	0.0976	-	-	-	-
isotig05494	946	C/T	Transition	68	0.4706	-	-	-	-
isotig05494	947	C/T	Transition	68	0.4706	-	-	-	-
isotig05494	585	G/A	Transition	57	0.3684	-	-	-	-
isotig05494	967	T/A	Transvertion	61	0.459	-	-	-	-
isotig05494	244	A/G	Transition	35	0.0571	-	-	-	-
isotig05494	227	A/G	Transition	34	0.0588	-	-	-	-
isotig05494	1003	C/A	Transvertion	51	0.4706	-	-	-	-
isotig05494	519	G/A	Transition	45	0.4889	-	-	-	-
isotig05494	478	A/C	Transvertion	45	0.5333	-	-	-	-
isotig05494	480	C/T	Transition	45	0.5333	-	-	-	-
isotig05494	442	T/G	Transvertion	42	0.5476	-	-	-	-
isotig05494	398	A/G	Transition	39	0.5385	-	-	-	-
isotig03666	820	A/G	Transition	75	0.2933	-	-	-	-
isotig03666	996	G/A	Transition	49	0.0612	-	-	-	-
isotig03666	997	A/G	Transition	41	0.0488	-	-	-	-
isotig03666	968	C/A	Transvertion	62	0.3871	-	-	-	-
isotig03666	1004	A/G	Transition	40	0.05	-	-	-	-
isotig03666	1029	G/A	Transition	39	0.0513	-	-	-	-
isotig03666	1031	A/G	Transition	39	0.0769	-	-	-	-
isotig03666	1040	G/C	Transvertion	37	0.027	-	-	-	-
isotig03666	1046	T/A	Transvertion	37	0.0541	-	-	-	-
isotig03666	1033	A/G	Transition	37	0.0541	-	-	-	-
isotig03666	1045	A/T	Transvertion	37	0.0541	-	-	-	-
isotig03666	1041	A/G	Transition	37	0.0811	-	-	-	-
isotig03666	1032	A/G	Transition	37	0.0811	-	-	-	-
isotig03666	1005	A/G	Transition	40	0.2	-	-	-	-
isotig03666	1006	G/A	Transition	40	0.25	-	-	-	-
isotig03666	1040	G/A	Transition	37	0.1892	-	-	-	-
isotig03666	1089	G/T	Transvertion	31	0.3226	-	-	-	-
isotig03666	1125	T/C	Transition	27	0.2963	-	-	-	-
isotig03666	1123	G/A	Transition	27	0.3333	-	-	-	-
isotig03666	1141	T/G	Transvertion	23	0.2174	-	-	-	-
isotig03666	431	G/A	Transition	19	0.1579	-	-	-	-
isotig03666	437	T/C	Transition	19	0.3158	-	-	-	-
isotig03666	1167	A/T	Transvertion	18	0.2778	-	-	-	-
isotig03666	1189	A/G	Transition	17	0.2941	-	-	-	-
isotig03666	652	A/T	Transvertion	14	0.2143	-	-	-	-
isotig03666	664	A/G	Transition	14	0.2143	-	-	-	-
isotig03666	625	G/A	Transition	14	0.4286	-	-	-	-
isotig41609	119	G/T	Transvertion	10	0.2	-	-	-	-
isotig03666	534	C/A	Transvertion	14	0.5	-	-	-	-
isotig03666	539	T/C	Transition	14	0.5	-	-	-	-
isotig03666	677	G/A	Transition	11	0.4545	-	-	-	-
isotig01664	929	T/A	Transvertion	24	0.0833	dbj|GAA37251.2| E3 ubiquitin-protein ligase TRIM56, partial [Clonorchis sinensis]	7e-37	-	-
isotig01664	792	C/T	Transition	20	0.2	dbj|GAA37251.2| E3 ubiquitin-protein ligase TRIM56, partial [Clonorchis sinensis]	7e-37	-	-
isotig01664	1407	T/C	Transition	14	0.1429	dbj|GAA37251.2| E3 ubiquitin-protein ligase TRIM56, partial [Clonorchis sinensis]	7e-37	-	-
isotig01664	1284	G/A	Transition	13	0.1538	dbj|GAA37251.2| E3 ubiquitin-protein ligase TRIM56, partial [Clonorchis sinensis]	7e-37	-	-
isotig01195	1174	G/A	Transition	10	0.4	ref|XP_002598393.1| hypothetical protein BRAFLDRAFT_128123 [Branchiostoma floridae] gb|EEN54405.1| hypothetical protein BRAFLDRAFT_128123 [Branchiostoma floridae]	5e-92	-	-
isotig01195	1267	A/T	Transvertion	9	0.4444	ref|XP_002598393.1| hypothetical protein BRAFLDRAFT_128123 [Branchiostoma floridae] gb|EEN54405.1| hypothetical protein BRAFLDRAFT_128123 [Branchiostoma floridae]	5e-92	-	-
isotig01195	1398	A/G	Transition	7	0.5714	ref|XP_002598393.1| hypothetical protein BRAFLDRAFT_128123 [Branchiostoma floridae] gb|EEN54405.1| hypothetical protein BRAFLDRAFT_128123 [Branchiostoma floridae]	5e-92	-	-
isotig01195	880	G/A	Transition	5	0.4	ref|XP_002598393.1| hypothetical protein BRAFLDRAFT_128123 [Branchiostoma floridae] gb|EEN54405.1| hypothetical protein BRAFLDRAFT_128123 [Branchiostoma floridae]	5e-92	-	-
isotig01195	805	A/G	Transition	5	0.4	ref|XP_002598393.1| hypothetical protein BRAFLDRAFT_128123 [Branchiostoma floridae] gb|EEN54405.1| hypothetical protein BRAFLDRAFT_128123 [Branchiostoma floridae]	5e-92	-	-
isotig01195	862	C/T	Transition	5	0.4	ref|XP_002598393.1| hypothetical protein BRAFLDRAFT_128123 [Branchiostoma floridae] gb|EEN54405.1| hypothetical protein BRAFLDRAFT_128123 [Branchiostoma floridae]	5e-92	-	-
isotig01195	311	C/T	Transition	4	0.5	ref|XP_002598393.1| hypothetical protein BRAFLDRAFT_128123 [Branchiostoma floridae] gb|EEN54405.1| hypothetical protein BRAFLDRAFT_128123 [Branchiostoma floridae]	5e-92	-	-
isotig06044	392	A/G	Transition	7	0.4286	-	-	-	-
isotig09024	321	T/C	Transition	5	0.4	ref|XP_003385679.1| PREDICTED: tyrosine-protein kinase HTK16-like [Amphimedon queenslandica]	1e-19	-	-
isotig09024	306	A/G	Transition	5	0.4	ref|XP_003385679.1| PREDICTED: tyrosine-protein kinase HTK16-like [Amphimedon queenslandica]	1e-19	-	-
isotig09024	477	G/A	Transition	4	0.5	ref|XP_003385679.1| PREDICTED: tyrosine-protein kinase HTK16-like [Amphimedon queenslandica]	1e-19	-	-
isotig01711	1261	T/C	Transition	17	0.1176	-	-	-	-
isotig02378	1375	C/T	Transition	6	0.3333	ref|XP_002587236.1| hypothetical protein BRAFLDRAFT_241456 [Branchiostoma floridae] gb|EEN43247.1| hypothetical protein BRAFLDRAFT_241456 [Branchiostoma floridae]	1e-72	-	-
isotig02378	1386	A/G	Transition	6	0.3333	ref|XP_002587236.1| hypothetical protein BRAFLDRAFT_241456 [Branchiostoma floridae] gb|EEN43247.1| hypothetical protein BRAFLDRAFT_241456 [Branchiostoma floridae]	1e-72	-	-
isotig02378	1286	C/T	Transition	5	0.4	ref|XP_002587236.1| hypothetical protein BRAFLDRAFT_241456 [Branchiostoma floridae] gb|EEN43247.1| hypothetical protein BRAFLDRAFT_241456 [Branchiostoma floridae]	1e-72	-	-
isotig02364	413	A/G	Transition	5	0.2	gb|EFN80554.1| Fibrillin-2 [Harpegnathos saltator]	2e-47	-	-
isotig02364	413	A/T	Transvertion	5	0.2	gb|EFN80554.1| Fibrillin-2 [Harpegnathos saltator]	2e-47	-	-
isotig02364	187	T/C	Transition	5	0.4	gb|EFN80554.1| Fibrillin-2 [Harpegnathos saltator]	2e-47	-	-
isotig02364	162	A/C	Transvertion	4	0.5	gb|EFN80554.1| Fibrillin-2 [Harpegnathos saltator]	2e-47	-	-
isotig02364	156	A/T	Transvertion	4	0.5	gb|EFN80554.1| Fibrillin-2 [Harpegnathos saltator]	2e-47	-	-
isotig02364	150	C/T	Transition	4	0.5	gb|EFN80554.1| Fibrillin-2 [Harpegnathos saltator]	2e-47	-	-
isotig02374	1360	C/T	Transition	4	0.5	-	-	-	-
isotig02374	1314	G/A	Transition	4	0.5	-	-	-	-
isotig02373	867	G/A	Transition	7	0.4286	-	-	-	-
isotig01147	1270	T/C	Transition	10	0.2	-	-	-	-
isotig01147	1433	A/C	Transvertion	4	0.5	-	-	-	-
isotig01448	1455	G/A	Transition	9	0.4444	-	-	-	-
isotig01448	1497	T/C	Transition	8	0.375	-	-	-	-
isotig01448	873	C/T	Transition	7	0.2857	-	-	-	-
isotig01448	1614	C/T	Transition	6	0.3333	-	-	-	-
isotig01448	834	T/C	Transition	6	0.3333	-	-	-	-
isotig01448	1020	C/T	Transition	6	0.3333	-	-	-	-
isotig01448	1018	T/C	Transition	6	0.3333	-	-	-	-
isotig01069	1420	T/G	Transvertion	9	0.2222	-	-	-	-
isotig01069	1328	A/G	Transition	9	0.2222	-	-	-	-
isotig01069	1336	C/G	Transvertion	9	0.2222	-	-	-	-
isotig01069	1196	C/A	Transvertion	8	0.25	-	-	-	-
isotig01069	1239	A/T	Transvertion	8	0.375	-	-	-	-
isotig01069	831	T/C	Transition	6	0.3333	-	-	-	-
isotig10021	440	T/A	Transvertion	11	0.3636	-	-	-	-
isotig10021	316	A/G	Transition	10	0.3	-	-	-	-
isotig17024	124	G/A	Transition	5	0.6	-	-	-	-
isotig08791	357	T/C	Transition	8	0.25	-	-	-	-
isotig08791	324	T/C	Transition	6	0.5	-	-	-	-
isotig08791	297	T/C	Transition	6	0.5	-	-	-	-
isotig12698	325	T/A	Transvertion	8	0.375	-	-	-	-
isotig12698	399	A/G	Transition	7	0.2857	-	-	-	-
isotig12698	98	G/A	Transition	5	0.4	-	-	-	-
isotig12698	188	G/C	Transvertion	5	0.4	-	-	-	-
isotig12698	150	T/C	Transition	5	0.4	-	-	-	-
isotig12698	101	A/G	Transition	5	0.4	-	-	-	-
isotig12698	604	A/G	Transition	4	0.5	-	-	-	-
isotig12698	497	T/C	Transition	4	0.5	-	-	-	-
isotig12698	515	A/G	Transition	4	0.5	-	-	-	-
isotig12698	41	C/T	Transition	4	0.5	-	-	-	-
isotig12698	596	A/T	Transvertion	4	0.5	-	-	-	-
isotig12698	434	T/C	Transition	4	0.5	-	-	-	-
isotig12698	536	T/C	Transition	4	0.5	-	-	-	-
isotig12698	509	T/C	Transition	4	0.5	-	-	-	-
isotig12698	32	A/G	Transition	4	0.5	-	-	-	-
isotig00208	235	A/G	Transition	16	0.125	gb|EFN83032.1| Lipin-2 [Harpegnathos saltator]	5e-148	-	-
isotig00208	1432	T/C	Transition	15	0.0667	gb|EFN83032.1| Lipin-2 [Harpegnathos saltator]	5e-148	-	-
isotig00208	1432	T/G	Transvertion	15	0.0667	gb|EFN83032.1| Lipin-2 [Harpegnathos saltator]	5e-148	-	-
isotig00208	349	A/T	Transvertion	14	0.1429	gb|EFN83032.1| Lipin-2 [Harpegnathos saltator]	5e-148	-	-
isotig00208	207	A/T	Transvertion	13	0.1538	gb|EFN83032.1| Lipin-2 [Harpegnathos saltator]	5e-148	-	-
isotig00208	190	A/G	Transition	12	0.1667	gb|EFN83032.1| Lipin-2 [Harpegnathos saltator]	5e-148	-	-
isotig00208	1145	A/G	Transition	11	0.1818	gb|EFN83032.1| Lipin-2 [Harpegnathos saltator]	5e-148	-	-
isotig00208	64	C/T	Transition	11	0.1818	gb|EFN83032.1| Lipin-2 [Harpegnathos saltator]	5e-148	-	-
isotig00208	2408	G/A	Transition	12	0.4167	gb|EFN83032.1| Lipin-2 [Harpegnathos saltator]	5e-148	-	-
isotig00208	2402	C/T	Transition	12	0.4167	gb|EFN83032.1| Lipin-2 [Harpegnathos saltator]	5e-148	-	-
isotig00208	2366	A/T	Transvertion	11	0.3636	gb|EFN83032.1| Lipin-2 [Harpegnathos saltator]	5e-148	-	-
isotig00208	2441	C/T	Transition	10	0.4	gb|EFN83032.1| Lipin-2 [Harpegnathos saltator]	5e-148	-	-
isotig00208	872	G/A	Transition	10	0.4	gb|EFN83032.1| Lipin-2 [Harpegnathos saltator]	5e-148	-	-
isotig00208	2486	A/G	Transition	10	0.4	gb|EFN83032.1| Lipin-2 [Harpegnathos saltator]	5e-148	-	-
isotig00208	785	C/T	Transition	9	0.3333	gb|EFN83032.1| Lipin-2 [Harpegnathos saltator]	5e-148	-	-
isotig00208	941	C/T	Transition	9	0.4444	gb|EFN83032.1| Lipin-2 [Harpegnathos saltator]	5e-148	-	-
isotig00208	918	C/T	Transition	9	0.4444	gb|EFN83032.1| Lipin-2 [Harpegnathos saltator]	5e-148	-	-
isotig00208	2090	C/A	Transvertion	6	0.1667	gb|EFN83032.1| Lipin-2 [Harpegnathos saltator]	5e-148	-	-
isotig00208	977	C/T	Transition	8	0.5	gb|EFN83032.1| Lipin-2 [Harpegnathos saltator]	5e-148	-	-
isotig00208	721	A/T	Transvertion	8	0.5	gb|EFN83032.1| Lipin-2 [Harpegnathos saltator]	5e-148	-	-
isotig00208	2090	C/T	Transition	6	0.3333	gb|EFN83032.1| Lipin-2 [Harpegnathos saltator]	5e-148	-	-
isotig00191	2639	C/T	Transition	23	0.087	ref|XP_002602881.1| hypothetical protein BRAFLDRAFT_286271 [Branchiostoma floridae] gb|EEN58893.1| hypothetical protein BRAFLDRAFT_286271 [Branchiostoma floridae]	3e-103	-	-
isotig00191	2433	T/A	Transvertion	23	0.1304	ref|XP_002602881.1| hypothetical protein BRAFLDRAFT_286271 [Branchiostoma floridae] gb|EEN58893.1| hypothetical protein BRAFLDRAFT_286271 [Branchiostoma floridae]	3e-103	-	-
isotig00191	2446	A/T	Transvertion	23	0.1739	ref|XP_002602881.1| hypothetical protein BRAFLDRAFT_286271 [Branchiostoma floridae] gb|EEN58893.1| hypothetical protein BRAFLDRAFT_286271 [Branchiostoma floridae]	3e-103	-	-
isotig00191	2427	A/G	Transition	21	0.1429	ref|XP_002602881.1| hypothetical protein BRAFLDRAFT_286271 [Branchiostoma floridae] gb|EEN58893.1| hypothetical protein BRAFLDRAFT_286271 [Branchiostoma floridae]	3e-103	-	-
isotig00191	1212	G/A	Transition	20	0.15	ref|XP_002602881.1| hypothetical protein BRAFLDRAFT_286271 [Branchiostoma floridae] gb|EEN58893.1| hypothetical protein BRAFLDRAFT_286271 [Branchiostoma floridae]	3e-103	-	-
isotig00191	2725	G/A	Transition	19	0.1053	ref|XP_002602881.1| hypothetical protein BRAFLDRAFT_286271 [Branchiostoma floridae] gb|EEN58893.1| hypothetical protein BRAFLDRAFT_286271 [Branchiostoma floridae]	3e-103	-	-
isotig00191	2619	C/A	Transvertion	26	0.3846	ref|XP_002602881.1| hypothetical protein BRAFLDRAFT_286271 [Branchiostoma floridae] gb|EEN58893.1| hypothetical protein BRAFLDRAFT_286271 [Branchiostoma floridae]	3e-103	-	-
isotig00191	1074	G/A	Transition	20	0.2	ref|XP_002602881.1| hypothetical protein BRAFLDRAFT_286271 [Branchiostoma floridae] gb|EEN58893.1| hypothetical protein BRAFLDRAFT_286271 [Branchiostoma floridae]	3e-103	-	-
isotig00191	2674	A/T	Transvertion	20	0.2	ref|XP_002602881.1| hypothetical protein BRAFLDRAFT_286271 [Branchiostoma floridae] gb|EEN58893.1| hypothetical protein BRAFLDRAFT_286271 [Branchiostoma floridae]	3e-103	-	-
isotig00191	2686	G/A	Transition	19	0.1579	ref|XP_002602881.1| hypothetical protein BRAFLDRAFT_286271 [Branchiostoma floridae] gb|EEN58893.1| hypothetical protein BRAFLDRAFT_286271 [Branchiostoma floridae]	3e-103	-	-
isotig00191	964	T/C	Transition	18	0.1111	ref|XP_002602881.1| hypothetical protein BRAFLDRAFT_286271 [Branchiostoma floridae] gb|EEN58893.1| hypothetical protein BRAFLDRAFT_286271 [Branchiostoma floridae]	3e-103	-	-
isotig00191	2673	G/A	Transition	20	0.25	ref|XP_002602881.1| hypothetical protein BRAFLDRAFT_286271 [Branchiostoma floridae] gb|EEN58893.1| hypothetical protein BRAFLDRAFT_286271 [Branchiostoma floridae]	3e-103	-	-
isotig00191	992	T/C	Transition	19	0.2632	ref|XP_002602881.1| hypothetical protein BRAFLDRAFT_286271 [Branchiostoma floridae] gb|EEN58893.1| hypothetical protein BRAFLDRAFT_286271 [Branchiostoma floridae]	3e-103	-	-
isotig00191	2402	T/C	Transition	18	0.2222	ref|XP_002602881.1| hypothetical protein BRAFLDRAFT_286271 [Branchiostoma floridae] gb|EEN58893.1| hypothetical protein BRAFLDRAFT_286271 [Branchiostoma floridae]	3e-103	-	-
isotig00191	2727	A/G	Transition	18	0.2222	ref|XP_002602881.1| hypothetical protein BRAFLDRAFT_286271 [Branchiostoma floridae] gb|EEN58893.1| hypothetical protein BRAFLDRAFT_286271 [Branchiostoma floridae]	3e-103	-	-
isotig00191	2066	G/A	Transition	16	0.125	ref|XP_002602881.1| hypothetical protein BRAFLDRAFT_286271 [Branchiostoma floridae] gb|EEN58893.1| hypothetical protein BRAFLDRAFT_286271 [Branchiostoma floridae]	3e-103	-	-
isotig00191	2738	A/G	Transition	17	0.2353	ref|XP_002602881.1| hypothetical protein BRAFLDRAFT_286271 [Branchiostoma floridae] gb|EEN58893.1| hypothetical protein BRAFLDRAFT_286271 [Branchiostoma floridae]	3e-103	-	-
isotig00191	2724	G/A	Transition	19	0.3684	ref|XP_002602881.1| hypothetical protein BRAFLDRAFT_286271 [Branchiostoma floridae] gb|EEN58893.1| hypothetical protein BRAFLDRAFT_286271 [Branchiostoma floridae]	3e-103	-	-
isotig00191	2717	A/G	Transition	18	0.3889	ref|XP_002602881.1| hypothetical protein BRAFLDRAFT_286271 [Branchiostoma floridae] gb|EEN58893.1| hypothetical protein BRAFLDRAFT_286271 [Branchiostoma floridae]	3e-103	-	-
isotig00191	2794	G/A	Transition	13	0.1538	ref|XP_002602881.1| hypothetical protein BRAFLDRAFT_286271 [Branchiostoma floridae] gb|EEN58893.1| hypothetical protein BRAFLDRAFT_286271 [Branchiostoma floridae]	3e-103	-	-
isotig00191	2799	A/G	Transition	13	0.1538	ref|XP_002602881.1| hypothetical protein BRAFLDRAFT_286271 [Branchiostoma floridae] gb|EEN58893.1| hypothetical protein BRAFLDRAFT_286271 [Branchiostoma floridae]	3e-103	-	-
isotig00191	2726	G/A	Transition	18	0.4444	ref|XP_002602881.1| hypothetical protein BRAFLDRAFT_286271 [Branchiostoma floridae] gb|EEN58893.1| hypothetical protein BRAFLDRAFT_286271 [Branchiostoma floridae]	3e-103	-	-
isotig00191	2800	A/G	Transition	13	0.2308	ref|XP_002602881.1| hypothetical protein BRAFLDRAFT_286271 [Branchiostoma floridae] gb|EEN58893.1| hypothetical protein BRAFLDRAFT_286271 [Branchiostoma floridae]	3e-103	-	-
isotig00191	2334	T/C	Transition	12	0.1667	ref|XP_002602881.1| hypothetical protein BRAFLDRAFT_286271 [Branchiostoma floridae] gb|EEN58893.1| hypothetical protein BRAFLDRAFT_286271 [Branchiostoma floridae]	3e-103	-	-
isotig00191	2322	T/C	Transition	12	0.1667	ref|XP_002602881.1| hypothetical protein BRAFLDRAFT_286271 [Branchiostoma floridae] gb|EEN58893.1| hypothetical protein BRAFLDRAFT_286271 [Branchiostoma floridae]	3e-103	-	-
isotig00191	2827	G/A	Transition	11	0.1818	ref|XP_002602881.1| hypothetical protein BRAFLDRAFT_286271 [Branchiostoma floridae] gb|EEN58893.1| hypothetical protein BRAFLDRAFT_286271 [Branchiostoma floridae]	3e-103	-	-
isotig00191	2791	A/G	Transition	13	0.3846	ref|XP_002602881.1| hypothetical protein BRAFLDRAFT_286271 [Branchiostoma floridae] gb|EEN58893.1| hypothetical protein BRAFLDRAFT_286271 [Branchiostoma floridae]	3e-103	-	-
isotig00191	2809	G/A	Transition	13	0.3846	ref|XP_002602881.1| hypothetical protein BRAFLDRAFT_286271 [Branchiostoma floridae] gb|EEN58893.1| hypothetical protein BRAFLDRAFT_286271 [Branchiostoma floridae]	3e-103	-	-
isotig00191	1712	G/T	Transvertion	11	0.2727	ref|XP_002602881.1| hypothetical protein BRAFLDRAFT_286271 [Branchiostoma floridae] gb|EEN58893.1| hypothetical protein BRAFLDRAFT_286271 [Branchiostoma floridae]	3e-103	-	-
isotig00191	1577	A/T	Transvertion	10	0.2	ref|XP_002602881.1| hypothetical protein BRAFLDRAFT_286271 [Branchiostoma floridae] gb|EEN58893.1| hypothetical protein BRAFLDRAFT_286271 [Branchiostoma floridae]	3e-103	-	-
isotig00191	645	C/T	Transition	12	0.4167	ref|XP_002602881.1| hypothetical protein BRAFLDRAFT_286271 [Branchiostoma floridae] gb|EEN58893.1| hypothetical protein BRAFLDRAFT_286271 [Branchiostoma floridae]	3e-103	-	-
isotig00191	1663	T/C	Transition	10	0.3	ref|XP_002602881.1| hypothetical protein BRAFLDRAFT_286271 [Branchiostoma floridae] gb|EEN58893.1| hypothetical protein BRAFLDRAFT_286271 [Branchiostoma floridae]	3e-103	-	-
isotig00191	2161	G/A	Transition	4	0.25	ref|XP_002602881.1| hypothetical protein BRAFLDRAFT_286271 [Branchiostoma floridae] gb|EEN58893.1| hypothetical protein BRAFLDRAFT_286271 [Branchiostoma floridae]	3e-103	-	-
isotig00191	2161	G/C	Transvertion	4	0.25	ref|XP_002602881.1| hypothetical protein BRAFLDRAFT_286271 [Branchiostoma floridae] gb|EEN58893.1| hypothetical protein BRAFLDRAFT_286271 [Branchiostoma floridae]	3e-103	-	-
isotig01923	375	T/G	Transvertion	13	0.3077	ref|XP_002589183.1| hypothetical protein BRAFLDRAFT_74659 [Branchiostoma floridae] gb|EEN45194.1| hypothetical protein BRAFLDRAFT_74659 [Branchiostoma floridae]	2e-42	-	-
isotig01923	385	G/T	Transvertion	13	0.3846	ref|XP_002589183.1| hypothetical protein BRAFLDRAFT_74659 [Branchiostoma floridae] gb|EEN45194.1| hypothetical protein BRAFLDRAFT_74659 [Branchiostoma floridae]	2e-42	-	-
isotig01923	323	T/A	Transvertion	12	0.3333	ref|XP_002589183.1| hypothetical protein BRAFLDRAFT_74659 [Branchiostoma floridae] gb|EEN45194.1| hypothetical protein BRAFLDRAFT_74659 [Branchiostoma floridae]	2e-42	-	-
isotig01923	454	T/C	Transition	10	0.3	ref|XP_002589183.1| hypothetical protein BRAFLDRAFT_74659 [Branchiostoma floridae] gb|EEN45194.1| hypothetical protein BRAFLDRAFT_74659 [Branchiostoma floridae]	2e-42	-	-
isotig01923	453	A/T	Transvertion	10	0.3	ref|XP_002589183.1| hypothetical protein BRAFLDRAFT_74659 [Branchiostoma floridae] gb|EEN45194.1| hypothetical protein BRAFLDRAFT_74659 [Branchiostoma floridae]	2e-42	-	-
isotig01923	277	G/A	Transition	11	0.4545	ref|XP_002589183.1| hypothetical protein BRAFLDRAFT_74659 [Branchiostoma floridae] gb|EEN45194.1| hypothetical protein BRAFLDRAFT_74659 [Branchiostoma floridae]	2e-42	-	-
isotig01923	1541	A/G	Transition	8	0.25	ref|XP_002589183.1| hypothetical protein BRAFLDRAFT_74659 [Branchiostoma floridae] gb|EEN45194.1| hypothetical protein BRAFLDRAFT_74659 [Branchiostoma floridae]	2e-42	-	-
isotig01923	971	C/G	Transvertion	7	0.2857	ref|XP_002589183.1| hypothetical protein BRAFLDRAFT_74659 [Branchiostoma floridae] gb|EEN45194.1| hypothetical protein BRAFLDRAFT_74659 [Branchiostoma floridae]	2e-42	-	-
isotig01923	228	T/G	Transvertion	9	0.5556	ref|XP_002589183.1| hypothetical protein BRAFLDRAFT_74659 [Branchiostoma floridae] gb|EEN45194.1| hypothetical protein BRAFLDRAFT_74659 [Branchiostoma floridae]	2e-42	-	-
isotig01923	227	A/G	Transition	9	0.5556	ref|XP_002589183.1| hypothetical protein BRAFLDRAFT_74659 [Branchiostoma floridae] gb|EEN45194.1| hypothetical protein BRAFLDRAFT_74659 [Branchiostoma floridae]	2e-42	-	-
isotig01923	1574	A/C	Transvertion	7	0.4286	ref|XP_002589183.1| hypothetical protein BRAFLDRAFT_74659 [Branchiostoma floridae] gb|EEN45194.1| hypothetical protein BRAFLDRAFT_74659 [Branchiostoma floridae]	2e-42	-	-
isotig01923	541	G/C	Transvertion	6	0.3333	ref|XP_002589183.1| hypothetical protein BRAFLDRAFT_74659 [Branchiostoma floridae] gb|EEN45194.1| hypothetical protein BRAFLDRAFT_74659 [Branchiostoma floridae]	2e-42	-	-
isotig01923	1150	T/A	Transvertion	6	0.3333	ref|XP_002589183.1| hypothetical protein BRAFLDRAFT_74659 [Branchiostoma floridae] gb|EEN45194.1| hypothetical protein BRAFLDRAFT_74659 [Branchiostoma floridae]	2e-42	-	-
isotig01923	1154	C/G	Transvertion	6	0.3333	ref|XP_002589183.1| hypothetical protein BRAFLDRAFT_74659 [Branchiostoma floridae] gb|EEN45194.1| hypothetical protein BRAFLDRAFT_74659 [Branchiostoma floridae]	2e-42	-	-
isotig01923	1340	A/T	Transvertion	4	0.5	ref|XP_002589183.1| hypothetical protein BRAFLDRAFT_74659 [Branchiostoma floridae] gb|EEN45194.1| hypothetical protein BRAFLDRAFT_74659 [Branchiostoma floridae]	2e-42	-	-
isotig00218	2604	T/G	Transvertion	38	0.0263	-	-	-	-
isotig00218	2604	T/C	Transition	38	0.0526	-	-	-	-
isotig00218	2806	T/A	Transvertion	34	0.0588	-	-	-	-
isotig00218	2767	G/A	Transition	40	0.325	-	-	-	-
isotig00218	2747	T/A	Transvertion	40	0.325	-	-	-	-
isotig00218	2745	T/C	Transition	40	0.325	-	-	-	-
isotig00218	2794	A/T	Transvertion	35	0.3429	-	-	-	-
isotig00218	2349	C/T	Transition	25	0.08	-	-	-	-
isotig00218	2378	G/A	Transition	26	0.1538	-	-	-	-
isotig00218	2342	G/A	Transition	25	0.16	-	-	-	-
isotig00218	2325	A/T	Transvertion	23	0.087	-	-	-	-
isotig00218	2530	C/T	Transition	28	0.2857	-	-	-	-
isotig00218	1711	A/G	Transition	17	0.1176	-	-	-	-
isotig00218	1625	A/G	Transition	17	0.1176	-	-	-	-
isotig00218	1720	T/C	Transition	16	0.125	-	-	-	-
isotig00218	2239	G/A	Transition	16	0.125	-	-	-	-
isotig00218	2169	G/A	Transition	16	0.1875	-	-	-	-
isotig00218	834	A/G	Transition	15	0.1333	-	-	-	-
isotig00218	1953	A/G	Transition	15	0.2	-	-	-	-
isotig00218	2984	T/G	Transvertion	14	0.1429	-	-	-	-
isotig00218	2136	G/T	Transvertion	14	0.2143	-	-	-	-
isotig00218	2144	T/A	Transvertion	14	0.2143	-	-	-	-
isotig00218	1063	T/C	Transition	13	0.1538	-	-	-	-
isotig00218	2999	T/C	Transition	12	0.0833	-	-	-	-
isotig00218	2999	T/G	Transvertion	12	0.0833	-	-	-	-
isotig00218	1987	T/A	Transvertion	14	0.2857	-	-	-	-
isotig00218	2038	T/C	Transition	12	0.25	-	-	-	-
isotig00218	1942	T/G	Transvertion	13	0.4615	-	-	-	-
isotig00218	1520	A/G	Transition	10	0.3	-	-	-	-
isotig00218	564	T/C	Transition	8	0.25	-	-	-	-
isotig02500	1090	G/A	Transition	6	0.3333	gb|ACO11871.1| 3-oxoacyl-acyl-carrier-protein reductase [Lepeophtheirus salmonis] gb|ADD38679.1| 3-oxoacyl-acyl-carrier-protein reductase [Lepeophtheirus salmonis]	1e-25	-	-
isotig02500	1290	G/A	Transition	6	0.3333	gb|ACO11871.1| 3-oxoacyl-acyl-carrier-protein reductase [Lepeophtheirus salmonis] gb|ADD38679.1| 3-oxoacyl-acyl-carrier-protein reductase [Lepeophtheirus salmonis]	1e-25	-	-
isotig02500	1246	T/A	Transvertion	6	0.3333	gb|ACO11871.1| 3-oxoacyl-acyl-carrier-protein reductase [Lepeophtheirus salmonis] gb|ADD38679.1| 3-oxoacyl-acyl-carrier-protein reductase [Lepeophtheirus salmonis]	1e-25	-	-
isotig02500	1089	C/T	Transition	6	0.5	gb|ACO11871.1| 3-oxoacyl-acyl-carrier-protein reductase [Lepeophtheirus salmonis] gb|ADD38679.1| 3-oxoacyl-acyl-carrier-protein reductase [Lepeophtheirus salmonis]	1e-25	-	-
isotig02500	1116	G/T	Transvertion	6	0.5	gb|ACO11871.1| 3-oxoacyl-acyl-carrier-protein reductase [Lepeophtheirus salmonis] gb|ADD38679.1| 3-oxoacyl-acyl-carrier-protein reductase [Lepeophtheirus salmonis]	1e-25	-	-
isotig02500	304	A/G	Transition	4	0.5	gb|ACO11871.1| 3-oxoacyl-acyl-carrier-protein reductase [Lepeophtheirus salmonis] gb|ADD38679.1| 3-oxoacyl-acyl-carrier-protein reductase [Lepeophtheirus salmonis]	1e-25	-	-
isotig01024	956	G/A	Transition	19	0.1579	-	-	-	-
isotig01024	876	T/C	Transition	17	0.2353	-	-	-	-
isotig01024	706	T/C	Transition	12	0.1667	-	-	-	-
isotig01024	218	A/C	Transvertion	4	0.5	-	-	-	-
isotig04343	830	A/G	Transition	7	0.2857	-	-	-	-
isotig02329	1024	A/G	Transition	6	0.3333	-	-	-	-
isotig02329	619	T/A	Transvertion	5	0.4	-	-	-	-
isotig04347	223	C/A	Transvertion	8	0.25	-	-	-	-
isotig04347	224	C/T	Transition	8	0.25	-	-	-	-
isotig04347	937	A/T	Transvertion	9	0.4444	-	-	-	-
isotig04341	220	G/A	Transition	13	0.3077	-	-	-	-
isotig04341	362	G/A	Transition	14	0.4286	-	-	-	-
isotig04341	298	A/C	Transvertion	14	0.4286	-	-	-	-
isotig04341	23	C/G	Transvertion	11	0.4545	-	-	-	-
isotig04341	675	C/T	Transition	5	0.4	-	-	-	-
isotig00764	454	A/G	Transition	95	0.0421	-	-	-	-
isotig00764	520	T/A	Transvertion	76	0.0263	-	-	-	-
isotig00764	529	T/A	Transvertion	75	0.0133	-	-	-	-
isotig00764	529	T/C	Transition	75	0.0267	-	-	-	-
isotig00764	548	T/A	Transvertion	73	0.0137	-	-	-	-
isotig00764	548	T/C	Transition	73	0.0137	-	-	-	-
isotig00764	563	T/A	Transvertion	70	0.0286	-	-	-	-
isotig00764	559	A/T	Transvertion	70	0.0286	-	-	-	-
isotig00764	630	T/A	Transvertion	66	0.0152	-	-	-	-
isotig00764	683	C/T	Transition	63	0.0317	-	-	-	-
isotig00764	778	A/G	Transition	57	0.0351	-	-	-	-
isotig00764	630	T/C	Transition	66	0.1818	-	-	-	-
isotig00764	918	A/G	Transition	56	0.0357	-	-	-	-
isotig00764	968	A/G	Transition	54	0.037	-	-	-	-
isotig00764	788	A/G	Transition	54	0.0556	-	-	-	-
isotig00764	1027	A/G	Transition	52	0.0385	-	-	-	-
isotig00764	1048	G/C	Transvertion	49	0.0204	-	-	-	-
isotig00764	23	A/G	Transition	47	0.0426	-	-	-	-
isotig00764	1055	A/G	Transition	45	0.0667	-	-	-	-
isotig00764	1048	G/T	Transvertion	49	0.2245	-	-	-	-
isotig00764	11	T/C	Transition	36	0.1111	-	-	-	-
isotig00764	1185	T/C	Transition	34	0.0588	-	-	-	-
isotig00764	1822	T/C	Transition	9	0.2222	-	-	-	-
isotig04403	982	T/C	Transition	5	0.4	ref|XP_002610453.1| hypothetical protein BRAFLDRAFT_124267 [Branchiostoma floridae] gb|EEN66463.1| hypothetical protein BRAFLDRAFT_124267 [Branchiostoma floridae]	2e-74	-	-
isotig00717	1629	G/A	Transition	8	0.25	ref|NP_001017607.1| calcium/calmodulin-dependent protein kinase type IV [Danio rerio] gb|AAH92841.1| Calcium/calmodulin-dependent protein kinase IV [Danio rerio] emb|CAM56402.1| novel protein (zgc:110275) [Danio rerio] gb|AAI64407.1| Camk4 protein [Danio rerio]	6e-22	-	-
isotig00717	327	A/T	Transvertion	5	0.2	ref|NP_001017607.1| calcium/calmodulin-dependent protein kinase type IV [Danio rerio] gb|AAH92841.1| Calcium/calmodulin-dependent protein kinase IV [Danio rerio] emb|CAM56402.1| novel protein (zgc:110275) [Danio rerio] gb|AAI64407.1| Camk4 protein [Danio rerio]	6e-22	-	-
isotig00717	327	A/G	Transition	5	0.2	ref|NP_001017607.1| calcium/calmodulin-dependent protein kinase type IV [Danio rerio] gb|AAH92841.1| Calcium/calmodulin-dependent protein kinase IV [Danio rerio] emb|CAM56402.1| novel protein (zgc:110275) [Danio rerio] gb|AAI64407.1| Camk4 protein [Danio rerio]	6e-22	-	-
isotig00717	207	A/T	Transvertion	4	0.5	ref|NP_001017607.1| calcium/calmodulin-dependent protein kinase type IV [Danio rerio] gb|AAH92841.1| Calcium/calmodulin-dependent protein kinase IV [Danio rerio] emb|CAM56402.1| novel protein (zgc:110275) [Danio rerio] gb|AAI64407.1| Camk4 protein [Danio rerio]	6e-22	-	-
isotig00717	145	T/C	Transition	4	0.5	ref|NP_001017607.1| calcium/calmodulin-dependent protein kinase type IV [Danio rerio] gb|AAH92841.1| Calcium/calmodulin-dependent protein kinase IV [Danio rerio] emb|CAM56402.1| novel protein (zgc:110275) [Danio rerio] gb|AAI64407.1| Camk4 protein [Danio rerio]	6e-22	-	-
isotig11267	414	T/C	Transition	12	0.1667	-	-	-	-
isotig11267	599	C/T	Transition	8	0.25	-	-	-	-
isotig00868	1888	A/G	Transition	98	0.0204	-	-	-	-
isotig00868	1766	G/C	Transvertion	96	0.0104	-	-	-	-
isotig00868	1765	C/T	Transition	96	0.0104	-	-	-	-
isotig00868	1765	C/A	Transvertion	96	0.0104	-	-	-	-
isotig00868	1766	G/A	Transition	96	0.0104	-	-	-	-
isotig00868	1788	A/C	Transvertion	97	0.0619	-	-	-	-
isotig00868	1979	A/G	Transition	78	0.0256	-	-	-	-
isotig00868	1614	A/G	Transition	76	0.0263	-	-	-	-
isotig00868	1640	A/C	Transvertion	77	0.1299	-	-	-	-
isotig00868	1034	A/G	Transition	66	0.0303	-	-	-	-
isotig00868	1901	C/T	Transition	88	0.3523	-	-	-	-
isotig00868	1202	G/A	Transition	59	0.0339	-	-	-	-
isotig00868	1589	A/G	Transition	76	0.3947	-	-	-	-
isotig00868	1183	A/G	Transition	62	0.3548	-	-	-	-
isotig00868	710	G/A	Transition	33	0.0606	-	-	-	-
isotig00868	807	C/T	Transition	58	0.5172	-	-	-	-
isotig00868	600	C/T	Transition	26	0.0769	-	-	-	-
isotig00868	450	C/G	Transvertion	18	0.0556	-	-	-	-
isotig00868	548	T/C	Transition	25	0.4	-	-	-	-
isotig00868	450	C/T	Transition	18	0.2778	-	-	-	-
isotig00868	1450	A/G	Transition	7	0.2857	-	-	-	-
isotig00868	1468	G/T	Transvertion	7	0.2857	-	-	-	-
isotig01871	916	A/G	Transition	29	0.069	ref|XP_003390818.1| PREDICTED: fibrillin-1-like, partial [Amphimedon queenslandica]	1e-23	-	-
isotig01871	1473	A/G	Transition	14	0.1429	ref|XP_003390818.1| PREDICTED: fibrillin-1-like, partial [Amphimedon queenslandica]	1e-23	-	-
isotig01871	681	A/C	Transvertion	12	0.5833	ref|XP_003390818.1| PREDICTED: fibrillin-1-like, partial [Amphimedon queenslandica]	1e-23	-	-
isotig00005	3825	A/G	Transition	18	0.2222	-	-	-	-
isotig00005	3377	G/A	Transition	15	0.1333	-	-	-	-
isotig00005	129	A/C	Transvertion	14	0.1429	-	-	-	-
isotig00005	3797	G/A	Transition	17	0.3529	-	-	-	-
isotig00005	370	G/T	Transvertion	14	0.2143	-	-	-	-
isotig00005	3245	C/T	Transition	13	0.1538	-	-	-	-
isotig00005	415	T/C	Transition	13	0.1538	-	-	-	-
isotig00005	4078	T/C	Transition	13	0.1538	-	-	-	-
isotig00005	3528	A/G	Transition	13	0.1538	-	-	-	-
isotig00005	162	T/G	Transvertion	15	0.3333	-	-	-	-
isotig00005	3484	T/C	Transition	12	0.1667	-	-	-	-
isotig00005	3565	A/G	Transition	13	0.3077	-	-	-	-
isotig00005	3563	G/A	Transition	13	0.3077	-	-	-	-
isotig00005	2027	G/A	Transition	12	0.25	-	-	-	-
isotig00005	5136	G/A	Transition	11	0.1818	-	-	-	-
isotig00005	46	T/A	Transvertion	12	0.3333	-	-	-	-
isotig00005	2386	T/C	Transition	12	0.3333	-	-	-	-
isotig00005	55	C/T	Transition	12	0.3333	-	-	-	-
isotig00005	64	T/C	Transition	12	0.3333	-	-	-	-
isotig00005	2246	T/A	Transvertion	11	0.2727	-	-	-	-
isotig00005	2969	C/T	Transition	12	0.4167	-	-	-	-
isotig00005	1891	G/A	Transition	11	0.3636	-	-	-	-
isotig00005	1887	G/A	Transition	11	0.3636	-	-	-	-
isotig00005	492	T/A	Transvertion	11	0.3636	-	-	-	-
isotig00005	5190	T/C	Transition	10	0.3	-	-	-	-
isotig00005	2851	T/C	Transition	10	0.4	-	-	-	-
isotig00005	4536	C/A	Transvertion	8	0.25	-	-	-	-
isotig00005	5077	G/T	Transvertion	8	0.375	-	-	-	-
isotig00005	3133	G/A	Transition	7	0.2857	-	-	-	-
isotig00005	4964	C/T	Transition	7	0.2857	-	-	-	-
isotig00005	4555	C/T	Transition	7	0.2857	-	-	-	-
isotig00005	4548	T/A	Transvertion	7	0.2857	-	-	-	-
isotig00005	4966	T/C	Transition	7	0.2857	-	-	-	-
isotig00005	4908	C/T	Transition	7	0.2857	-	-	-	-
isotig00005	5015	C/A	Transvertion	6	0.3333	-	-	-	-
isotig00005	590	T/C	Transition	6	0.3333	-	-	-	-
isotig00005	985	C/T	Transition	5	0.4	-	-	-	-
isotig00005	2556	G/A	Transition	5	0.4	-	-	-	-
isotig01254	210	A/G	Transition	32	0.0625	-	-	-	-
isotig01254	317	T/C	Transition	30	0.1	-	-	-	-
isotig01254	246	T/C	Transition	31	0.1613	-	-	-	-
isotig01254	376	T/C	Transition	22	0.1818	-	-	-	-
isotig01254	802	T/C	Transition	18	0.1111	-	-	-	-
isotig01254	915	C/T	Transition	16	0.125	-	-	-	-
isotig01254	28	A/G	Transition	15	0.1333	-	-	-	-
isotig01254	945	A/T	Transvertion	13	0.2308	-	-	-	-
isotig01254	946	T/A	Transvertion	13	0.2308	-	-	-	-
isotig01254	973	T/G	Transvertion	15	0.4	-	-	-	-
isotig01254	657	T/C	Transition	11	0.1818	-	-	-	-
isotig01254	588	C/T	Transition	7	0.4286	-	-	-	-
isotig05177	393	G/C	Transvertion	8	0.25	gb|EFA04340.1| hypothetical protein TcasGA2_TC014634 [Tribolium castaneum]	2e-72	-	-
isotig05177	174	T/C	Transition	7	0.2857	gb|EFA04340.1| hypothetical protein TcasGA2_TC014634 [Tribolium castaneum]	2e-72	-	-
isotig05177	228	T/C	Transition	7	0.2857	gb|EFA04340.1| hypothetical protein TcasGA2_TC014634 [Tribolium castaneum]	2e-72	-	-
isotig34802	78	A/G	Transition	17	0.0588	gb|AAH71449.1| Ppig protein [Danio rerio]	3e-63	-	-
isotig34802	78	A/T	Transvertion	17	0.1176	gb|AAH71449.1| Ppig protein [Danio rerio]	3e-63	-	-
isotig01506	1309	T/C	Transition	15	0.4	gb|AAH71449.1| Ppig protein [Danio rerio]	3e-63	-	-
isotig01506	1015	A/C	Transvertion	12	0.25	gb|AAH71449.1| Ppig protein [Danio rerio]	3e-63	-	-
isotig01506	766	C/T	Transition	9	0.3333	gb|AAH71449.1| Ppig protein [Danio rerio]	3e-63	-	-
isotig01506	629	G/T	Transvertion	9	0.3333	gb|AAH71449.1| Ppig protein [Danio rerio]	3e-63	-	-
isotig01506	765	C/T	Transition	9	0.3333	gb|AAH71449.1| Ppig protein [Danio rerio]	3e-63	-	-
isotig01506	655	T/A	Transvertion	10	0.5	gb|AAH71449.1| Ppig protein [Danio rerio]	3e-63	-	-
isotig09883	323	A/G	Transition	18	0.1111	ref|XP_002413250.1| F-spondin, putative [Ixodes scapularis] gb|EEC16558.1| F-spondin, putative [Ixodes scapularis]	1e-30	-	-
isotig09883	68	A/G	Transition	18	0.1111	ref|XP_002413250.1| F-spondin, putative [Ixodes scapularis] gb|EEC16558.1| F-spondin, putative [Ixodes scapularis]	1e-30	-	-
isotig09883	61	A/G	Transition	18	0.1111	ref|XP_002413250.1| F-spondin, putative [Ixodes scapularis] gb|EEC16558.1| F-spondin, putative [Ixodes scapularis]	1e-30	-	-
isotig13198	250	A/T	Transvertion	4	0.5	-	-	-	-
isotig00884	1577	T/C	Transition	24	0.0833	-	-	-	-
isotig00884	1578	C/T	Transition	24	0.0833	-	-	-	-
isotig00884	161	G/A	Transition	4	0.5	-	-	-	-
isotig00881	988	T/C	Transition	13	0.3077	-	-	-	-
isotig00881	1068	T/C	Transition	12	0.25	-	-	-	-
isotig00881	1065	G/C	Transvertion	12	0.25	-	-	-	-
isotig00881	1057	A/G	Transition	11	0.2727	-	-	-	-
isotig00881	1096	T/G	Transvertion	11	0.2727	-	-	-	-
isotig00881	1197	C/G	Transvertion	8	0.375	-	-	-	-
isotig00881	1803	C/G	Transvertion	6	0.5	-	-	-	-
isotig00881	1884	G/A	Transition	5	0.4	-	-	-	-
isotig02608	87	T/C	Transition	17	0.1176	ref|XP_002732536.1| PREDICTED: bromodomain adjacent to zinc finger domain, 1B-like [Saccoglossus kowalevskii]	1e-86	-	-
isotig02608	1226	C/A	Transvertion	15	0.0667	ref|XP_002732536.1| PREDICTED: bromodomain adjacent to zinc finger domain, 1B-like [Saccoglossus kowalevskii]	1e-86	-	-
isotig02608	998	C/T	Transition	17	0.2353	ref|XP_002732536.1| PREDICTED: bromodomain adjacent to zinc finger domain, 1B-like [Saccoglossus kowalevskii]	1e-86	-	-
isotig02608	936	T/G	Transvertion	15	0.1333	ref|XP_002732536.1| PREDICTED: bromodomain adjacent to zinc finger domain, 1B-like [Saccoglossus kowalevskii]	1e-86	-	-
isotig02608	934	G/A	Transition	15	0.1333	ref|XP_002732536.1| PREDICTED: bromodomain adjacent to zinc finger domain, 1B-like [Saccoglossus kowalevskii]	1e-86	-	-
isotig02608	1212	T/C	Transition	15	0.1333	ref|XP_002732536.1| PREDICTED: bromodomain adjacent to zinc finger domain, 1B-like [Saccoglossus kowalevskii]	1e-86	-	-
isotig02608	774	C/T	Transition	20	0.4	ref|XP_002732536.1| PREDICTED: bromodomain adjacent to zinc finger domain, 1B-like [Saccoglossus kowalevskii]	1e-86	-	-
isotig02608	1226	C/T	Transition	15	0.2	ref|XP_002732536.1| PREDICTED: bromodomain adjacent to zinc finger domain, 1B-like [Saccoglossus kowalevskii]	1e-86	-	-
isotig02608	933	A/T	Transvertion	14	0.1429	ref|XP_002732536.1| PREDICTED: bromodomain adjacent to zinc finger domain, 1B-like [Saccoglossus kowalevskii]	1e-86	-	-
isotig02608	1302	T/C	Transition	4	0.5	ref|XP_002732536.1| PREDICTED: bromodomain adjacent to zinc finger domain, 1B-like [Saccoglossus kowalevskii]	1e-86	-	-
isotig02595	1010	T/A	Transvertion	15	0.1333	pdb|3ZWO|A Chain A, Crystal Structure Of Adp Ribosyl Cyclase Complexed With Reaction Intermediate pdb|3ZWO|B Chain B, Crystal Structure Of Adp Ribosyl Cyclase Complexed With Reaction Intermediate pdb|3ZWO|C Chain C, Crystal Structure Of Adp Ribosyl Cyclase Complexed With Reaction Intermediate pdb|3ZWO|D Chain D, Crystal Structure Of Adp Ribosyl Cyclase Complexed With Reaction Intermediate pdb|3ZW…	4e-33	-	-
isotig02595	811	A/T	Transvertion	14	0.1429	pdb|3ZWO|A Chain A, Crystal Structure Of Adp Ribosyl Cyclase Complexed With Reaction Intermediate pdb|3ZWO|B Chain B, Crystal Structure Of Adp Ribosyl Cyclase Complexed With Reaction Intermediate pdb|3ZWO|C Chain C, Crystal Structure Of Adp Ribosyl Cyclase Complexed With Reaction Intermediate pdb|3ZWO|D Chain D, Crystal Structure Of Adp Ribosyl Cyclase Complexed With Reaction Intermediate pdb|3ZW…	4e-33	-	-
isotig02595	800	C/T	Transition	14	0.1429	pdb|3ZWO|A Chain A, Crystal Structure Of Adp Ribosyl Cyclase Complexed With Reaction Intermediate pdb|3ZWO|B Chain B, Crystal Structure Of Adp Ribosyl Cyclase Complexed With Reaction Intermediate pdb|3ZWO|C Chain C, Crystal Structure Of Adp Ribosyl Cyclase Complexed With Reaction Intermediate pdb|3ZWO|D Chain D, Crystal Structure Of Adp Ribosyl Cyclase Complexed With Reaction Intermediate pdb|3ZW…	4e-33	-	-
isotig02595	1075	G/A	Transition	13	0.1538	pdb|3ZWO|A Chain A, Crystal Structure Of Adp Ribosyl Cyclase Complexed With Reaction Intermediate pdb|3ZWO|B Chain B, Crystal Structure Of Adp Ribosyl Cyclase Complexed With Reaction Intermediate pdb|3ZWO|C Chain C, Crystal Structure Of Adp Ribosyl Cyclase Complexed With Reaction Intermediate pdb|3ZWO|D Chain D, Crystal Structure Of Adp Ribosyl Cyclase Complexed With Reaction Intermediate pdb|3ZW…	4e-33	-	-
isotig02595	988	C/T	Transition	14	0.3571	pdb|3ZWO|A Chain A, Crystal Structure Of Adp Ribosyl Cyclase Complexed With Reaction Intermediate pdb|3ZWO|B Chain B, Crystal Structure Of Adp Ribosyl Cyclase Complexed With Reaction Intermediate pdb|3ZWO|C Chain C, Crystal Structure Of Adp Ribosyl Cyclase Complexed With Reaction Intermediate pdb|3ZWO|D Chain D, Crystal Structure Of Adp Ribosyl Cyclase Complexed With Reaction Intermediate pdb|3ZW…	4e-33	-	-
isotig02595	915	T/C	Transition	13	0.3077	pdb|3ZWO|A Chain A, Crystal Structure Of Adp Ribosyl Cyclase Complexed With Reaction Intermediate pdb|3ZWO|B Chain B, Crystal Structure Of Adp Ribosyl Cyclase Complexed With Reaction Intermediate pdb|3ZWO|C Chain C, Crystal Structure Of Adp Ribosyl Cyclase Complexed With Reaction Intermediate pdb|3ZWO|D Chain D, Crystal Structure Of Adp Ribosyl Cyclase Complexed With Reaction Intermediate pdb|3ZW…	4e-33	-	-
isotig02595	819	A/T	Transvertion	14	0.5	pdb|3ZWO|A Chain A, Crystal Structure Of Adp Ribosyl Cyclase Complexed With Reaction Intermediate pdb|3ZWO|B Chain B, Crystal Structure Of Adp Ribosyl Cyclase Complexed With Reaction Intermediate pdb|3ZWO|C Chain C, Crystal Structure Of Adp Ribosyl Cyclase Complexed With Reaction Intermediate pdb|3ZWO|D Chain D, Crystal Structure Of Adp Ribosyl Cyclase Complexed With Reaction Intermediate pdb|3ZW…	4e-33	-	-
isotig02595	1190	G/A	Transition	9	0.2222	pdb|3ZWO|A Chain A, Crystal Structure Of Adp Ribosyl Cyclase Complexed With Reaction Intermediate pdb|3ZWO|B Chain B, Crystal Structure Of Adp Ribosyl Cyclase Complexed With Reaction Intermediate pdb|3ZWO|C Chain C, Crystal Structure Of Adp Ribosyl Cyclase Complexed With Reaction Intermediate pdb|3ZWO|D Chain D, Crystal Structure Of Adp Ribosyl Cyclase Complexed With Reaction Intermediate pdb|3ZW…	4e-33	-	-
isotig02595	1178	A/T	Transvertion	9	0.2222	pdb|3ZWO|A Chain A, Crystal Structure Of Adp Ribosyl Cyclase Complexed With Reaction Intermediate pdb|3ZWO|B Chain B, Crystal Structure Of Adp Ribosyl Cyclase Complexed With Reaction Intermediate pdb|3ZWO|C Chain C, Crystal Structure Of Adp Ribosyl Cyclase Complexed With Reaction Intermediate pdb|3ZWO|D Chain D, Crystal Structure Of Adp Ribosyl Cyclase Complexed With Reaction Intermediate pdb|3ZW…	4e-33	-	-
isotig02595	1128	T/G	Transvertion	11	0.4545	pdb|3ZWO|A Chain A, Crystal Structure Of Adp Ribosyl Cyclase Complexed With Reaction Intermediate pdb|3ZWO|B Chain B, Crystal Structure Of Adp Ribosyl Cyclase Complexed With Reaction Intermediate pdb|3ZWO|C Chain C, Crystal Structure Of Adp Ribosyl Cyclase Complexed With Reaction Intermediate pdb|3ZWO|D Chain D, Crystal Structure Of Adp Ribosyl Cyclase Complexed With Reaction Intermediate pdb|3ZW…	4e-33	-	-
isotig02595	604	T/C	Transition	15	0.7333	pdb|3ZWO|A Chain A, Crystal Structure Of Adp Ribosyl Cyclase Complexed With Reaction Intermediate pdb|3ZWO|B Chain B, Crystal Structure Of Adp Ribosyl Cyclase Complexed With Reaction Intermediate pdb|3ZWO|C Chain C, Crystal Structure Of Adp Ribosyl Cyclase Complexed With Reaction Intermediate pdb|3ZWO|D Chain D, Crystal Structure Of Adp Ribosyl Cyclase Complexed With Reaction Intermediate pdb|3ZW…	4e-33	-	-
isotig02595	1333	G/A	Transition	6	0.3333	pdb|3ZWO|A Chain A, Crystal Structure Of Adp Ribosyl Cyclase Complexed With Reaction Intermediate pdb|3ZWO|B Chain B, Crystal Structure Of Adp Ribosyl Cyclase Complexed With Reaction Intermediate pdb|3ZWO|C Chain C, Crystal Structure Of Adp Ribosyl Cyclase Complexed With Reaction Intermediate pdb|3ZWO|D Chain D, Crystal Structure Of Adp Ribosyl Cyclase Complexed With Reaction Intermediate pdb|3ZW…	4e-33	-	-
isotig19436	207	T/C	Transition	8	0.25	-	-	-	-
isotig01481	780	G/C	Transvertion	8	0.375	-	-	-	-
isotig01481	781	A/G	Transition	8	0.375	-	-	-	-
isotig01481	539	T/G	Transvertion	7	0.5714	-	-	-	-
isotig01481	731	T/A	Transvertion	7	0.5714	-	-	-	-
isotig01481	540	T/G	Transvertion	7	0.5714	-	-	-	-
isotig07111	499	T/C	Transition	5	0.2	ref|XP_002609404.1| hypothetical protein BRAFLDRAFT_59661 [Branchiostoma floridae] gb|EEN65414.1| hypothetical protein BRAFLDRAFT_59661 [Branchiostoma floridae]	3e-43	-	-
isotig07111	499	T/A	Transvertion	5	0.2	ref|XP_002609404.1| hypothetical protein BRAFLDRAFT_59661 [Branchiostoma floridae] gb|EEN65414.1| hypothetical protein BRAFLDRAFT_59661 [Branchiostoma floridae]	3e-43	-	-
isotig07111	559	G/A	Transition	5	0.4	ref|XP_002609404.1| hypothetical protein BRAFLDRAFT_59661 [Branchiostoma floridae] gb|EEN65414.1| hypothetical protein BRAFLDRAFT_59661 [Branchiostoma floridae]	3e-43	-	-
isotig07111	484	T/A	Transvertion	5	0.4	ref|XP_002609404.1| hypothetical protein BRAFLDRAFT_59661 [Branchiostoma floridae] gb|EEN65414.1| hypothetical protein BRAFLDRAFT_59661 [Branchiostoma floridae]	3e-43	-	-
isotig07111	598	C/T	Transition	5	0.4	ref|XP_002609404.1| hypothetical protein BRAFLDRAFT_59661 [Branchiostoma floridae] gb|EEN65414.1| hypothetical protein BRAFLDRAFT_59661 [Branchiostoma floridae]	3e-43	-	-
isotig07111	500	T/A	Transvertion	5	0.4	ref|XP_002609404.1| hypothetical protein BRAFLDRAFT_59661 [Branchiostoma floridae] gb|EEN65414.1| hypothetical protein BRAFLDRAFT_59661 [Branchiostoma floridae]	3e-43	-	-
isotig02624	1105	A/G	Transition	34	0.0882	-	-	-	-
isotig02624	1108	G/A	Transition	34	0.0882	-	-	-	-
isotig02624	1075	A/G	Transition	33	0.0606	-	-	-	-
isotig02624	1029	T/C	Transition	32	0.0625	-	-	-	-
isotig02624	1155	A/C	Transvertion	29	0.0345	-	-	-	-
isotig02624	1156	G/A	Transition	29	0.069	-	-	-	-
isotig02624	1155	A/G	Transition	29	0.069	-	-	-	-
isotig02624	1168	T/C	Transition	29	0.1034	-	-	-	-
isotig02624	1175	A/G	Transition	28	0.0714	-	-	-	-
isotig02624	937	G/C	Transvertion	29	0.1379	-	-	-	-
isotig02624	1228	C/T	Transition	27	0.0741	-	-	-	-
isotig02624	1214	T/C	Transition	26	0.1154	-	-	-	-
isotig02624	950	G/A	Transition	32	0.3438	-	-	-	-
isotig02624	523	A/T	Transvertion	23	0.1304	-	-	-	-
isotig02624	584	A/T	Transvertion	24	0.2083	-	-	-	-
isotig02624	501	T/C	Transition	21	0.1429	-	-	-	-
isotig02624	700	C/T	Transition	30	0.4333	-	-	-	-
isotig02624	470	A/C	Transvertion	23	0.2609	-	-	-	-
isotig02624	456	G/A	Transition	23	0.2609	-	-	-	-
isotig02624	457	C/T	Transition	23	0.2609	-	-	-	-
isotig02624	566	G/A	Transition	22	0.2273	-	-	-	-
isotig02624	540	C/T	Transition	20	0.15	-	-	-	-
isotig02624	428	A/T	Transvertion	22	0.3182	-	-	-	-
isotig02624	395	A/T	Transvertion	21	0.381	-	-	-	-
isotig02624	311	G/T	Transvertion	15	0.2667	-	-	-	-
isotig02624	1357	C/T	Transition	12	0.1667	-	-	-	-
isotig02624	1364	A/G	Transition	11	0.1818	-	-	-	-
isotig02624	244	G/T	Transvertion	7	0.2857	-	-	-	-
isotig02624	176	A/G	Transition	6	0.5	-	-	-	-
isotig02624	152	T/C	Transition	5	0.4	-	-	-	-
isotig00346	2711	T/A	Transvertion	75	0.0267	-	-	-	-
isotig00346	2711	T/G	Transvertion	75	0.0533	-	-	-	-
isotig00346	2711	T/C	Transition	75	0.3067	-	-	-	-
isotig00346	2715	T/C	Transition	8	0.125	-	-	-	-
isotig00346	2715	T/G	Transvertion	8	0.125	-	-	-	-
isotig00346	2715	T/A	Transvertion	8	0.125	-	-	-	-
isotig00346	1623	G/A	Transition	8	0.25	-	-	-	-
isotig00346	1643	C/T	Transition	7	0.2857	-	-	-	-
isotig00346	1732	A/G	Transition	5	0.2	-	-	-	-
isotig00346	1732	A/T	Transvertion	5	0.2	-	-	-	-
isotig15885	228	A/G	Transition	97	0.0206	ref|YP_002332286.1| NADH dehydrogenase subunit 5 [Mimachlamys nobilis] gb|ACJ64163.1| NADH dehydrogenase subunit 5 [Mimachlamys nobilis] gb|ACL36027.1| NADH dehydrogenase subunit 5 [Mimachlamys nobilis]	5e-72	-	-
isotig09522	505	A/T	Transvertion	36	0.0556	ref|YP_002332286.1| NADH dehydrogenase subunit 5 [Mimachlamys nobilis] gb|ACJ64163.1| NADH dehydrogenase subunit 5 [Mimachlamys nobilis] gb|ACL36027.1| NADH dehydrogenase subunit 5 [Mimachlamys nobilis]	5e-72	-	-
isotig09522	506	T/A	Transvertion	36	0.0556	ref|YP_002332286.1| NADH dehydrogenase subunit 5 [Mimachlamys nobilis] gb|ACJ64163.1| NADH dehydrogenase subunit 5 [Mimachlamys nobilis] gb|ACL36027.1| NADH dehydrogenase subunit 5 [Mimachlamys nobilis]	5e-72	-	-
isotig09522	504	G/A	Transition	36	0.0833	ref|YP_002332286.1| NADH dehydrogenase subunit 5 [Mimachlamys nobilis] gb|ACJ64163.1| NADH dehydrogenase subunit 5 [Mimachlamys nobilis] gb|ACL36027.1| NADH dehydrogenase subunit 5 [Mimachlamys nobilis]	5e-72	-	-
isotig09522	460	A/C	Transvertion	35	0.0571	ref|YP_002332286.1| NADH dehydrogenase subunit 5 [Mimachlamys nobilis] gb|ACJ64163.1| NADH dehydrogenase subunit 5 [Mimachlamys nobilis] gb|ACL36027.1| NADH dehydrogenase subunit 5 [Mimachlamys nobilis]	5e-72	-	-
isotig09522	475	G/A	Transition	32	0.0313	ref|YP_002332286.1| NADH dehydrogenase subunit 5 [Mimachlamys nobilis] gb|ACJ64163.1| NADH dehydrogenase subunit 5 [Mimachlamys nobilis] gb|ACL36027.1| NADH dehydrogenase subunit 5 [Mimachlamys nobilis]	5e-72	-	-
isotig09522	476	A/G	Transition	33	0.0909	ref|YP_002332286.1| NADH dehydrogenase subunit 5 [Mimachlamys nobilis] gb|ACJ64163.1| NADH dehydrogenase subunit 5 [Mimachlamys nobilis] gb|ACL36027.1| NADH dehydrogenase subunit 5 [Mimachlamys nobilis]	5e-72	-	-
isotig09522	475	G/C	Transvertion	32	0.0625	ref|YP_002332286.1| NADH dehydrogenase subunit 5 [Mimachlamys nobilis] gb|ACJ64163.1| NADH dehydrogenase subunit 5 [Mimachlamys nobilis] gb|ACL36027.1| NADH dehydrogenase subunit 5 [Mimachlamys nobilis]	5e-72	-	-
isotig09522	527	C/T	Transition	30	0.1	ref|YP_002332286.1| NADH dehydrogenase subunit 5 [Mimachlamys nobilis] gb|ACJ64163.1| NADH dehydrogenase subunit 5 [Mimachlamys nobilis] gb|ACL36027.1| NADH dehydrogenase subunit 5 [Mimachlamys nobilis]	5e-72	-	-
isotig09522	535	T/C	Transition	29	0.069	ref|YP_002332286.1| NADH dehydrogenase subunit 5 [Mimachlamys nobilis] gb|ACJ64163.1| NADH dehydrogenase subunit 5 [Mimachlamys nobilis] gb|ACL36027.1| NADH dehydrogenase subunit 5 [Mimachlamys nobilis]	5e-72	-	-
isotig15885	141	A/C	Transvertion	26	0.0769	ref|YP_002332286.1| NADH dehydrogenase subunit 5 [Mimachlamys nobilis] gb|ACJ64163.1| NADH dehydrogenase subunit 5 [Mimachlamys nobilis] gb|ACL36027.1| NADH dehydrogenase subunit 5 [Mimachlamys nobilis]	5e-72	-	-
isotig09522	372	A/G	Transition	30	0.3	ref|YP_002332286.1| NADH dehydrogenase subunit 5 [Mimachlamys nobilis] gb|ACJ64163.1| NADH dehydrogenase subunit 5 [Mimachlamys nobilis] gb|ACL36027.1| NADH dehydrogenase subunit 5 [Mimachlamys nobilis]	5e-72	-	-
isotig09522	613	C/A	Transvertion	13	0.1538	ref|YP_002332286.1| NADH dehydrogenase subunit 5 [Mimachlamys nobilis] gb|ACJ64163.1| NADH dehydrogenase subunit 5 [Mimachlamys nobilis] gb|ACL36027.1| NADH dehydrogenase subunit 5 [Mimachlamys nobilis]	5e-72	-	-
isotig09522	165	C/A	Transvertion	17	0.4118	ref|YP_002332286.1| NADH dehydrogenase subunit 5 [Mimachlamys nobilis] gb|ACJ64163.1| NADH dehydrogenase subunit 5 [Mimachlamys nobilis] gb|ACL36027.1| NADH dehydrogenase subunit 5 [Mimachlamys nobilis]	5e-72	-	-
isotig09522	616	A/C	Transvertion	5	0.4	ref|YP_002332286.1| NADH dehydrogenase subunit 5 [Mimachlamys nobilis] gb|ACJ64163.1| NADH dehydrogenase subunit 5 [Mimachlamys nobilis] gb|ACL36027.1| NADH dehydrogenase subunit 5 [Mimachlamys nobilis]	5e-72	-	-
isotig10295	328	G/A	Transition	6	0.3333	-	-	-	-
isotig02885	454	C/T	Transition	9	0.2222	-	-	-	-
isotig02885	961	C/G	Transvertion	8	0.25	-	-	-	-
isotig02885	481	T/C	Transition	7	0.2857	-	-	-	-
isotig02885	1244	T/C	Transition	4	0.5	-	-	-	-
isotig04104	421	A/G	Transition	9	0.2222	-	-	-	-
isotig04104	293	A/G	Transition	9	0.3333	-	-	-	-
isotig04104	409	A/G	Transition	9	0.3333	-	-	-	-
isotig04104	352	G/A	Transition	8	0.375	-	-	-	-
isotig04104	230	T/C	Transition	6	0.3333	-	-	-	-
isotig04110	601	G/T	Transvertion	8	0.25	-	-	-	-
isotig04110	544	T/G	Transvertion	5	0.4	-	-	-	-
isotig04110	534	A/T	Transvertion	5	0.4	-	-	-	-
isotig01929	933	A/G	Transition	24	0.0833	ref|XP_003490706.1| PREDICTED: hypothetical protein LOC100747609 [Bombus impatiens]	9e-79	-	-
isotig01929	1075	T/A	Transvertion	21	0.0952	ref|XP_003490706.1| PREDICTED: hypothetical protein LOC100747609 [Bombus impatiens]	9e-79	-	-
isotig01929	687	T/C	Transition	15	0.1333	ref|XP_003490706.1| PREDICTED: hypothetical protein LOC100747609 [Bombus impatiens]	9e-79	-	-
isotig01929	1256	A/G	Transition	15	0.2	ref|XP_003490706.1| PREDICTED: hypothetical protein LOC100747609 [Bombus impatiens]	9e-79	-	-
isotig01929	1157	T/C	Transition	11	0.2727	ref|XP_003490706.1| PREDICTED: hypothetical protein LOC100747609 [Bombus impatiens]	9e-79	-	-
isotig01930	134	T/C	Transition	5	0.4	ref|XP_002431193.1| Homeobox protein SIX1, putative [Pediculus humanus corporis] gb|EEB18455.1| Homeobox protein SIX1, putative [Pediculus humanus corporis]	3e-35	-	-
isotig01930	93	G/T	Transvertion	5	0.4	ref|XP_002431193.1| Homeobox protein SIX1, putative [Pediculus humanus corporis] gb|EEB18455.1| Homeobox protein SIX1, putative [Pediculus humanus corporis]	3e-35	-	-
isotig01224	673	T/A	Transvertion	10	0.4	ref|XP_002733134.1| PREDICTED: predicted protein-like, partial [Saccoglossus kowalevskii]	8e-27	-	-
isotig01224	1466	A/G	Transition	8	0.25	ref|XP_002733134.1| PREDICTED: predicted protein-like, partial [Saccoglossus kowalevskii]	8e-27	-	-
isotig01224	753	G/T	Transvertion	10	0.5	ref|XP_002733134.1| PREDICTED: predicted protein-like, partial [Saccoglossus kowalevskii]	8e-27	-	-
isotig01224	591	T/C	Transition	9	0.4444	ref|XP_002733134.1| PREDICTED: predicted protein-like, partial [Saccoglossus kowalevskii]	8e-27	-	-
isotig01224	818	T/C	Transition	8	0.375	ref|XP_002733134.1| PREDICTED: predicted protein-like, partial [Saccoglossus kowalevskii]	8e-27	-	-
isotig01224	542	G/T	Transvertion	8	0.375	ref|XP_002733134.1| PREDICTED: predicted protein-like, partial [Saccoglossus kowalevskii]	8e-27	-	-
isotig01224	1691	T/C	Transition	7	0.2857	ref|XP_002733134.1| PREDICTED: predicted protein-like, partial [Saccoglossus kowalevskii]	8e-27	-	-
isotig01224	1688	A/G	Transition	7	0.2857	ref|XP_002733134.1| PREDICTED: predicted protein-like, partial [Saccoglossus kowalevskii]	8e-27	-	-
isotig01224	1508	T/A	Transvertion	6	0.3333	ref|XP_002733134.1| PREDICTED: predicted protein-like, partial [Saccoglossus kowalevskii]	8e-27	-	-
isotig01224	479	T/C	Transition	6	0.3333	ref|XP_002733134.1| PREDICTED: predicted protein-like, partial [Saccoglossus kowalevskii]	8e-27	-	-
isotig01224	927	G/A	Transition	5	0.4	ref|XP_002733134.1| PREDICTED: predicted protein-like, partial [Saccoglossus kowalevskii]	8e-27	-	-
isotig01224	416	C/T	Transition	4	0.5	ref|XP_002733134.1| PREDICTED: predicted protein-like, partial [Saccoglossus kowalevskii]	8e-27	-	-
isotig01226	1541	C/A	Transvertion	47	0.0213	-	-	-	-
isotig01226	1541	C/T	Transition	47	0.0213	-	-	-	-
isotig01226	1403	T/C	Transition	36	0.0556	-	-	-	-
isotig01226	894	A/G	Transition	33	0.0909	-	-	-	-
isotig01226	366	A/T	Transvertion	48	0.3958	-	-	-	-
isotig01226	1247	G/T	Transvertion	29	0.0345	-	-	-	-
isotig01226	1233	A/G	Transition	27	0.0741	-	-	-	-
isotig01226	86	G/T	Transvertion	30	0.4	-	-	-	-
isotig01226	1247	G/A	Transition	29	0.3793	-	-	-	-
isotig01226	1209	T/C	Transition	25	0.4	-	-	-	-
isotig01226	1335	T/C	Transition	26	0.5	-	-	-	-
isotig01226	1897	C/A	Transvertion	10	0.2	-	-	-	-
isotig05291	1043	C/T	Transition	3	0.6667	emb|CAL49349.1| novel protein similar to deltex3 dtx3 [Xenopus (Silurana) tropicalis]	3e-148	-	-
isotig20952	202	A/G	Transition	8	0.375	ref|XP_002590314.1| hypothetical protein BRAFLDRAFT_216295 [Branchiostoma floridae] gb|EEN46325.1| hypothetical protein BRAFLDRAFT_216295 [Branchiostoma floridae]	2e-61	-	-
isotig20952	166	T/C	Transition	8	0.375	ref|XP_002590314.1| hypothetical protein BRAFLDRAFT_216295 [Branchiostoma floridae] gb|EEN46325.1| hypothetical protein BRAFLDRAFT_216295 [Branchiostoma floridae]	2e-61	-	-
isotig20952	44	A/C	Transvertion	7	0.4286	ref|XP_002590314.1| hypothetical protein BRAFLDRAFT_216295 [Branchiostoma floridae] gb|EEN46325.1| hypothetical protein BRAFLDRAFT_216295 [Branchiostoma floridae]	2e-61	-	-
isotig20952	17	T/C	Transition	7	0.4286	ref|XP_002590314.1| hypothetical protein BRAFLDRAFT_216295 [Branchiostoma floridae] gb|EEN46325.1| hypothetical protein BRAFLDRAFT_216295 [Branchiostoma floridae]	2e-61	-	-
isotig20952	85	C/T	Transition	7	0.4286	ref|XP_002590314.1| hypothetical protein BRAFLDRAFT_216295 [Branchiostoma floridae] gb|EEN46325.1| hypothetical protein BRAFLDRAFT_216295 [Branchiostoma floridae]	2e-61	-	-
isotig20952	39	G/T	Transvertion	7	0.4286	ref|XP_002590314.1| hypothetical protein BRAFLDRAFT_216295 [Branchiostoma floridae] gb|EEN46325.1| hypothetical protein BRAFLDRAFT_216295 [Branchiostoma floridae]	2e-61	-	-
isotig20952	34	A/C	Transvertion	7	0.4286	ref|XP_002590314.1| hypothetical protein BRAFLDRAFT_216295 [Branchiostoma floridae] gb|EEN46325.1| hypothetical protein BRAFLDRAFT_216295 [Branchiostoma floridae]	2e-61	-	-
isotig20952	42	T/G	Transvertion	7	0.4286	ref|XP_002590314.1| hypothetical protein BRAFLDRAFT_216295 [Branchiostoma floridae] gb|EEN46325.1| hypothetical protein BRAFLDRAFT_216295 [Branchiostoma floridae]	2e-61	-	-
isotig20952	366	T/G	Transvertion	6	0.3333	ref|XP_002590314.1| hypothetical protein BRAFLDRAFT_216295 [Branchiostoma floridae] gb|EEN46325.1| hypothetical protein BRAFLDRAFT_216295 [Branchiostoma floridae]	2e-61	-	-
isotig01031	638	T/C	Transition	41	0.0732	-	-	-	-
isotig01031	11	A/G	Transition	10	0.2	-	-	-	-
isotig01031	71	C/T	Transition	10	0.2	-	-	-	-
isotig01031	1046	T/C	Transition	5	0.4	-	-	-	-
isotig01031	1048	G/T	Transvertion	5	0.4	-	-	-	-
isotig01031	271	G/A	Transition	4	0.5	-	-	-	-
isotig01035	278	T/C	Transition	15	0.2	-	-	-	-
isotig01035	1839	A/G	Transition	16	0.3125	-	-	-	-
isotig01035	214	G/A	Transition	14	0.2143	-	-	-	-
isotig01035	1873	G/C	Transvertion	16	0.375	-	-	-	-
isotig01035	211	G/A	Transition	14	0.3571	-	-	-	-
isotig01035	1588	A/G	Transition	11	0.1818	-	-	-	-
isotig01035	136	C/A	Transvertion	16	0.5	-	-	-	-
isotig01035	37	G/A	Transition	13	0.3846	-	-	-	-
isotig01035	1303	G/A	Transition	10	0.2	-	-	-	-
isotig01035	1351	A/C	Transvertion	10	0.2	-	-	-	-
isotig01035	1332	T/G	Transvertion	10	0.2	-	-	-	-
isotig01035	1314	T/A	Transvertion	10	0.2	-	-	-	-
isotig01035	1322	C/T	Transition	10	0.2	-	-	-	-
isotig01035	1129	T/A	Transvertion	10	0.2	-	-	-	-
isotig01035	1110	A/G	Transition	10	0.2	-	-	-	-
isotig01035	1234	C/A	Transvertion	10	0.3	-	-	-	-
isotig01035	1215	A/G	Transition	9	0.3333	-	-	-	-
isotig01035	1219	G/A	Transition	9	0.3333	-	-	-	-
isotig01035	1541	A/G	Transition	8	0.25	-	-	-	-
isotig01035	1203	C/G	Transvertion	8	0.375	-	-	-	-
isotig01035	1807	T/G	Transvertion	8	0.375	-	-	-	-
isotig01035	369	C/A	Transvertion	7	0.2857	-	-	-	-
isotig01035	1997	C/G	Transvertion	4	0.25	-	-	-	-
isotig01035	1997	C/A	Transvertion	4	0.25	-	-	-	-
isotig03635	323	A/T	Transvertion	11	0.2727	-	-	-	-
isotig03635	362	C/T	Transition	11	0.2727	-	-	-	-
isotig03635	1003	G/A	Transition	6	0.3333	-	-	-	-
isotig03635	1191	G/T	Transvertion	6	0.3333	-	-	-	-
isotig03635	1022	C/T	Transition	6	0.5	-	-	-	-
isotig03635	191	C/T	Transition	6	0.5	-	-	-	-
isotig03212	878	C/T	Transition	8	0.25	-	-	-	-
isotig03212	861	A/G	Transition	8	0.25	-	-	-	-
isotig03637	383	T/C	Transition	13	0.1538	-	-	-	-
isotig03637	314	T/A	Transvertion	13	0.3077	-	-	-	-
isotig03637	433	T/C	Transition	11	0.1818	-	-	-	-
isotig03637	848	T/C	Transition	10	0.2	-	-	-	-
isotig03637	153	G/C	Transvertion	10	0.3	-	-	-	-
isotig03637	215	G/A	Transition	10	0.5	-	-	-	-
isotig03637	1091	C/A	Transvertion	6	0.1667	-	-	-	-
isotig03637	966	T/A	Transvertion	7	0.4286	-	-	-	-
isotig03637	1010	T/C	Transition	7	0.4286	-	-	-	-
isotig03637	1091	C/T	Transition	6	0.3333	-	-	-	-
isotig03637	1121	G/A	Transition	5	0.4	-	-	-	-
isotig03637	1181	T/C	Transition	4	0.5	-	-	-	-
isotig03637	1223	C/G	Transvertion	4	0.5	-	-	-	-
isotig09936	628	A/T	Transvertion	12	0.25	-	-	-	-
isotig09936	525	G/C	Transvertion	11	0.1818	-	-	-	-
isotig09936	566	G/A	Transition	11	0.1818	-	-	-	-
isotig09936	342	T/G	Transvertion	10	0.3	-	-	-	-
isotig09936	375	T/G	Transvertion	10	0.4	-	-	-	-
isotig09936	321	T/G	Transvertion	10	0.4	-	-	-	-
isotig09936	324	A/C	Transvertion	10	0.5	-	-	-	-
isotig01041	1528	C/T	Transition	8	0.25	-	-	-	-
isotig01041	1070	A/G	Transition	6	0.3333	-	-	-	-
isotig01041	1580	T/C	Transition	7	0.5714	-	-	-	-
isotig01041	1642	C/G	Transvertion	4	0.5	-	-	-	-
isotig01041	1644	T/C	Transition	4	0.5	-	-	-	-
isotig01048	1122	C/T	Transition	7	0.2857	-	-	-	-
isotig01048	1718	T/A	Transvertion	6	0.3333	-	-	-	-
isotig02093	364	C/T	Transition	8	0.25	-	-	-	-
isotig02093	1007	C/A	Transvertion	8	0.375	-	-	-	-
isotig02093	1067	G/T	Transvertion	8	0.375	-	-	-	-
isotig02093	328	A/C	Transvertion	7	0.2857	-	-	-	-
isotig02093	432	T/G	Transvertion	7	0.2857	-	-	-	-
isotig02093	421	T/A	Transvertion	7	0.4286	-	-	-	-
isotig02093	190	A/C	Transvertion	5	0.4	-	-	-	-
isotig19333	147	T/C	Transition	49	0.0612	-	-	-	-
isotig19333	148	C/A	Transvertion	49	0.0612	-	-	-	-
isotig19333	231	C/G	Transvertion	42	0.0714	-	-	-	-
isotig19333	165	G/T	Transvertion	47	0.1915	-	-	-	-
isotig19333	339	C/T	Transition	31	0.1613	-	-	-	-
isotig19333	375	T/C	Transition	28	0.1786	-	-	-	-
isotig19333	433	T/A	Transvertion	25	0.12	-	-	-	-
isotig19333	429	A/T	Transvertion	25	0.12	-	-	-	-
isotig19333	419	G/T	Transvertion	25	0.12	-	-	-	-
isotig19333	390	A/T	Transvertion	27	0.2593	-	-	-	-
isotig12541	88	T/A	Transvertion	4	0.5	-	-	-	-
isotig01542	1054	G/A	Transition	10	0.2	gb|ABC73694.1| TRAF6 [Chlamys farreri]	1e-48	-	-
isotig01542	312	C/T	Transition	13	0.4615	gb|ABC73694.1| TRAF6 [Chlamys farreri]	1e-48	-	-
isotig01542	474	A/G	Transition	9	0.3333	gb|ABC73694.1| TRAF6 [Chlamys farreri]	1e-48	-	-
isotig01542	37	T/C	Transition	8	0.25	gb|ABC73694.1| TRAF6 [Chlamys farreri]	1e-48	-	-
isotig01542	1247	C/T	Transition	8	0.25	gb|ABC73694.1| TRAF6 [Chlamys farreri]	1e-48	-	-
isotig01542	488	T/C	Transition	8	0.375	gb|ABC73694.1| TRAF6 [Chlamys farreri]	1e-48	-	-
isotig01542	959	C/G	Transvertion	9	0.5556	gb|ABC73694.1| TRAF6 [Chlamys farreri]	1e-48	-	-
isotig01542	1296	T/C	Transition	8	0.5	gb|ABC73694.1| TRAF6 [Chlamys farreri]	1e-48	-	-
isotig01542	1304	T/C	Transition	8	0.5	gb|ABC73694.1| TRAF6 [Chlamys farreri]	1e-48	-	-
isotig01542	935	A/G	Transition	8	0.625	gb|ABC73694.1| TRAF6 [Chlamys farreri]	1e-48	-	-
isotig01542	893	G/A	Transition	8	0.625	gb|ABC73694.1| TRAF6 [Chlamys farreri]	1e-48	-	-
isotig14311	303	G/A	Transition	16	0.125	-	-	-	-
isotig14311	551	C/G	Transvertion	6	0.5	-	-	-	-
isotig14311	552	G/C	Transvertion	6	0.5	-	-	-	-
isotig04006	145	T/C	Transition	4	0.5	-	-	-	-
isotig05349	773	C/A	Transvertion	6	0.3333	-	-	-	-
isotig05349	633	G/C	Transvertion	5	0.4	-	-	-	-
isotig05349	690	G/A	Transition	5	0.4	-	-	-	-
isotig05349	700	G/A	Transition	5	0.4	-	-	-	-
isotig05349	642	G/C	Transvertion	5	0.6	-	-	-	-
isotig05349	894	G/A	Transition	4	0.5	-	-	-	-
isotig05949	460	A/G	Transition	4	0.5	ref|XP_002738272.1| PREDICTED: predicted protein-like [Saccoglossus kowalevskii]	3e-96	-	-
isotig05949	750	T/C	Transition	4	0.5	ref|XP_002738272.1| PREDICTED: predicted protein-like [Saccoglossus kowalevskii]	3e-96	-	-
isotig12110	64	C/T	Transition	6	0.5	ref|XP_002738573.1| PREDICTED: CXXC finger 1 (PHD domain)-like [Saccoglossus kowalevskii]	7e-38	-	-
isotig12110	496	C/T	Transition	5	0.4	ref|XP_002738573.1| PREDICTED: CXXC finger 1 (PHD domain)-like [Saccoglossus kowalevskii]	7e-38	-	-
isotig04598	694	A/C	Transvertion	34	0.0588	gb|EFN84076.1| NF-kappa-B-activating protein [Harpegnathos saltator]	2e-44	-	-
isotig04598	482	G/C	Transvertion	8	0.25	gb|EFN84076.1| NF-kappa-B-activating protein [Harpegnathos saltator]	2e-44	-	-
isotig05584	19	C/G	Transvertion	5	0.2	-	-	-	-
isotig05584	19	C/T	Transition	5	0.2	-	-	-	-
isotig05584	22	A/G	Transition	5	0.2	-	-	-	-
isotig05584	22	A/T	Transvertion	5	0.2	-	-	-	-
isotig05584	763	G/A	Transition	4	0.5	-	-	-	-
isotig00535	1591	C/T	Transition	23	0.3043	gb|AAI55465.1| LOC100127844 protein [Xenopus (Silurana) tropicalis]	2e-53	-	-
isotig00535	1529	C/T	Transition	21	0.2381	gb|AAI55465.1| LOC100127844 protein [Xenopus (Silurana) tropicalis]	2e-53	-	-
isotig00535	1480	C/T	Transition	17	0.1176	gb|AAI55465.1| LOC100127844 protein [Xenopus (Silurana) tropicalis]	2e-53	-	-
isotig00535	1657	G/A	Transition	24	0.4167	gb|AAI55465.1| LOC100127844 protein [Xenopus (Silurana) tropicalis]	2e-53	-	-
isotig00535	1654	C/G	Transvertion	24	0.4167	gb|AAI55465.1| LOC100127844 protein [Xenopus (Silurana) tropicalis]	2e-53	-	-
isotig00535	1545	A/G	Transition	21	0.381	gb|AAI55465.1| LOC100127844 protein [Xenopus (Silurana) tropicalis]	2e-53	-	-
isotig00535	1523	T/A	Transvertion	21	0.381	gb|AAI55465.1| LOC100127844 protein [Xenopus (Silurana) tropicalis]	2e-53	-	-
isotig00535	1483	G/A	Transition	17	0.2353	gb|AAI55465.1| LOC100127844 protein [Xenopus (Silurana) tropicalis]	2e-53	-	-
isotig00535	1940	G/C	Transvertion	14	0.2857	gb|AAI55465.1| LOC100127844 protein [Xenopus (Silurana) tropicalis]	2e-53	-	-
isotig00535	1983	G/T	Transvertion	11	0.2727	gb|AAI55465.1| LOC100127844 protein [Xenopus (Silurana) tropicalis]	2e-53	-	-
isotig00535	2161	G/A	Transition	6	0.3333	gb|AAI55465.1| LOC100127844 protein [Xenopus (Silurana) tropicalis]	2e-53	-	-
isotig00535	583	A/G	Transition	5	0.2	gb|AAI55465.1| LOC100127844 protein [Xenopus (Silurana) tropicalis]	2e-53	-	-
isotig00535	583	A/T	Transvertion	5	0.2	gb|AAI55465.1| LOC100127844 protein [Xenopus (Silurana) tropicalis]	2e-53	-	-
isotig00535	2084	G/A	Transition	5	0.4	gb|AAI55465.1| LOC100127844 protein [Xenopus (Silurana) tropicalis]	2e-53	-	-
isotig00535	671	C/T	Transition	4	0.5	gb|AAI55465.1| LOC100127844 protein [Xenopus (Silurana) tropicalis]	2e-53	-	-
isotig00535	714	G/A	Transition	4	0.5	gb|AAI55465.1| LOC100127844 protein [Xenopus (Silurana) tropicalis]	2e-53	-	-
isotig03307	436	T/A	Transvertion	10	0.4	-	-	-	-
isotig03307	466	G/A	Transition	10	0.4	-	-	-	-
isotig03307	492	A/C	Transvertion	8	0.375	-	-	-	-
isotig03307	593	G/A	Transition	8	0.5	-	-	-	-
isotig03441	412	T/C	Transition	4	0.5	-	-	-	-
isotig06725	518	A/G	Transition	11	0.1818	gb|EFX73947.1| hypothetical protein DAPPUDRAFT_215373 [Daphnia pulex]	7e-35	-	-
isotig06725	778	T/A	Transvertion	11	0.1818	gb|EFX73947.1| hypothetical protein DAPPUDRAFT_215373 [Daphnia pulex]	7e-35	-	-
isotig06725	512	A/G	Transition	11	0.3636	gb|EFX73947.1| hypothetical protein DAPPUDRAFT_215373 [Daphnia pulex]	7e-35	-	-
isotig06725	195	T/A	Transvertion	8	0.125	gb|EFX73947.1| hypothetical protein DAPPUDRAFT_215373 [Daphnia pulex]	7e-35	-	-
isotig06725	195	T/C	Transition	8	0.125	gb|EFX73947.1| hypothetical protein DAPPUDRAFT_215373 [Daphnia pulex]	7e-35	-	-
isotig06725	131	A/G	Transition	5	0.4	gb|EFX73947.1| hypothetical protein DAPPUDRAFT_215373 [Daphnia pulex]	7e-35	-	-
isotig00349	2176	A/T	Transvertion	13	0.3077	-	-	-	-
isotig00349	2166	T/C	Transition	12	0.3333	-	-	-	-
isotig00349	2248	T/A	Transvertion	7	0.2857	-	-	-	-
isotig07323	560	T/C	Transition	8	0.25	ref|XP_001625243.1| predicted protein [Nematostella vectensis] gb|EDO33143.1| predicted protein [Nematostella vectensis]	1e-19	-	-
isotig07323	610	T/G	Transvertion	8	0.375	ref|XP_001625243.1| predicted protein [Nematostella vectensis] gb|EDO33143.1| predicted protein [Nematostella vectensis]	1e-19	-	-
isotig00763	1901	T/C	Transition	20	0.1	gb|AAX56337.1| astacin-like protein [Pinctada fucata]	5e-140	-	-
isotig00763	1840	C/T	Transition	18	0.1111	gb|AAX56337.1| astacin-like protein [Pinctada fucata]	5e-140	-	-
isotig00763	2115	T/C	Transition	14	0.1429	gb|AAX56337.1| astacin-like protein [Pinctada fucata]	5e-140	-	-
isotig00763	2009	G/T	Transvertion	16	0.3125	gb|AAX56337.1| astacin-like protein [Pinctada fucata]	5e-140	-	-
isotig00763	1967	T/C	Transition	19	0.4737	gb|AAX56337.1| astacin-like protein [Pinctada fucata]	5e-140	-	-
isotig00763	1742	G/T	Transvertion	10	0.2	gb|AAX56337.1| astacin-like protein [Pinctada fucata]	5e-140	-	-
isotig00763	1611	A/G	Transition	7	0.2857	gb|AAX56337.1| astacin-like protein [Pinctada fucata]	5e-140	-	-
isotig08481	565	T/C	Transition	10	0.2	-	-	-	-
isotig04265	394	G/T	Transvertion	6	0.3333	ref|XP_003456522.1| PREDICTED: hypothetical protein LOC100705799 [Oreochromis niloticus]	1e-82	-	-
isotig04265	1027	A/G	Transition	6	0.3333	ref|XP_003456522.1| PREDICTED: hypothetical protein LOC100705799 [Oreochromis niloticus]	1e-82	-	-
isotig04265	332	A/G	Transition	6	0.3333	ref|XP_003456522.1| PREDICTED: hypothetical protein LOC100705799 [Oreochromis niloticus]	1e-82	-	-
isotig04265	377	G/C	Transvertion	6	0.3333	ref|XP_003456522.1| PREDICTED: hypothetical protein LOC100705799 [Oreochromis niloticus]	1e-82	-	-
isotig04265	65	T/G	Transvertion	4	0.5	ref|XP_003456522.1| PREDICTED: hypothetical protein LOC100705799 [Oreochromis niloticus]	1e-82	-	-
isotig04187	568	A/G	Transition	11	0.2727	ref|XP_001811978.1| PREDICTED: similar to agrin [Tribolium castaneum]	5e-22	-	-
isotig04187	600	T/C	Transition	10	0.2	ref|XP_001811978.1| PREDICTED: similar to agrin [Tribolium castaneum]	5e-22	-	-
isotig04187	846	G/A	Transition	10	0.3	ref|XP_001811978.1| PREDICTED: similar to agrin [Tribolium castaneum]	5e-22	-	-
isotig08377	254	T/A	Transvertion	8	0.25	-	-	-	-
isotig08377	243	T/C	Transition	8	0.375	-	-	-	-
isotig08377	230	A/G	Transition	7	0.2857	-	-	-	-
isotig08377	373	C/T	Transition	7	0.2857	-	-	-	-
isotig08377	595	G/T	Transvertion	6	0.3333	-	-	-	-
isotig05189	351	T/C	Transition	19	0.1053	gb|AAY53765.1| peptidoglycan recognition protein S1 precursor [Chlamys farreri]	9e-84	-	-
isotig05189	314	C/T	Transition	20	0.35	gb|AAY53765.1| peptidoglycan recognition protein S1 precursor [Chlamys farreri]	9e-84	-	-
isotig05189	226	T/G	Transvertion	17	0.4118	gb|AAY53765.1| peptidoglycan recognition protein S1 precursor [Chlamys farreri]	9e-84	-	-
isotig05189	427	A/G	Transition	18	0.6111	gb|AAY53765.1| peptidoglycan recognition protein S1 precursor [Chlamys farreri]	9e-84	-	-
isotig05189	577	G/A	Transition	11	0.7273	gb|AAY53765.1| peptidoglycan recognition protein S1 precursor [Chlamys farreri]	9e-84	-	-
isotig05189	796	C/T	Transition	4	0.5	gb|AAY53765.1| peptidoglycan recognition protein S1 precursor [Chlamys farreri]	9e-84	-	-
isotig02844	758	T/A	Transvertion	7	0.2857	-	-	-	-
isotig02844	818	A/G	Transition	6	0.3333	-	-	-	-
isotig02844	1187	C/T	Transition	3	0.6667	-	-	-	-
isotig02848	481	A/G	Transition	11	0.1818	-	-	-	-
isotig02848	1267	G/A	Transition	8	0.25	-	-	-	-
isotig02848	1244	G/C	Transvertion	9	0.4444	-	-	-	-
isotig02848	1269	A/T	Transvertion	8	0.375	-	-	-	-
isotig02848	396	A/G	Transition	7	0.2857	-	-	-	-
isotig01315	399	A/T	Transvertion	7	0.2857	-	-	-	-
isotig01315	242	G/A	Transition	7	0.4286	-	-	-	-
isotig01315	537	A/T	Transvertion	4	0.5	-	-	-	-
isotig04895	195	A/C	Transvertion	44	0.0227	ref|XP_002737220.1| PREDICTED: predicted protein-like isoform 1 [Saccoglossus kowalevskii] ref|XP_002737221.1| PREDICTED: predicted protein-like isoform 2 [Saccoglossus kowalevskii]	1e-52	-	-
isotig04895	195	A/G	Transition	44	0.0455	ref|XP_002737220.1| PREDICTED: predicted protein-like isoform 1 [Saccoglossus kowalevskii] ref|XP_002737221.1| PREDICTED: predicted protein-like isoform 2 [Saccoglossus kowalevskii]	1e-52	-	-
isotig04895	143	T/C	Transition	42	0.0714	ref|XP_002737220.1| PREDICTED: predicted protein-like isoform 1 [Saccoglossus kowalevskii] ref|XP_002737221.1| PREDICTED: predicted protein-like isoform 2 [Saccoglossus kowalevskii]	1e-52	-	-
isotig04895	100	C/G	Transvertion	37	0.0811	ref|XP_002737220.1| PREDICTED: predicted protein-like isoform 1 [Saccoglossus kowalevskii] ref|XP_002737221.1| PREDICTED: predicted protein-like isoform 2 [Saccoglossus kowalevskii]	1e-52	-	-
isotig04895	340	A/G	Transition	35	0.0571	ref|XP_002737220.1| PREDICTED: predicted protein-like isoform 1 [Saccoglossus kowalevskii] ref|XP_002737221.1| PREDICTED: predicted protein-like isoform 2 [Saccoglossus kowalevskii]	1e-52	-	-
isotig04895	357	G/A	Transition	32	0.0625	ref|XP_002737220.1| PREDICTED: predicted protein-like isoform 1 [Saccoglossus kowalevskii] ref|XP_002737221.1| PREDICTED: predicted protein-like isoform 2 [Saccoglossus kowalevskii]	1e-52	-	-
isotig04895	356	A/G	Transition	32	0.0625	ref|XP_002737220.1| PREDICTED: predicted protein-like isoform 1 [Saccoglossus kowalevskii] ref|XP_002737221.1| PREDICTED: predicted protein-like isoform 2 [Saccoglossus kowalevskii]	1e-52	-	-
isotig04895	539	A/C	Transvertion	32	0.0625	ref|XP_002737220.1| PREDICTED: predicted protein-like isoform 1 [Saccoglossus kowalevskii] ref|XP_002737221.1| PREDICTED: predicted protein-like isoform 2 [Saccoglossus kowalevskii]	1e-52	-	-
isotig04895	545	C/T	Transition	28	0.0714	ref|XP_002737220.1| PREDICTED: predicted protein-like isoform 1 [Saccoglossus kowalevskii] ref|XP_002737221.1| PREDICTED: predicted protein-like isoform 2 [Saccoglossus kowalevskii]	1e-52	-	-
isotig04895	491	T/C	Transition	30	0.3667	ref|XP_002737220.1| PREDICTED: predicted protein-like isoform 1 [Saccoglossus kowalevskii] ref|XP_002737221.1| PREDICTED: predicted protein-like isoform 2 [Saccoglossus kowalevskii]	1e-52	-	-
isotig04895	679	T/C	Transition	17	0.1176	ref|XP_002737220.1| PREDICTED: predicted protein-like isoform 1 [Saccoglossus kowalevskii] ref|XP_002737221.1| PREDICTED: predicted protein-like isoform 2 [Saccoglossus kowalevskii]	1e-52	-	-
isotig04895	707	A/C	Transvertion	15	0.1333	ref|XP_002737220.1| PREDICTED: predicted protein-like isoform 1 [Saccoglossus kowalevskii] ref|XP_002737221.1| PREDICTED: predicted protein-like isoform 2 [Saccoglossus kowalevskii]	1e-52	-	-
isotig02576	1337	G/A	Transition	6	0.3333	ref|XP_002591280.1| hypothetical protein BRAFLDRAFT_216378 [Branchiostoma floridae] gb|EEN47291.1| hypothetical protein BRAFLDRAFT_216378 [Branchiostoma floridae]	8e-69	-	-
isotig00054	1927	A/G	Transition	76	0.0395	ref|XP_002737739.1| PREDICTED: Temporarily Assigned Gene name family member (tag-163)-like [Saccoglossus kowalevskii]	7e-22	-	-
isotig00054	2056	C/A	Transvertion	74	0.0135	ref|XP_002737739.1| PREDICTED: Temporarily Assigned Gene name family member (tag-163)-like [Saccoglossus kowalevskii]	7e-22	-	-
isotig00054	2010	T/C	Transition	72	0.0278	ref|XP_002737739.1| PREDICTED: Temporarily Assigned Gene name family member (tag-163)-like [Saccoglossus kowalevskii]	7e-22	-	-
isotig00054	2880	A/T	Transvertion	71	0.0282	ref|XP_002737739.1| PREDICTED: Temporarily Assigned Gene name family member (tag-163)-like [Saccoglossus kowalevskii]	7e-22	-	-
isotig00054	2317	T/C	Transition	70	0.0286	ref|XP_002737739.1| PREDICTED: Temporarily Assigned Gene name family member (tag-163)-like [Saccoglossus kowalevskii]	7e-22	-	-
isotig00054	2429	T/C	Transition	69	0.029	ref|XP_002737739.1| PREDICTED: Temporarily Assigned Gene name family member (tag-163)-like [Saccoglossus kowalevskii]	7e-22	-	-
isotig00054	2459	A/T	Transvertion	69	0.029	ref|XP_002737739.1| PREDICTED: Temporarily Assigned Gene name family member (tag-163)-like [Saccoglossus kowalevskii]	7e-22	-	-
isotig00054	2367	C/T	Transition	69	0.029	ref|XP_002737739.1| PREDICTED: Temporarily Assigned Gene name family member (tag-163)-like [Saccoglossus kowalevskii]	7e-22	-	-
isotig00054	2898	A/G	Transition	69	0.029	ref|XP_002737739.1| PREDICTED: Temporarily Assigned Gene name family member (tag-163)-like [Saccoglossus kowalevskii]	7e-22	-	-
isotig00054	2900	A/G	Transition	68	0.0294	ref|XP_002737739.1| PREDICTED: Temporarily Assigned Gene name family member (tag-163)-like [Saccoglossus kowalevskii]	7e-22	-	-
isotig00054	1852	A/G	Transition	67	0.0299	ref|XP_002737739.1| PREDICTED: Temporarily Assigned Gene name family member (tag-163)-like [Saccoglossus kowalevskii]	7e-22	-	-
isotig00054	1768	G/A	Transition	67	0.0299	ref|XP_002737739.1| PREDICTED: Temporarily Assigned Gene name family member (tag-163)-like [Saccoglossus kowalevskii]	7e-22	-	-
isotig00054	2259	A/T	Transvertion	66	0.0152	ref|XP_002737739.1| PREDICTED: Temporarily Assigned Gene name family member (tag-163)-like [Saccoglossus kowalevskii]	7e-22	-	-
isotig00054	2259	A/G	Transition	66	0.0152	ref|XP_002737739.1| PREDICTED: Temporarily Assigned Gene name family member (tag-163)-like [Saccoglossus kowalevskii]	7e-22	-	-
isotig00054	2011	T/C	Transition	71	0.0986	ref|XP_002737739.1| PREDICTED: Temporarily Assigned Gene name family member (tag-163)-like [Saccoglossus kowalevskii]	7e-22	-	-
isotig00054	2587	T/G	Transvertion	65	0.0154	ref|XP_002737739.1| PREDICTED: Temporarily Assigned Gene name family member (tag-163)-like [Saccoglossus kowalevskii]	7e-22	-	-
isotig00054	2587	T/C	Transition	65	0.0154	ref|XP_002737739.1| PREDICTED: Temporarily Assigned Gene name family member (tag-163)-like [Saccoglossus kowalevskii]	7e-22	-	-
isotig00054	2311	C/T	Transition	66	0.0455	ref|XP_002737739.1| PREDICTED: Temporarily Assigned Gene name family member (tag-163)-like [Saccoglossus kowalevskii]	7e-22	-	-
isotig00054	2588	G/T	Transvertion	65	0.0308	ref|XP_002737739.1| PREDICTED: Temporarily Assigned Gene name family member (tag-163)-like [Saccoglossus kowalevskii]	7e-22	-	-
isotig00054	2303	T/G	Transvertion	64	0.0313	ref|XP_002737739.1| PREDICTED: Temporarily Assigned Gene name family member (tag-163)-like [Saccoglossus kowalevskii]	7e-22	-	-
isotig00054	2627	T/C	Transition	63	0.0159	ref|XP_002737739.1| PREDICTED: Temporarily Assigned Gene name family member (tag-163)-like [Saccoglossus kowalevskii]	7e-22	-	-
isotig00054	2627	T/A	Transvertion	63	0.0159	ref|XP_002737739.1| PREDICTED: Temporarily Assigned Gene name family member (tag-163)-like [Saccoglossus kowalevskii]	7e-22	-	-
isotig00054	2661	C/T	Transition	66	0.1212	ref|XP_002737739.1| PREDICTED: Temporarily Assigned Gene name family member (tag-163)-like [Saccoglossus kowalevskii]	7e-22	-	-
isotig00054	2204	C/T	Transition	63	0.0794	ref|XP_002737739.1| PREDICTED: Temporarily Assigned Gene name family member (tag-163)-like [Saccoglossus kowalevskii]	7e-22	-	-
isotig00054	3058	C/A	Transvertion	59	0.0339	ref|XP_002737739.1| PREDICTED: Temporarily Assigned Gene name family member (tag-163)-like [Saccoglossus kowalevskii]	7e-22	-	-
isotig00054	3061	T/C	Transition	59	0.0339	ref|XP_002737739.1| PREDICTED: Temporarily Assigned Gene name family member (tag-163)-like [Saccoglossus kowalevskii]	7e-22	-	-
isotig00054	2097	C/A	Transvertion	58	0.0172	ref|XP_002737739.1| PREDICTED: Temporarily Assigned Gene name family member (tag-163)-like [Saccoglossus kowalevskii]	7e-22	-	-
isotig00054	2097	C/G	Transvertion	58	0.0172	ref|XP_002737739.1| PREDICTED: Temporarily Assigned Gene name family member (tag-163)-like [Saccoglossus kowalevskii]	7e-22	-	-
isotig00054	2056	C/T	Transition	74	0.3108	ref|XP_002737739.1| PREDICTED: Temporarily Assigned Gene name family member (tag-163)-like [Saccoglossus kowalevskii]	7e-22	-	-
isotig00054	2949	A/G	Transition	52	0.0385	ref|XP_002737739.1| PREDICTED: Temporarily Assigned Gene name family member (tag-163)-like [Saccoglossus kowalevskii]	7e-22	-	-
isotig00054	3274	A/G	Transition	51	0.0196	ref|XP_002737739.1| PREDICTED: Temporarily Assigned Gene name family member (tag-163)-like [Saccoglossus kowalevskii]	7e-22	-	-
isotig00054	3274	A/C	Transvertion	51	0.0196	ref|XP_002737739.1| PREDICTED: Temporarily Assigned Gene name family member (tag-163)-like [Saccoglossus kowalevskii]	7e-22	-	-
isotig00054	2874	C/G	Transvertion	71	0.3099	ref|XP_002737739.1| PREDICTED: Temporarily Assigned Gene name family member (tag-163)-like [Saccoglossus kowalevskii]	7e-22	-	-
isotig00054	2991	T/C	Transition	65	0.2769	ref|XP_002737739.1| PREDICTED: Temporarily Assigned Gene name family member (tag-163)-like [Saccoglossus kowalevskii]	7e-22	-	-
isotig00054	2948	T/G	Transvertion	47	0.0851	ref|XP_002737739.1| PREDICTED: Temporarily Assigned Gene name family member (tag-163)-like [Saccoglossus kowalevskii]	7e-22	-	-
isotig00054	2948	T/A	Transvertion	47	0.1489	ref|XP_002737739.1| PREDICTED: Temporarily Assigned Gene name family member (tag-163)-like [Saccoglossus kowalevskii]	7e-22	-	-
isotig00054	1700	A/G	Transition	62	0.4032	ref|XP_002737739.1| PREDICTED: Temporarily Assigned Gene name family member (tag-163)-like [Saccoglossus kowalevskii]	7e-22	-	-
isotig00054	3384	A/G	Transition	39	0.0513	ref|XP_002737739.1| PREDICTED: Temporarily Assigned Gene name family member (tag-163)-like [Saccoglossus kowalevskii]	7e-22	-	-
isotig00054	2946	A/T	Transvertion	47	0.234	ref|XP_002737739.1| PREDICTED: Temporarily Assigned Gene name family member (tag-163)-like [Saccoglossus kowalevskii]	7e-22	-	-
isotig00054	2615	G/A	Transition	64	0.4531	ref|XP_002737739.1| PREDICTED: Temporarily Assigned Gene name family member (tag-163)-like [Saccoglossus kowalevskii]	7e-22	-	-
isotig00054	3386	A/C	Transvertion	36	0.0278	ref|XP_002737739.1| PREDICTED: Temporarily Assigned Gene name family member (tag-163)-like [Saccoglossus kowalevskii]	7e-22	-	-
isotig00054	3386	A/G	Transition	36	0.0833	ref|XP_002737739.1| PREDICTED: Temporarily Assigned Gene name family member (tag-163)-like [Saccoglossus kowalevskii]	7e-22	-	-
isotig00054	1639	A/T	Transvertion	56	0.4286	ref|XP_002737739.1| PREDICTED: Temporarily Assigned Gene name family member (tag-163)-like [Saccoglossus kowalevskii]	7e-22	-	-
isotig00054	3823	A/G	Transition	28	0.1071	ref|XP_002737739.1| PREDICTED: Temporarily Assigned Gene name family member (tag-163)-like [Saccoglossus kowalevskii]	7e-22	-	-
isotig00054	3837	A/G	Transition	28	0.1071	ref|XP_002737739.1| PREDICTED: Temporarily Assigned Gene name family member (tag-163)-like [Saccoglossus kowalevskii]	7e-22	-	-
isotig00054	3679	A/G	Transition	26	0.0385	ref|XP_002737739.1| PREDICTED: Temporarily Assigned Gene name family member (tag-163)-like [Saccoglossus kowalevskii]	7e-22	-	-
isotig00054	3678	C/A	Transvertion	26	0.0385	ref|XP_002737739.1| PREDICTED: Temporarily Assigned Gene name family member (tag-163)-like [Saccoglossus kowalevskii]	7e-22	-	-
isotig00054	3679	A/T	Transvertion	26	0.0385	ref|XP_002737739.1| PREDICTED: Temporarily Assigned Gene name family member (tag-163)-like [Saccoglossus kowalevskii]	7e-22	-	-
isotig00054	3678	C/G	Transvertion	26	0.0385	ref|XP_002737739.1| PREDICTED: Temporarily Assigned Gene name family member (tag-163)-like [Saccoglossus kowalevskii]	7e-22	-	-
isotig00054	3678	C/T	Transition	26	0.0385	ref|XP_002737739.1| PREDICTED: Temporarily Assigned Gene name family member (tag-163)-like [Saccoglossus kowalevskii]	7e-22	-	-
isotig00054	3737	A/T	Transvertion	25	0.04	ref|XP_002737739.1| PREDICTED: Temporarily Assigned Gene name family member (tag-163)-like [Saccoglossus kowalevskii]	7e-22	-	-
isotig00054	3951	A/G	Transition	26	0.1154	ref|XP_002737739.1| PREDICTED: Temporarily Assigned Gene name family member (tag-163)-like [Saccoglossus kowalevskii]	7e-22	-	-
isotig00054	3737	A/C	Transvertion	25	0.32	ref|XP_002737739.1| PREDICTED: Temporarily Assigned Gene name family member (tag-163)-like [Saccoglossus kowalevskii]	7e-22	-	-
isotig00054	3777	T/C	Transition	24	0.3333	ref|XP_002737739.1| PREDICTED: Temporarily Assigned Gene name family member (tag-163)-like [Saccoglossus kowalevskii]	7e-22	-	-
isotig00054	3485	T/A	Transvertion	15	0.1333	ref|XP_002737739.1| PREDICTED: Temporarily Assigned Gene name family member (tag-163)-like [Saccoglossus kowalevskii]	7e-22	-	-
isotig00054	3473	C/T	Transition	15	0.2	ref|XP_002737739.1| PREDICTED: Temporarily Assigned Gene name family member (tag-163)-like [Saccoglossus kowalevskii]	7e-22	-	-
isotig00054	3401	T/A	Transvertion	11	0.1818	ref|XP_002737739.1| PREDICTED: Temporarily Assigned Gene name family member (tag-163)-like [Saccoglossus kowalevskii]	7e-22	-	-
isotig00054	3400	A/T	Transvertion	10	0.2	ref|XP_002737739.1| PREDICTED: Temporarily Assigned Gene name family member (tag-163)-like [Saccoglossus kowalevskii]	7e-22	-	-
isotig00054	1408	T/C	Transition	8	0.25	ref|XP_002737739.1| PREDICTED: Temporarily Assigned Gene name family member (tag-163)-like [Saccoglossus kowalevskii]	7e-22	-	-
isotig00054	1281	A/G	Transition	7	0.4286	ref|XP_002737739.1| PREDICTED: Temporarily Assigned Gene name family member (tag-163)-like [Saccoglossus kowalevskii]	7e-22	-	-
isotig00055	2136	G/A	Transition	18	0.1111	-	-	-	-
isotig00055	2410	A/G	Transition	16	0.125	-	-	-	-
isotig00055	1951	A/G	Transition	15	0.2	-	-	-	-
isotig00055	1716	C/T	Transition	14	0.1429	-	-	-	-
isotig00055	2436	A/G	Transition	16	0.3125	-	-	-	-
isotig00055	84	C/T	Transition	14	0.2143	-	-	-	-
isotig00055	2511	A/G	Transition	13	0.1538	-	-	-	-
isotig00055	2058	G/A	Transition	14	0.2857	-	-	-	-
isotig00055	1974	G/A	Transition	15	0.4	-	-	-	-
isotig00055	1680	G/T	Transvertion	15	0.4	-	-	-	-
isotig00055	2460	C/T	Transition	14	0.3571	-	-	-	-
isotig00055	1640	A/G	Transition	13	0.3077	-	-	-	-
isotig00055	251	C/T	Transition	12	0.25	-	-	-	-
isotig00055	249	C/T	Transition	12	0.25	-	-	-	-
isotig00055	2517	G/A	Transition	11	0.1818	-	-	-	-
isotig00055	2526	G/T	Transvertion	11	0.1818	-	-	-	-
isotig00055	2557	C/A	Transvertion	11	0.1818	-	-	-	-
isotig00055	240	C/T	Transition	13	0.5385	-	-	-	-
isotig00055	3003	C/T	Transition	11	0.4545	-	-	-	-
isotig00055	1194	T/C	Transition	8	0.25	-	-	-	-
isotig00055	2937	G/T	Transvertion	10	0.5	-	-	-	-
isotig00055	2865	A/T	Transvertion	9	0.4444	-	-	-	-
isotig00055	2811	C/T	Transition	7	0.2857	-	-	-	-
isotig00055	2826	T/C	Transition	6	0.5	-	-	-	-
isotig00055	2712	G/C	Transvertion	4	0.25	-	-	-	-
isotig00055	2712	G/A	Transition	4	0.25	-	-	-	-
isotig00055	3319	A/G	Transition	5	0.6	-	-	-	-
isotig00055	3918	T/A	Transvertion	4	0.5	-	-	-	-
isotig00055	2751	C/T	Transition	4	0.5	-	-	-	-
isotig00055	2745	G/A	Transition	4	0.5	-	-	-	-
isotig09308	331	A/G	Transition	13	0.1538	-	-	-	-
isotig09308	348	T/G	Transvertion	13	0.1538	-	-	-	-
isotig09308	506	A/G	Transition	7	0.2857	-	-	-	-
isotig08542	155	A/G	Transition	7	0.5714	-	-	-	-
isotig13248	535	T/C	Transition	9	0.2222	ref|XP_001016291.1| Viral A-type inclusion protein repeat containing protein [Tetrahymena thermophila] gb|EAR96046.1| Viral A-type inclusion protein repeat containing protein [Tetrahymena thermophila SB210]	1e-39	-	-
isotig13248	608	A/G	Transition	8	0.375	ref|XP_001016291.1| Viral A-type inclusion protein repeat containing protein [Tetrahymena thermophila] gb|EAR96046.1| Viral A-type inclusion protein repeat containing protein [Tetrahymena thermophila SB210]	1e-39	-	-
isotig02000	945	A/G	Transition	67	0.0299	ref|XP_785178.2| PREDICTED: similar to Rtdr1-prov protein [Strongylocentrotus purpuratus] ref|XP_001177916.1| PREDICTED: similar to Rtdr1-prov protein [Strongylocentrotus purpuratus]	1e-20	-	-
isotig02000	940	G/A	Transition	66	0.0455	ref|XP_785178.2| PREDICTED: similar to Rtdr1-prov protein [Strongylocentrotus purpuratus] ref|XP_001177916.1| PREDICTED: similar to Rtdr1-prov protein [Strongylocentrotus purpuratus]	1e-20	-	-
isotig02000	929	A/G	Transition	65	0.0462	ref|XP_785178.2| PREDICTED: similar to Rtdr1-prov protein [Strongylocentrotus purpuratus] ref|XP_001177916.1| PREDICTED: similar to Rtdr1-prov protein [Strongylocentrotus purpuratus]	1e-20	-	-
isotig02000	1052	T/G	Transvertion	63	0.0317	ref|XP_785178.2| PREDICTED: similar to Rtdr1-prov protein [Strongylocentrotus purpuratus] ref|XP_001177916.1| PREDICTED: similar to Rtdr1-prov protein [Strongylocentrotus purpuratus]	1e-20	-	-
isotig02000	791	A/G	Transition	57	0.0351	ref|XP_785178.2| PREDICTED: similar to Rtdr1-prov protein [Strongylocentrotus purpuratus] ref|XP_001177916.1| PREDICTED: similar to Rtdr1-prov protein [Strongylocentrotus purpuratus]	1e-20	-	-
isotig02000	790	A/G	Transition	57	0.0351	ref|XP_785178.2| PREDICTED: similar to Rtdr1-prov protein [Strongylocentrotus purpuratus] ref|XP_001177916.1| PREDICTED: similar to Rtdr1-prov protein [Strongylocentrotus purpuratus]	1e-20	-	-
isotig02000	785	C/T	Transition	57	0.0351	ref|XP_785178.2| PREDICTED: similar to Rtdr1-prov protein [Strongylocentrotus purpuratus] ref|XP_001177916.1| PREDICTED: similar to Rtdr1-prov protein [Strongylocentrotus purpuratus]	1e-20	-	-
isotig02000	785	C/A	Transvertion	57	0.1053	ref|XP_785178.2| PREDICTED: similar to Rtdr1-prov protein [Strongylocentrotus purpuratus] ref|XP_001177916.1| PREDICTED: similar to Rtdr1-prov protein [Strongylocentrotus purpuratus]	1e-20	-	-
isotig02000	1134	T/C	Transition	51	0.0196	ref|XP_785178.2| PREDICTED: similar to Rtdr1-prov protein [Strongylocentrotus purpuratus] ref|XP_001177916.1| PREDICTED: similar to Rtdr1-prov protein [Strongylocentrotus purpuratus]	1e-20	-	-
isotig02000	1223	A/G	Transition	47	0.0213	ref|XP_785178.2| PREDICTED: similar to Rtdr1-prov protein [Strongylocentrotus purpuratus] ref|XP_001177916.1| PREDICTED: similar to Rtdr1-prov protein [Strongylocentrotus purpuratus]	1e-20	-	-
isotig02000	1223	A/C	Transvertion	47	0.0213	ref|XP_785178.2| PREDICTED: similar to Rtdr1-prov protein [Strongylocentrotus purpuratus] ref|XP_001177916.1| PREDICTED: similar to Rtdr1-prov protein [Strongylocentrotus purpuratus]	1e-20	-	-
isotig02000	1327	T/C	Transition	40	0.025	ref|XP_785178.2| PREDICTED: similar to Rtdr1-prov protein [Strongylocentrotus purpuratus] ref|XP_001177916.1| PREDICTED: similar to Rtdr1-prov protein [Strongylocentrotus purpuratus]	1e-20	-	-
isotig02000	1327	T/G	Transvertion	40	0.025	ref|XP_785178.2| PREDICTED: similar to Rtdr1-prov protein [Strongylocentrotus purpuratus] ref|XP_001177916.1| PREDICTED: similar to Rtdr1-prov protein [Strongylocentrotus purpuratus]	1e-20	-	-
isotig02000	1326	A/G	Transition	40	0.05	ref|XP_785178.2| PREDICTED: similar to Rtdr1-prov protein [Strongylocentrotus purpuratus] ref|XP_001177916.1| PREDICTED: similar to Rtdr1-prov protein [Strongylocentrotus purpuratus]	1e-20	-	-
isotig02000	846	T/C	Transition	60	0.3833	ref|XP_785178.2| PREDICTED: similar to Rtdr1-prov protein [Strongylocentrotus purpuratus] ref|XP_001177916.1| PREDICTED: similar to Rtdr1-prov protein [Strongylocentrotus purpuratus]	1e-20	-	-
isotig02000	1375	T/C	Transition	36	0.0556	ref|XP_785178.2| PREDICTED: similar to Rtdr1-prov protein [Strongylocentrotus purpuratus] ref|XP_001177916.1| PREDICTED: similar to Rtdr1-prov protein [Strongylocentrotus purpuratus]	1e-20	-	-
isotig02000	1134	T/A	Transvertion	51	0.3529	ref|XP_785178.2| PREDICTED: similar to Rtdr1-prov protein [Strongylocentrotus purpuratus] ref|XP_001177916.1| PREDICTED: similar to Rtdr1-prov protein [Strongylocentrotus purpuratus]	1e-20	-	-
isotig02000	1426	C/T	Transition	31	0.0645	ref|XP_785178.2| PREDICTED: similar to Rtdr1-prov protein [Strongylocentrotus purpuratus] ref|XP_001177916.1| PREDICTED: similar to Rtdr1-prov protein [Strongylocentrotus purpuratus]	1e-20	-	-
isotig02000	1407	G/A	Transition	34	0.3529	ref|XP_785178.2| PREDICTED: similar to Rtdr1-prov protein [Strongylocentrotus purpuratus] ref|XP_001177916.1| PREDICTED: similar to Rtdr1-prov protein [Strongylocentrotus purpuratus]	1e-20	-	-
isotig02000	166	A/C	Transvertion	14	0.1429	ref|XP_785178.2| PREDICTED: similar to Rtdr1-prov protein [Strongylocentrotus purpuratus] ref|XP_001177916.1| PREDICTED: similar to Rtdr1-prov protein [Strongylocentrotus purpuratus]	1e-20	-	-
isotig02000	1536	C/T	Transition	13	0.1538	ref|XP_785178.2| PREDICTED: similar to Rtdr1-prov protein [Strongylocentrotus purpuratus] ref|XP_001177916.1| PREDICTED: similar to Rtdr1-prov protein [Strongylocentrotus purpuratus]	1e-20	-	-
isotig02000	289	C/T	Transition	13	0.2308	ref|XP_785178.2| PREDICTED: similar to Rtdr1-prov protein [Strongylocentrotus purpuratus] ref|XP_001177916.1| PREDICTED: similar to Rtdr1-prov protein [Strongylocentrotus purpuratus]	1e-20	-	-
isotig02000	475	C/T	Transition	11	0.2727	ref|XP_785178.2| PREDICTED: similar to Rtdr1-prov protein [Strongylocentrotus purpuratus] ref|XP_001177916.1| PREDICTED: similar to Rtdr1-prov protein [Strongylocentrotus purpuratus]	1e-20	-	-
isotig02000	538	A/T	Transvertion	10	0.4	ref|XP_785178.2| PREDICTED: similar to Rtdr1-prov protein [Strongylocentrotus purpuratus] ref|XP_001177916.1| PREDICTED: similar to Rtdr1-prov protein [Strongylocentrotus purpuratus]	1e-20	-	-
isotig02000	512	T/C	Transition	9	0.3333	ref|XP_785178.2| PREDICTED: similar to Rtdr1-prov protein [Strongylocentrotus purpuratus] ref|XP_001177916.1| PREDICTED: similar to Rtdr1-prov protein [Strongylocentrotus purpuratus]	1e-20	-	-
isotig02000	507	C/T	Transition	9	0.3333	ref|XP_785178.2| PREDICTED: similar to Rtdr1-prov protein [Strongylocentrotus purpuratus] ref|XP_001177916.1| PREDICTED: similar to Rtdr1-prov protein [Strongylocentrotus purpuratus]	1e-20	-	-
isotig02000	550	T/C	Transition	9	0.4444	ref|XP_785178.2| PREDICTED: similar to Rtdr1-prov protein [Strongylocentrotus purpuratus] ref|XP_001177916.1| PREDICTED: similar to Rtdr1-prov protein [Strongylocentrotus purpuratus]	1e-20	-	-
isotig06060	175	T/A	Transvertion	15	0.1333	-	-	-	-
isotig06060	152	A/C	Transvertion	15	0.2	-	-	-	-
isotig06060	156	C/G	Transvertion	15	0.2	-	-	-	-
isotig06060	174	A/T	Transvertion	15	0.3333	-	-	-	-
isotig06060	555	T/C	Transition	9	0.3333	-	-	-	-
isotig08865	215	T/C	Transition	5	0.4	gb|AAN05591.1| ribosomal protein L7 [Argopecten irradians]	2e-53	-	-
isotig15930	348	A/G	Transition	70	0.0286	-	-	-	-
isotig15930	345	T/C	Transition	69	0.029	-	-	-	-
isotig15930	359	T/C	Transition	69	0.0435	-	-	-	-
isotig15930	342	G/A	Transition	68	0.0294	-	-	-	-
isotig15930	331	G/A	Transition	68	0.0294	-	-	-	-
isotig15930	320	T/A	Transvertion	67	0.0149	-	-	-	-
isotig15930	384	T/A	Transvertion	67	0.0299	-	-	-	-
isotig15930	360	A/T	Transvertion	69	0.0725	-	-	-	-
isotig15930	352	G/A	Transition	70	0.1	-	-	-	-
isotig15930	314	T/G	Transvertion	67	0.0597	-	-	-	-
isotig15930	398	C/T	Transition	64	0.0313	-	-	-	-
isotig15930	320	T/G	Transvertion	67	0.0896	-	-	-	-
isotig15930	321	G/T	Transvertion	67	0.0896	-	-	-	-
isotig15930	425	A/T	Transvertion	57	0.0351	-	-	-	-
isotig15930	431	T/C	Transition	56	0.0536	-	-	-	-
isotig15930	432	G/T	Transvertion	55	0.0545	-	-	-	-
isotig15930	201	G/A	Transition	54	0.0556	-	-	-	-
isotig15930	140	A/G	Transition	48	0.0208	-	-	-	-
isotig15930	140	A/T	Transvertion	48	0.0208	-	-	-	-
isotig15930	165	A/T	Transvertion	51	0.1176	-	-	-	-
isotig15930	107	A/G	Transition	48	0.125	-	-	-	-
isotig15930	86	C/T	Transition	45	0.0667	-	-	-	-
isotig15930	71	G/C	Transvertion	42	0.119	-	-	-	-
isotig15930	489	A/G	Transition	38	0.0526	-	-	-	-
isotig15930	557	C/A	Transvertion	33	0.0909	-	-	-	-
isotig07409	388	A/G	Transition	6	0.3333	-	-	-	-
isotig05459	437	A/C	Transvertion	10	0.2	-	-	-	-
isotig05459	436	A/T	Transvertion	10	0.3	-	-	-	-
isotig05459	548	C/T	Transition	10	0.3	-	-	-	-
isotig05459	559	G/T	Transvertion	11	0.4545	-	-	-	-
isotig05459	524	C/A	Transvertion	10	0.4	-	-	-	-
isotig05459	301	T/G	Transvertion	7	0.4286	-	-	-	-
isotig02005	661	A/G	Transition	14	0.1429	-	-	-	-
isotig02005	832	A/G	Transition	9	0.2222	-	-	-	-
isotig02005	429	A/C	Transvertion	13	0.5385	-	-	-	-
isotig02005	291	G/A	Transition	7	0.2857	-	-	-	-
isotig02005	363	T/C	Transition	8	0.5	-	-	-	-
isotig02791	1181	A/G	Transition	18	0.1111	-	-	-	-
isotig02791	963	C/T	Transition	18	0.1667	-	-	-	-
isotig02791	1014	G/C	Transvertion	18	0.4444	-	-	-	-
isotig02791	452	A/G	Transition	8	0.25	-	-	-	-
isotig02791	69	G/A	Transition	8	0.375	-	-	-	-
isotig02791	397	A/G	Transition	7	0.2857	-	-	-	-
isotig02791	687	T/G	Transvertion	8	0.5	-	-	-	-
isotig02791	521	T/C	Transition	6	0.3333	-	-	-	-
isotig02791	286	G/A	Transition	4	0.5	-	-	-	-
isotig02788	750	A/G	Transition	11	0.1818	-	-	-	-
isotig02788	893	C/T	Transition	10	0.2	-	-	-	-
isotig02788	237	T/C	Transition	4	0.5	-	-	-	-
isotig02788	234	C/G	Transvertion	4	0.5	-	-	-	-
isotig02656	1132	G/A	Transition	13	0.2308	gb|ABU86742.1| Kruppel-like factor [Haliotis diversicolor]	1e-19	-	-
isotig06415	643	T/C	Transition	66	0.0455	-	-	-	-
isotig06415	508	A/T	Transvertion	58	0.1897	-	-	-	-
isotig06415	510	C/T	Transition	58	0.1897	-	-	-	-
isotig06415	849	A/G	Transition	39	0.2308	-	-	-	-
isotig06415	911	T/C	Transition	32	0.0625	-	-	-	-
isotig06415	412	G/A	Transition	22	0.1818	-	-	-	-
isotig06415	439	C/G	Transvertion	23	0.4783	-	-	-	-
isotig06415	954	A/G	Transition	10	0.2	-	-	-	-
isotig06415	180	G/C	Transvertion	4	0.5	-	-	-	-
isotig00945	948	A/G	Transition	16	0.125	gb|ABI84193.2| amyloid precursor protein [Doryteuthis pealeii]	2e-77	-	-
isotig00945	1076	T/C	Transition	16	0.125	gb|ABI84193.2| amyloid precursor protein [Doryteuthis pealeii]	2e-77	-	-
isotig00945	990	G/A	Transition	16	0.1875	gb|ABI84193.2| amyloid precursor protein [Doryteuthis pealeii]	2e-77	-	-
isotig00945	237	A/C	Transvertion	13	0.2308	gb|ABI84193.2| amyloid precursor protein [Doryteuthis pealeii]	2e-77	-	-
isotig00945	1229	C/T	Transition	12	0.1667	gb|ABI84193.2| amyloid precursor protein [Doryteuthis pealeii]	2e-77	-	-
isotig00945	877	T/C	Transition	12	0.25	gb|ABI84193.2| amyloid precursor protein [Doryteuthis pealeii]	2e-77	-	-
isotig00945	532	C/T	Transition	11	0.4545	gb|ABI84193.2| amyloid precursor protein [Doryteuthis pealeii]	2e-77	-	-
isotig00945	526	C/T	Transition	10	0.5	gb|ABI84193.2| amyloid precursor protein [Doryteuthis pealeii]	2e-77	-	-
isotig11442	124	T/A	Transvertion	11	0.0909	-	-	-	-
isotig11442	98	G/T	Transvertion	12	0.5	-	-	-	-
isotig11442	42	G/C	Transvertion	12	0.5	-	-	-	-
isotig11442	124	T/C	Transition	11	0.4545	-	-	-	-
isotig11442	146	C/T	Transition	11	0.5455	-	-	-	-
isotig11442	145	A/T	Transvertion	11	0.5455	-	-	-	-
isotig11442	14	G/C	Transvertion	7	0.4286	-	-	-	-
isotig01385	483	C/T	Transition	12	0.1667	-	-	-	-
isotig01385	484	T/C	Transition	12	0.1667	-	-	-	-
isotig01385	397	A/G	Transition	10	0.2	-	-	-	-
isotig01385	1369	T/C	Transition	9	0.3333	-	-	-	-
isotig01385	1386	T/G	Transvertion	9	0.3333	-	-	-	-
isotig01385	1360	A/G	Transition	8	0.25	-	-	-	-
isotig01385	1189	G/A	Transition	8	0.25	-	-	-	-
isotig01385	1426	T/C	Transition	8	0.25	-	-	-	-
isotig01385	1414	G/A	Transition	8	0.25	-	-	-	-
isotig01385	1330	A/G	Transition	8	0.375	-	-	-	-
isotig01385	1174	C/T	Transition	8	0.375	-	-	-	-
isotig01385	1231	A/T	Transvertion	7	0.2857	-	-	-	-
isotig01385	1537	G/A	Transition	6	0.3333	-	-	-	-
isotig18594	233	A/G	Transition	20	0.1	ref|XP_001636809.1| predicted protein [Nematostella vectensis] gb|EDO44746.1| predicted protein [Nematostella vectensis]	1e-19	-	-
isotig18594	164	C/G	Transvertion	19	0.1053	ref|XP_001636809.1| predicted protein [Nematostella vectensis] gb|EDO44746.1| predicted protein [Nematostella vectensis]	1e-19	-	-
isotig01457	393	T/C	Transition	5	0.4	ref|XP_002737163.1| PREDICTED: atonal homolog 8-like [Saccoglossus kowalevskii]	2e-19	-	-
isotig01460	333	A/C	Transvertion	11	0.1818	-	-	-	-
isotig01460	267	T/C	Transition	11	0.1818	-	-	-	-
isotig01460	358	C/T	Transition	10	0.2	-	-	-	-
isotig01460	908	G/T	Transvertion	3	0.6667	-	-	-	-
isotig15775	410	G/C	Transvertion	8	0.25	-	-	-	-
isotig15775	395	G/A	Transition	6	0.3333	-	-	-	-
isotig00138	1878	T/G	Transvertion	12	0.0833	-	-	-	-
isotig00138	1878	T/C	Transition	12	0.0833	-	-	-	-
isotig00138	1846	A/G	Transition	12	0.1667	-	-	-	-
isotig00138	1911	C/T	Transition	11	0.1818	-	-	-	-
isotig00138	1825	C/T	Transition	12	0.3333	-	-	-	-
isotig00138	1921	T/G	Transvertion	10	0.2	-	-	-	-
isotig00138	1939	A/C	Transvertion	10	0.2	-	-	-	-
isotig00138	1969	T/C	Transition	10	0.2	-	-	-	-
isotig00138	893	C/A	Transvertion	9	0.1111	-	-	-	-
isotig00138	2623	T/G	Transvertion	9	0.2222	-	-	-	-
isotig00138	893	C/T	Transition	9	0.2222	-	-	-	-
isotig00138	2083	A/G	Transition	9	0.2222	-	-	-	-
isotig00138	2029	C/T	Transition	9	0.2222	-	-	-	-
isotig00138	2529	C/T	Transition	8	0.125	-	-	-	-
isotig00138	2529	C/G	Transvertion	8	0.125	-	-	-	-
isotig00138	1980	G/A	Transition	11	0.4545	-	-	-	-
isotig00138	2561	G/A	Transition	8	0.25	-	-	-	-
isotig00138	731	A/C	Transvertion	7	0.2857	-	-	-	-
isotig00138	684	C/T	Transition	7	0.2857	-	-	-	-
isotig00138	738	T/C	Transition	7	0.2857	-	-	-	-
isotig00138	2678	G/A	Transition	7	0.2857	-	-	-	-
isotig00138	974	A/G	Transition	7	0.2857	-	-	-	-
isotig00138	2087	T/C	Transition	9	0.5556	-	-	-	-
isotig00138	2649	T/C	Transition	8	0.5	-	-	-	-
isotig00138	850	A/G	Transition	7	0.4286	-	-	-	-
isotig00138	837	T/C	Transition	7	0.4286	-	-	-	-
isotig00138	2301	T/C	Transition	6	0.3333	-	-	-	-
isotig00138	2472	A/G	Transition	6	0.3333	-	-	-	-
isotig00138	2448	G/A	Transition	6	0.5	-	-	-	-
isotig00138	2466	A/C	Transvertion	6	0.5	-	-	-	-
isotig00138	2331	A/T	Transvertion	6	0.5	-	-	-	-
isotig00138	574	C/A	Transvertion	5	0.4	-	-	-	-
isotig00138	557	C/T	Transition	5	0.4	-	-	-	-
isotig00138	2473	T/G	Transvertion	6	0.6667	-	-	-	-
isotig00138	2150	T/G	Transvertion	4	0.5	-	-	-	-
isotig03050	709	T/C	Transition	34	0.1765	-	-	-	-
isotig03050	807	G/T	Transvertion	28	0.0357	-	-	-	-
isotig03050	807	G/A	Transition	28	0.0357	-	-	-	-
isotig03050	856	T/G	Transvertion	25	0.2	-	-	-	-
isotig03050	905	A/G	Transition	19	0.1579	-	-	-	-
isotig03050	1172	C/T	Transition	17	0.1765	-	-	-	-
isotig03050	1068	A/G	Transition	18	0.2778	-	-	-	-
isotig03050	1193	C/T	Transition	15	0.1333	-	-	-	-
isotig03050	1252	T/C	Transition	15	0.1333	-	-	-	-
isotig03050	1185	G/T	Transvertion	16	0.375	-	-	-	-
isotig03050	1266	A/G	Transition	15	0.3333	-	-	-	-
isotig03050	951	G/A	Transition	10	0.2	-	-	-	-
isotig03050	1291	G/A	Transition	10	0.2	-	-	-	-
isotig03050	364	G/A	Transition	4	0.5	-	-	-	-
isotig05073	263	T/G	Transvertion	6	0.3333	-	-	-	-
isotig05073	328	A/G	Transition	6	0.5	-	-	-	-
isotig03436	127	C/T	Transition	4	0.5	-	-	-	-
isotig03436	1033	G/A	Transition	4	0.5	-	-	-	-
isotig25923	167	C/T	Transition	15	0.1333	-	-	-	-
isotig25923	91	C/T	Transition	15	0.1333	-	-	-	-
isotig25923	295	C/A	Transvertion	14	0.1429	-	-	-	-
isotig09604	657	T/C	Transition	4	0.5	-	-	-	-
isotig09604	523	C/T	Transition	4	0.5	-	-	-	-
isotig03969	330	T/C	Transition	5	0.4	-	-	-	-
isotig01276	369	C/T	Transition	14	0.1429	ref|XP_002737335.1| PREDICTED: SWI/SNF-related matrix-associated actin-dependent regulator of chromatin a5-like [Saccoglossus kowalevskii]	2e-88	-	-
isotig01276	368	G/C	Transvertion	14	0.1429	ref|XP_002737335.1| PREDICTED: SWI/SNF-related matrix-associated actin-dependent regulator of chromatin a5-like [Saccoglossus kowalevskii]	2e-88	-	-
isotig01276	349	T/A	Transvertion	13	0.1538	ref|XP_002737335.1| PREDICTED: SWI/SNF-related matrix-associated actin-dependent regulator of chromatin a5-like [Saccoglossus kowalevskii]	2e-88	-	-
isotig01276	1668	T/C	Transition	12	0.25	ref|XP_002737335.1| PREDICTED: SWI/SNF-related matrix-associated actin-dependent regulator of chromatin a5-like [Saccoglossus kowalevskii]	2e-88	-	-
isotig01276	1577	G/A	Transition	11	0.1818	ref|XP_002737335.1| PREDICTED: SWI/SNF-related matrix-associated actin-dependent regulator of chromatin a5-like [Saccoglossus kowalevskii]	2e-88	-	-
isotig01276	1616	G/A	Transition	11	0.1818	ref|XP_002737335.1| PREDICTED: SWI/SNF-related matrix-associated actin-dependent regulator of chromatin a5-like [Saccoglossus kowalevskii]	2e-88	-	-
isotig01276	466	T/G	Transvertion	10	0.3	ref|XP_002737335.1| PREDICTED: SWI/SNF-related matrix-associated actin-dependent regulator of chromatin a5-like [Saccoglossus kowalevskii]	2e-88	-	-
isotig01276	533	A/G	Transition	8	0.25	ref|XP_002737335.1| PREDICTED: SWI/SNF-related matrix-associated actin-dependent regulator of chromatin a5-like [Saccoglossus kowalevskii]	2e-88	-	-
isotig01276	535	T/G	Transvertion	8	0.375	ref|XP_002737335.1| PREDICTED: SWI/SNF-related matrix-associated actin-dependent regulator of chromatin a5-like [Saccoglossus kowalevskii]	2e-88	-	-
isotig01276	1117	A/G	Transition	7	0.2857	ref|XP_002737335.1| PREDICTED: SWI/SNF-related matrix-associated actin-dependent regulator of chromatin a5-like [Saccoglossus kowalevskii]	2e-88	-	-
isotig01276	1081	T/A	Transvertion	7	0.2857	ref|XP_002737335.1| PREDICTED: SWI/SNF-related matrix-associated actin-dependent regulator of chromatin a5-like [Saccoglossus kowalevskii]	2e-88	-	-
isotig01276	645	T/C	Transition	7	0.2857	ref|XP_002737335.1| PREDICTED: SWI/SNF-related matrix-associated actin-dependent regulator of chromatin a5-like [Saccoglossus kowalevskii]	2e-88	-	-
isotig17263	501	T/C	Transition	84	0.0238	gb|ABB89133.1| serine protease inhibitor CFSPI3 [Chlamys farreri]	6e-27	-	-
isotig17263	546	A/G	Transition	57	0.0351	gb|ABB89133.1| serine protease inhibitor CFSPI3 [Chlamys farreri]	6e-27	-	-
isotig17263	553	C/A	Transvertion	56	0.0714	gb|ABB89133.1| serine protease inhibitor CFSPI3 [Chlamys farreri]	6e-27	-	-
isotig17263	552	T/C	Transition	56	0.0893	gb|ABB89133.1| serine protease inhibitor CFSPI3 [Chlamys farreri]	6e-27	-	-
isotig17263	524	A/G	Transition	76	0.4605	gb|ABB89133.1| serine protease inhibitor CFSPI3 [Chlamys farreri]	6e-27	-	-
isotig17263	551	G/T	Transvertion	56	0.3036	gb|ABB89133.1| serine protease inhibitor CFSPI3 [Chlamys farreri]	6e-27	-	-
isotig02956	490	A/G	Transition	8	0.375	-	-	-	-
isotig02956	386	G/A	Transition	8	0.5	-	-	-	-
isotig02956	475	G/A	Transition	7	0.4286	-	-	-	-
isotig02961	187	A/G	Transition	6	0.3333	-	-	-	-
isotig03465	873	A/T	Transvertion	7	0.2857	-	-	-	-
isotig03465	501	T/C	Transition	6	0.3333	-	-	-	-
isotig03465	350	T/C	Transition	6	0.5	-	-	-	-
isotig03465	710	A/G	Transition	5	0.4	-	-	-	-
isotig05613	902	T/C	Transition	4	0.5	-	-	-	-
isotig04380	863	C/A	Transvertion	61	0.0164	dbj|GAA47202.1| LIM and SH3 domain protein F42H10.3 [Clonorchis sinensis]	1e-19	-	-
isotig04380	863	C/T	Transition	61	0.0164	dbj|GAA47202.1| LIM and SH3 domain protein F42H10.3 [Clonorchis sinensis]	1e-19	-	-
isotig04380	843	C/T	Transition	61	0.0328	dbj|GAA47202.1| LIM and SH3 domain protein F42H10.3 [Clonorchis sinensis]	1e-19	-	-
isotig04380	842	T/C	Transition	61	0.0328	dbj|GAA47202.1| LIM and SH3 domain protein F42H10.3 [Clonorchis sinensis]	1e-19	-	-
isotig04380	1055	A/C	Transvertion	59	0.0169	dbj|GAA47202.1| LIM and SH3 domain protein F42H10.3 [Clonorchis sinensis]	1e-19	-	-
isotig04380	1055	A/G	Transition	59	0.0169	dbj|GAA47202.1| LIM and SH3 domain protein F42H10.3 [Clonorchis sinensis]	1e-19	-	-
isotig04380	798	G/A	Transition	61	0.0656	dbj|GAA47202.1| LIM and SH3 domain protein F42H10.3 [Clonorchis sinensis]	1e-19	-	-
isotig04380	879	C/T	Transition	61	0.1311	dbj|GAA47202.1| LIM and SH3 domain protein F42H10.3 [Clonorchis sinensis]	1e-19	-	-
isotig04380	723	T/A	Transvertion	54	0.037	dbj|GAA47202.1| LIM and SH3 domain protein F42H10.3 [Clonorchis sinensis]	1e-19	-	-
isotig04380	1098	G/A	Transition	53	0.0377	dbj|GAA47202.1| LIM and SH3 domain protein F42H10.3 [Clonorchis sinensis]	1e-19	-	-
isotig04380	884	C/T	Transition	61	0.2131	dbj|GAA47202.1| LIM and SH3 domain protein F42H10.3 [Clonorchis sinensis]	1e-19	-	-
isotig04380	798	G/T	Transvertion	61	0.2295	dbj|GAA47202.1| LIM and SH3 domain protein F42H10.3 [Clonorchis sinensis]	1e-19	-	-
isotig04380	775	T/G	Transvertion	58	0.1897	dbj|GAA47202.1| LIM and SH3 domain protein F42H10.3 [Clonorchis sinensis]	1e-19	-	-
isotig04380	911	G/A	Transition	58	0.2069	dbj|GAA47202.1| LIM and SH3 domain protein F42H10.3 [Clonorchis sinensis]	1e-19	-	-
isotig04380	709	C/A	Transvertion	54	0.1852	dbj|GAA47202.1| LIM and SH3 domain protein F42H10.3 [Clonorchis sinensis]	1e-19	-	-
isotig04380	782	C/G	Transvertion	62	0.3065	dbj|GAA47202.1| LIM and SH3 domain protein F42H10.3 [Clonorchis sinensis]	1e-19	-	-
isotig04380	573	A/C	Transvertion	27	0.1481	dbj|GAA47202.1| LIM and SH3 domain protein F42H10.3 [Clonorchis sinensis]	1e-19	-	-
isotig04380	539	G/A	Transition	22	0.0909	dbj|GAA47202.1| LIM and SH3 domain protein F42H10.3 [Clonorchis sinensis]	1e-19	-	-
isotig04380	557	C/A	Transvertion	23	0.1739	dbj|GAA47202.1| LIM and SH3 domain protein F42H10.3 [Clonorchis sinensis]	1e-19	-	-
isotig04380	507	T/G	Transvertion	18	0.1111	dbj|GAA47202.1| LIM and SH3 domain protein F42H10.3 [Clonorchis sinensis]	1e-19	-	-
isotig04380	527	A/G	Transition	17	0.1176	dbj|GAA47202.1| LIM and SH3 domain protein F42H10.3 [Clonorchis sinensis]	1e-19	-	-
isotig04380	497	A/G	Transition	17	0.1176	dbj|GAA47202.1| LIM and SH3 domain protein F42H10.3 [Clonorchis sinensis]	1e-19	-	-
isotig04380	469	C/T	Transition	14	0.1429	dbj|GAA47202.1| LIM and SH3 domain protein F42H10.3 [Clonorchis sinensis]	1e-19	-	-
isotig04380	457	T/C	Transition	12	0.25	dbj|GAA47202.1| LIM and SH3 domain protein F42H10.3 [Clonorchis sinensis]	1e-19	-	-
isotig04380	328	G/A	Transition	5	0.4	dbj|GAA47202.1| LIM and SH3 domain protein F42H10.3 [Clonorchis sinensis]	1e-19	-	-
isotig35910	186	G/A	Transition	5	0.4	dbj|GAA47202.1| LIM and SH3 domain protein F42H10.3 [Clonorchis sinensis]	1e-19	-	-
isotig35910	166	A/C	Transvertion	4	0.5	dbj|GAA47202.1| LIM and SH3 domain protein F42H10.3 [Clonorchis sinensis]	1e-19	-	-
isotig35910	165	T/A	Transvertion	4	0.5	dbj|GAA47202.1| LIM and SH3 domain protein F42H10.3 [Clonorchis sinensis]	1e-19	-	-
isotig04376	476	A/G	Transition	8	0.25	-	-	-	-
isotig04376	741	G/T	Transvertion	8	0.25	-	-	-	-
isotig04376	480	T/G	Transvertion	8	0.25	-	-	-	-
isotig04376	591	T/G	Transvertion	8	0.25	-	-	-	-
isotig04376	497	C/T	Transition	7	0.1429	-	-	-	-
isotig04376	497	C/A	Transvertion	7	0.1429	-	-	-	-
isotig04376	531	T/G	Transvertion	6	0.3333	-	-	-	-
isotig04376	530	C/T	Transition	6	0.3333	-	-	-	-
isotig04376	326	G/A	Transition	5	0.4	-	-	-	-
isotig04376	384	C/A	Transvertion	5	0.4	-	-	-	-
isotig04376	240	C/T	Transition	3	0.6667	-	-	-	-
isotig19610	139	C/T	Transition	13	0.2308	ref|XP_002730933.1| PREDICTED: hypothetical protein [Saccoglossus kowalevskii]	1e-30	-	-
isotig19610	145	C/T	Transition	13	0.2308	ref|XP_002730933.1| PREDICTED: hypothetical protein [Saccoglossus kowalevskii]	1e-30	-	-
isotig19610	130	G/A	Transition	13	0.3077	ref|XP_002730933.1| PREDICTED: hypothetical protein [Saccoglossus kowalevskii]	1e-30	-	-
isotig19610	17	G/A	Transition	12	0.25	ref|XP_002730933.1| PREDICTED: hypothetical protein [Saccoglossus kowalevskii]	1e-30	-	-
isotig19610	242	C/T	Transition	12	0.25	ref|XP_002730933.1| PREDICTED: hypothetical protein [Saccoglossus kowalevskii]	1e-30	-	-
isotig19610	319	T/C	Transition	11	0.2727	ref|XP_002730933.1| PREDICTED: hypothetical protein [Saccoglossus kowalevskii]	1e-30	-	-
isotig19610	353	G/C	Transvertion	8	0.25	ref|XP_002730933.1| PREDICTED: hypothetical protein [Saccoglossus kowalevskii]	1e-30	-	-
isotig19610	348	T/G	Transvertion	8	0.375	ref|XP_002730933.1| PREDICTED: hypothetical protein [Saccoglossus kowalevskii]	1e-30	-	-
isotig19610	373	G/C	Transvertion	8	0.375	ref|XP_002730933.1| PREDICTED: hypothetical protein [Saccoglossus kowalevskii]	1e-30	-	-
isotig19610	346	G/A	Transition	8	0.375	ref|XP_002730933.1| PREDICTED: hypothetical protein [Saccoglossus kowalevskii]	1e-30	-	-
isotig01306	864	G/A	Transition	7	0.2857	-	-	-	-
isotig01306	1002	T/C	Transition	6	0.3333	-	-	-	-
isotig01306	1102	T/G	Transvertion	6	0.3333	-	-	-	-
isotig01306	1117	T/C	Transition	6	0.3333	-	-	-	-
isotig00570	1726	T/C	Transition	14	0.1429	gb|ADB22429.1| jumonji domain containing 2c [Saccoglossus kowalevskii]	2e-23	-	-
isotig00570	1497	A/G	Transition	14	0.1429	gb|ADB22429.1| jumonji domain containing 2c [Saccoglossus kowalevskii]	2e-23	-	-
isotig00570	1642	T/A	Transvertion	11	0.1818	gb|ADB22429.1| jumonji domain containing 2c [Saccoglossus kowalevskii]	2e-23	-	-
isotig14126	361	T/A	Transvertion	5	0.4	-	-	-	-
isotig14126	340	G/A	Transition	4	0.5	-	-	-	-
isotig14126	289	A/G	Transition	4	0.5	-	-	-	-
isotig14126	310	C/T	Transition	4	0.5	-	-	-	-
isotig14126	324	G/T	Transvertion	4	0.5	-	-	-	-
isotig03783	727	T/A	Transvertion	5	0.4	ref|XP_002604925.1| hypothetical protein BRAFLDRAFT_77225 [Branchiostoma floridae] gb|EEN60935.1| hypothetical protein BRAFLDRAFT_77225 [Branchiostoma floridae]	5e-58	-	-
isotig03783	554	A/C	Transvertion	4	0.5	ref|XP_002604925.1| hypothetical protein BRAFLDRAFT_77225 [Branchiostoma floridae] gb|EEN60935.1| hypothetical protein BRAFLDRAFT_77225 [Branchiostoma floridae]	5e-58	-	-
isotig00445	133	T/C	Transition	4	0.5	-	-	-	-
isotig00095	1331	T/C	Transition	31	0.0968	-	-	-	-
isotig00095	1230	G/A	Transition	24	0.0833	-	-	-	-
isotig00095	1231	A/G	Transition	24	0.0833	-	-	-	-
isotig00095	1695	C/T	Transition	20	0.1	-	-	-	-
isotig00095	2389	T/C	Transition	16	0.125	-	-	-	-
isotig00095	1665	A/G	Transition	16	0.125	-	-	-	-
isotig00095	2487	T/A	Transvertion	18	0.2778	-	-	-	-
isotig00095	1778	C/G	Transvertion	17	0.2353	-	-	-	-
isotig00095	2020	T/A	Transvertion	15	0.1333	-	-	-	-
isotig00095	2407	G/A	Transition	17	0.2941	-	-	-	-
isotig00095	2340	T/A	Transvertion	17	0.2941	-	-	-	-
isotig00095	2315	C/T	Transition	17	0.2941	-	-	-	-
isotig00095	2663	C/T	Transition	14	0.1429	-	-	-	-
isotig00095	1822	T/G	Transvertion	14	0.2143	-	-	-	-
isotig00095	2664	T/C	Transition	13	0.1538	-	-	-	-
isotig00095	2293	T/C	Transition	15	0.3333	-	-	-	-
isotig00095	314	C/T	Transition	9	0.2222	-	-	-	-
isotig00095	1937	A/G	Transition	9	0.2222	-	-	-	-
isotig00095	267	C/G	Transvertion	8	0.25	-	-	-	-
isotig04330	326	C/T	Transition	40	0.05	-	-	-	-
isotig04330	346	A/T	Transvertion	39	0.0769	-	-	-	-
isotig04330	391	A/G	Transition	37	0.0811	-	-	-	-
isotig04330	229	A/G	Transition	35	0.0571	-	-	-	-
isotig04330	477	A/G	Transition	34	0.0882	-	-	-	-
isotig04330	414	G/A	Transition	36	0.1667	-	-	-	-
isotig04330	432	T/G	Transvertion	34	0.1176	-	-	-	-
isotig04330	309	G/A	Transition	39	0.3846	-	-	-	-
isotig04330	504	G/T	Transvertion	25	0.08	-	-	-	-
isotig04330	766	G/A	Transition	17	0.0588	-	-	-	-
isotig04330	766	G/C	Transvertion	17	0.0588	-	-	-	-
isotig04330	822	A/G	Transition	15	0.1333	-	-	-	-
isotig04330	823	G/A	Transition	15	0.1333	-	-	-	-
isotig04330	703	C/A	Transvertion	16	0.4375	-	-	-	-
isotig03736	169	T/C	Transition	12	0.1667	-	-	-	-
isotig03736	326	T/C	Transition	11	0.2727	-	-	-	-
isotig03736	248	G/A	Transition	11	0.2727	-	-	-	-
isotig03736	299	A/G	Transition	11	0.2727	-	-	-	-
isotig03736	924	A/G	Transition	5	0.4	-	-	-	-
isotig03736	728	A/G	Transition	4	0.5	-	-	-	-
isotig03736	727	A/T	Transvertion	4	0.5	-	-	-	-
isotig03736	795	G/A	Transition	4	0.5	-	-	-	-
isotig03736	820	G/T	Transvertion	4	0.5	-	-	-	-
isotig02392	335	A/G	Transition	8	0.375	gb|EFX71191.1| hypothetical protein DAPPUDRAFT_93395 [Daphnia pulex]	3e-41	-	-
isotig02392	352	C/A	Transvertion	8	0.375	gb|EFX71191.1| hypothetical protein DAPPUDRAFT_93395 [Daphnia pulex]	3e-41	-	-
isotig02392	877	G/A	Transition	5	0.4	gb|EFX71191.1| hypothetical protein DAPPUDRAFT_93395 [Daphnia pulex]	3e-41	-	-
isotig02392	614	G/A	Transition	4	0.5	gb|EFX71191.1| hypothetical protein DAPPUDRAFT_93395 [Daphnia pulex]	3e-41	-	-
isotig02392	1183	A/T	Transvertion	4	0.5	gb|EFX71191.1| hypothetical protein DAPPUDRAFT_93395 [Daphnia pulex]	3e-41	-	-
isotig02392	618	G/C	Transvertion	4	0.5	gb|EFX71191.1| hypothetical protein DAPPUDRAFT_93395 [Daphnia pulex]	3e-41	-	-
isotig02114	232	T/C	Transition	29	0.1379	-	-	-	-
isotig02114	305	A/G	Transition	26	0.0769	-	-	-	-
isotig02114	1024	T/C	Transition	26	0.0769	-	-	-	-
isotig02114	1007	A/G	Transition	24	0.125	-	-	-	-
isotig02114	270	T/A	Transvertion	28	0.3571	-	-	-	-
isotig02114	275	G/A	Transition	27	0.3704	-	-	-	-
isotig02114	95	C/T	Transition	26	0.3462	-	-	-	-
isotig02114	1394	T/A	Transvertion	23	0.3043	-	-	-	-
isotig02114	1339	G/T	Transvertion	22	0.2727	-	-	-	-
isotig02114	839	A/G	Transition	19	0.2105	-	-	-	-
isotig02114	1237	T/C	Transition	17	0.1176	-	-	-	-
isotig02114	1277	C/T	Transition	19	0.2632	-	-	-	-
isotig02114	1119	A/G	Transition	16	0.125	-	-	-	-
isotig02114	1286	T/C	Transition	19	0.3158	-	-	-	-
isotig02114	515	A/G	Transition	15	0.3333	-	-	-	-
isotig02114	716	T/C	Transition	14	0.2857	-	-	-	-
isotig02114	704	C/T	Transition	14	0.3571	-	-	-	-
isotig02114	737	C/T	Transition	14	0.3571	-	-	-	-
isotig02114	539	G/A	Transition	14	0.5	-	-	-	-
isotig02114	569	G/T	Transvertion	13	0.4615	-	-	-	-
isotig01732	63	C/G	Transvertion	10	0.2	ref|XP_002742355.1| PREDICTED: hypothetical protein [Saccoglossus kowalevskii]	4e-103	-	-
isotig01732	62	G/T	Transvertion	10	0.2	ref|XP_002742355.1| PREDICTED: hypothetical protein [Saccoglossus kowalevskii]	4e-103	-	-
isotig01732	844	A/T	Transvertion	9	0.4444	ref|XP_002742355.1| PREDICTED: hypothetical protein [Saccoglossus kowalevskii]	4e-103	-	-
isotig01732	843	T/A	Transvertion	9	0.4444	ref|XP_002742355.1| PREDICTED: hypothetical protein [Saccoglossus kowalevskii]	4e-103	-	-
isotig09962	390	T/C	Transition	66	0.0758	ref|NP_001165813.1| cytochrome c oxidase subunit 5B, mitochondrial [Nasonia vitripennis]	3e-20	-	-
isotig09962	436	T/C	Transition	64	0.0469	ref|NP_001165813.1| cytochrome c oxidase subunit 5B, mitochondrial [Nasonia vitripennis]	3e-20	-	-
isotig09962	457	A/G	Transition	63	0.0317	ref|NP_001165813.1| cytochrome c oxidase subunit 5B, mitochondrial [Nasonia vitripennis]	3e-20	-	-
isotig09962	325	C/T	Transition	62	0.0645	ref|NP_001165813.1| cytochrome c oxidase subunit 5B, mitochondrial [Nasonia vitripennis]	3e-20	-	-
isotig09962	608	A/G	Transition	59	0.0339	ref|NP_001165813.1| cytochrome c oxidase subunit 5B, mitochondrial [Nasonia vitripennis]	3e-20	-	-
isotig09962	477	G/A	Transition	61	0.082	ref|NP_001165813.1| cytochrome c oxidase subunit 5B, mitochondrial [Nasonia vitripennis]	3e-20	-	-
isotig09962	638	A/G	Transition	56	0.0357	ref|NP_001165813.1| cytochrome c oxidase subunit 5B, mitochondrial [Nasonia vitripennis]	3e-20	-	-
isotig09962	649	G/A	Transition	52	0.0577	ref|NP_001165813.1| cytochrome c oxidase subunit 5B, mitochondrial [Nasonia vitripennis]	3e-20	-	-
isotig09962	661	T/A	Transvertion	51	0.0588	ref|NP_001165813.1| cytochrome c oxidase subunit 5B, mitochondrial [Nasonia vitripennis]	3e-20	-	-
isotig09962	59	T/C	Transition	50	0.04	ref|NP_001165813.1| cytochrome c oxidase subunit 5B, mitochondrial [Nasonia vitripennis]	3e-20	-	-
isotig09962	652	T/G	Transvertion	49	0.0204	ref|NP_001165813.1| cytochrome c oxidase subunit 5B, mitochondrial [Nasonia vitripennis]	3e-20	-	-
isotig09962	653	A/T	Transvertion	49	0.0408	ref|NP_001165813.1| cytochrome c oxidase subunit 5B, mitochondrial [Nasonia vitripennis]	3e-20	-	-
isotig09962	660	A/T	Transvertion	49	0.0612	ref|NP_001165813.1| cytochrome c oxidase subunit 5B, mitochondrial [Nasonia vitripennis]	3e-20	-	-
isotig09962	20	A/G	Transition	47	0.0426	ref|NP_001165813.1| cytochrome c oxidase subunit 5B, mitochondrial [Nasonia vitripennis]	3e-20	-	-
isotig09962	613	C/T	Transition	58	0.3103	ref|NP_001165813.1| cytochrome c oxidase subunit 5B, mitochondrial [Nasonia vitripennis]	3e-20	-	-
isotig09962	118	T/C	Transition	43	0.0698	ref|NP_001165813.1| cytochrome c oxidase subunit 5B, mitochondrial [Nasonia vitripennis]	3e-20	-	-
isotig09962	652	T/A	Transvertion	49	0.2041	ref|NP_001165813.1| cytochrome c oxidase subunit 5B, mitochondrial [Nasonia vitripennis]	3e-20	-	-
isotig09962	123	C/T	Transition	42	0.0714	ref|NP_001165813.1| cytochrome c oxidase subunit 5B, mitochondrial [Nasonia vitripennis]	3e-20	-	-
isotig09962	48	T/C	Transition	50	0.26	ref|NP_001165813.1| cytochrome c oxidase subunit 5B, mitochondrial [Nasonia vitripennis]	3e-20	-	-
isotig09962	549	G/A	Transition	55	0.4	ref|NP_001165813.1| cytochrome c oxidase subunit 5B, mitochondrial [Nasonia vitripennis]	3e-20	-	-
isotig09962	753	C/T	Transition	7	0.1429	ref|NP_001165813.1| cytochrome c oxidase subunit 5B, mitochondrial [Nasonia vitripennis]	3e-20	-	-
isotig09962	753	C/G	Transvertion	7	0.2857	ref|NP_001165813.1| cytochrome c oxidase subunit 5B, mitochondrial [Nasonia vitripennis]	3e-20	-	-
isotig00713	1458	A/G	Transition	94	0.0106	-	-	-	-
isotig00713	1458	A/T	Transvertion	94	0.0106	-	-	-	-
isotig00713	1509	T/C	Transition	93	0.0215	-	-	-	-
isotig00713	1437	A/G	Transition	88	0.0227	-	-	-	-
isotig00713	1369	T/C	Transition	83	0.0241	-	-	-	-
isotig00713	1540	C/T	Transition	88	0.1023	-	-	-	-
isotig00713	1567	A/C	Transvertion	78	0.0256	-	-	-	-
isotig00713	1498	C/T	Transition	98	0.2449	-	-	-	-
isotig00713	1568	G/A	Transition	74	0.0135	-	-	-	-
isotig00713	1568	G/C	Transvertion	74	0.027	-	-	-	-
isotig00713	1569	A/T	Transvertion	70	0.0143	-	-	-	-
isotig00713	1569	A/G	Transition	70	0.0143	-	-	-	-
isotig00713	1579	G/A	Transition	62	0.0484	-	-	-	-
isotig00713	1265	A/G	Transition	58	0.0345	-	-	-	-
isotig00713	1333	G/A	Transition	62	0.1452	-	-	-	-
isotig00713	1238	T/A	Transvertion	54	0.037	-	-	-	-
isotig00713	1297	C/G	Transvertion	60	0.15	-	-	-	-
isotig00713	1273	T/C	Transition	59	0.1525	-	-	-	-
isotig00713	1282	T/C	Transition	59	0.1525	-	-	-	-
isotig00713	723	A/G	Transition	33	0.0606	-	-	-	-
isotig00713	1177	A/G	Transition	36	0.1667	-	-	-	-
isotig00713	707	T/C	Transition	32	0.0625	-	-	-	-
isotig00713	1646	G/A	Transition	31	0.0645	-	-	-	-
isotig00713	1648	A/G	Transition	31	0.0645	-	-	-	-
isotig00713	1645	A/G	Transition	31	0.0645	-	-	-	-
isotig00713	751	C/T	Transition	34	0.1765	-	-	-	-
isotig00713	577	C/T	Transition	31	0.0968	-	-	-	-
isotig00713	211	T/C	Transition	33	0.1818	-	-	-	-
isotig00713	132	A/G	Transition	30	0.1	-	-	-	-
isotig00713	1747	G/A	Transition	30	0.1	-	-	-	-
isotig00713	108	A/G	Transition	29	0.069	-	-	-	-
isotig00713	770	G/A	Transition	29	0.1034	-	-	-	-
isotig00713	988	G/A	Transition	29	0.1034	-	-	-	-
isotig00713	771	A/G	Transition	29	0.1034	-	-	-	-
isotig00713	657	A/G	Transition	27	0.0741	-	-	-	-
isotig00713	215	C/T	Transition	33	0.3333	-	-	-	-
isotig00713	1758	A/G	Transition	24	0.0833	-	-	-	-
isotig00713	1761	G/A	Transition	21	0.2857	-	-	-	-
isotig00713	1806	A/G	Transition	18	0.1667	-	-	-	-
isotig00713	1819	G/A	Transition	18	0.1667	-	-	-	-
isotig00713	1785	C/A	Transvertion	18	0.1667	-	-	-	-
isotig00713	1891	A/G	Transition	15	0.2	-	-	-	-
isotig01618	1435	C/T	Transition	21	0.1905	ref|XP_001923977.1| PREDICTED: probable glutamate receptor-like [Danio rerio]	2e-53	-	-
isotig01618	1398	C/T	Transition	19	0.1053	ref|XP_001923977.1| PREDICTED: probable glutamate receptor-like [Danio rerio]	2e-53	-	-
isotig01618	1527	T/G	Transvertion	19	0.2105	ref|XP_001923977.1| PREDICTED: probable glutamate receptor-like [Danio rerio]	2e-53	-	-
isotig01618	1530	C/T	Transition	18	0.2222	ref|XP_001923977.1| PREDICTED: probable glutamate receptor-like [Danio rerio]	2e-53	-	-
isotig01618	73	A/G	Transition	17	0.1765	ref|XP_001923977.1| PREDICTED: probable glutamate receptor-like [Danio rerio]	2e-53	-	-
isotig01618	230	T/C	Transition	18	0.2778	ref|XP_001923977.1| PREDICTED: probable glutamate receptor-like [Danio rerio]	2e-53	-	-
isotig01618	201	C/T	Transition	17	0.2353	ref|XP_001923977.1| PREDICTED: probable glutamate receptor-like [Danio rerio]	2e-53	-	-
isotig01618	42	A/T	Transvertion	15	0.1333	ref|XP_001923977.1| PREDICTED: probable glutamate receptor-like [Danio rerio]	2e-53	-	-
isotig01618	1571	A/T	Transvertion	15	0.1333	ref|XP_001923977.1| PREDICTED: probable glutamate receptor-like [Danio rerio]	2e-53	-	-
isotig01618	153	A/T	Transvertion	17	0.2941	ref|XP_001923977.1| PREDICTED: probable glutamate receptor-like [Danio rerio]	2e-53	-	-
isotig01618	146	G/C	Transvertion	17	0.2941	ref|XP_001923977.1| PREDICTED: probable glutamate receptor-like [Danio rerio]	2e-53	-	-
isotig01618	164	G/A	Transition	17	0.2941	ref|XP_001923977.1| PREDICTED: probable glutamate receptor-like [Danio rerio]	2e-53	-	-
isotig01618	86	A/G	Transition	18	0.3889	ref|XP_001923977.1| PREDICTED: probable glutamate receptor-like [Danio rerio]	2e-53	-	-
isotig01618	1224	T/C	Transition	15	0.2667	ref|XP_001923977.1| PREDICTED: probable glutamate receptor-like [Danio rerio]	2e-53	-	-
isotig01618	1574	A/C	Transvertion	15	0.2667	ref|XP_001923977.1| PREDICTED: probable glutamate receptor-like [Danio rerio]	2e-53	-	-
isotig01618	877	G/A	Transition	12	0.1667	ref|XP_001923977.1| PREDICTED: probable glutamate receptor-like [Danio rerio]	2e-53	-	-
isotig01618	738	A/T	Transvertion	12	0.25	ref|XP_001923977.1| PREDICTED: probable glutamate receptor-like [Danio rerio]	2e-53	-	-
isotig01618	660	C/T	Transition	9	0.2222	ref|XP_001923977.1| PREDICTED: probable glutamate receptor-like [Danio rerio]	2e-53	-	-
isotig00044	2859	A/G	Transition	18	0.1111	ref|XP_002733898.1| PREDICTED: inter-alpha trypsin inhibitor, heavy chain 3-like, partial [Saccoglossus kowalevskii]	2e-110	-	-
isotig00044	3366	C/T	Transition	16	0.0625	ref|XP_002733898.1| PREDICTED: inter-alpha trypsin inhibitor, heavy chain 3-like, partial [Saccoglossus kowalevskii]	2e-110	-	-
isotig00044	3259	T/A	Transvertion	15	0.0667	ref|XP_002733898.1| PREDICTED: inter-alpha trypsin inhibitor, heavy chain 3-like, partial [Saccoglossus kowalevskii]	2e-110	-	-
isotig00044	3156	C/A	Transvertion	18	0.2778	ref|XP_002733898.1| PREDICTED: inter-alpha trypsin inhibitor, heavy chain 3-like, partial [Saccoglossus kowalevskii]	2e-110	-	-
isotig00044	1531	G/A	Transition	16	0.1875	ref|XP_002733898.1| PREDICTED: inter-alpha trypsin inhibitor, heavy chain 3-like, partial [Saccoglossus kowalevskii]	2e-110	-	-
isotig00044	3260	A/T	Transvertion	15	0.1333	ref|XP_002733898.1| PREDICTED: inter-alpha trypsin inhibitor, heavy chain 3-like, partial [Saccoglossus kowalevskii]	2e-110	-	-
isotig00044	3261	T/A	Transvertion	15	0.1333	ref|XP_002733898.1| PREDICTED: inter-alpha trypsin inhibitor, heavy chain 3-like, partial [Saccoglossus kowalevskii]	2e-110	-	-
isotig00044	2451	A/T	Transvertion	14	0.0714	ref|XP_002733898.1| PREDICTED: inter-alpha trypsin inhibitor, heavy chain 3-like, partial [Saccoglossus kowalevskii]	2e-110	-	-
isotig00044	2451	A/G	Transition	14	0.0714	ref|XP_002733898.1| PREDICTED: inter-alpha trypsin inhibitor, heavy chain 3-like, partial [Saccoglossus kowalevskii]	2e-110	-	-
isotig00044	2779	C/T	Transition	19	0.3684	ref|XP_002733898.1| PREDICTED: inter-alpha trypsin inhibitor, heavy chain 3-like, partial [Saccoglossus kowalevskii]	2e-110	-	-
isotig00044	3259	T/C	Transition	15	0.2	ref|XP_002733898.1| PREDICTED: inter-alpha trypsin inhibitor, heavy chain 3-like, partial [Saccoglossus kowalevskii]	2e-110	-	-
isotig00044	1652	A/T	Transvertion	15	0.2	ref|XP_002733898.1| PREDICTED: inter-alpha trypsin inhibitor, heavy chain 3-like, partial [Saccoglossus kowalevskii]	2e-110	-	-
isotig00044	3299	G/A	Transition	17	0.3529	ref|XP_002733898.1| PREDICTED: inter-alpha trypsin inhibitor, heavy chain 3-like, partial [Saccoglossus kowalevskii]	2e-110	-	-
isotig00044	3366	C/A	Transvertion	16	0.3125	ref|XP_002733898.1| PREDICTED: inter-alpha trypsin inhibitor, heavy chain 3-like, partial [Saccoglossus kowalevskii]	2e-110	-	-
isotig00044	2147	T/A	Transvertion	15	0.2667	ref|XP_002733898.1| PREDICTED: inter-alpha trypsin inhibitor, heavy chain 3-like, partial [Saccoglossus kowalevskii]	2e-110	-	-
isotig00044	2051	T/G	Transvertion	15	0.2667	ref|XP_002733898.1| PREDICTED: inter-alpha trypsin inhibitor, heavy chain 3-like, partial [Saccoglossus kowalevskii]	2e-110	-	-
isotig00044	2087	T/G	Transvertion	14	0.2857	ref|XP_002733898.1| PREDICTED: inter-alpha trypsin inhibitor, heavy chain 3-like, partial [Saccoglossus kowalevskii]	2e-110	-	-
isotig00044	2077	G/C	Transvertion	14	0.2857	ref|XP_002733898.1| PREDICTED: inter-alpha trypsin inhibitor, heavy chain 3-like, partial [Saccoglossus kowalevskii]	2e-110	-	-
isotig00044	3196	T/C	Transition	14	0.2857	ref|XP_002733898.1| PREDICTED: inter-alpha trypsin inhibitor, heavy chain 3-like, partial [Saccoglossus kowalevskii]	2e-110	-	-
isotig00044	3207	T/C	Transition	14	0.2857	ref|XP_002733898.1| PREDICTED: inter-alpha trypsin inhibitor, heavy chain 3-like, partial [Saccoglossus kowalevskii]	2e-110	-	-
isotig00044	2062	A/G	Transition	14	0.2857	ref|XP_002733898.1| PREDICTED: inter-alpha trypsin inhibitor, heavy chain 3-like, partial [Saccoglossus kowalevskii]	2e-110	-	-
isotig00044	3035	G/C	Transvertion	13	0.2308	ref|XP_002733898.1| PREDICTED: inter-alpha trypsin inhibitor, heavy chain 3-like, partial [Saccoglossus kowalevskii]	2e-110	-	-
isotig00044	1864	T/A	Transvertion	13	0.3077	ref|XP_002733898.1| PREDICTED: inter-alpha trypsin inhibitor, heavy chain 3-like, partial [Saccoglossus kowalevskii]	2e-110	-	-
isotig00044	1903	G/C	Transvertion	12	0.25	ref|XP_002733898.1| PREDICTED: inter-alpha trypsin inhibitor, heavy chain 3-like, partial [Saccoglossus kowalevskii]	2e-110	-	-
isotig00044	1244	A/T	Transvertion	11	0.1818	ref|XP_002733898.1| PREDICTED: inter-alpha trypsin inhibitor, heavy chain 3-like, partial [Saccoglossus kowalevskii]	2e-110	-	-
isotig00044	3405	T/G	Transvertion	11	0.1818	ref|XP_002733898.1| PREDICTED: inter-alpha trypsin inhibitor, heavy chain 3-like, partial [Saccoglossus kowalevskii]	2e-110	-	-
isotig00044	3406	G/T	Transvertion	11	0.1818	ref|XP_002733898.1| PREDICTED: inter-alpha trypsin inhibitor, heavy chain 3-like, partial [Saccoglossus kowalevskii]	2e-110	-	-
isotig00044	1231	T/C	Transition	11	0.1818	ref|XP_002733898.1| PREDICTED: inter-alpha trypsin inhibitor, heavy chain 3-like, partial [Saccoglossus kowalevskii]	2e-110	-	-
isotig00044	1776	T/C	Transition	13	0.3846	ref|XP_002733898.1| PREDICTED: inter-alpha trypsin inhibitor, heavy chain 3-like, partial [Saccoglossus kowalevskii]	2e-110	-	-
isotig00044	1941	A/G	Transition	10	0.2	ref|XP_002733898.1| PREDICTED: inter-alpha trypsin inhibitor, heavy chain 3-like, partial [Saccoglossus kowalevskii]	2e-110	-	-
isotig00044	3226	A/G	Transition	14	0.5	ref|XP_002733898.1| PREDICTED: inter-alpha trypsin inhibitor, heavy chain 3-like, partial [Saccoglossus kowalevskii]	2e-110	-	-
isotig00044	1367	T/G	Transvertion	9	0.4444	ref|XP_002733898.1| PREDICTED: inter-alpha trypsin inhibitor, heavy chain 3-like, partial [Saccoglossus kowalevskii]	2e-110	-	-
isotig00044	380	C/T	Transition	6	0.3333	ref|XP_002733898.1| PREDICTED: inter-alpha trypsin inhibitor, heavy chain 3-like, partial [Saccoglossus kowalevskii]	2e-110	-	-
isotig00044	584	C/T	Transition	5	0.4	ref|XP_002733898.1| PREDICTED: inter-alpha trypsin inhibitor, heavy chain 3-like, partial [Saccoglossus kowalevskii]	2e-110	-	-
isotig02666	876	G/T	Transvertion	20	0.1	-	-	-	-
isotig02666	821	T/C	Transition	18	0.1111	-	-	-	-
isotig02666	804	A/G	Transition	16	0.125	-	-	-	-
isotig02666	805	G/A	Transition	16	0.125	-	-	-	-
isotig02666	875	C/T	Transition	20	0.35	-	-	-	-
isotig02666	789	C/G	Transvertion	15	0.1333	-	-	-	-
isotig02666	805	G/T	Transvertion	16	0.25	-	-	-	-
isotig02666	806	T/G	Transvertion	16	0.25	-	-	-	-
isotig02666	1059	C/G	Transvertion	13	0.0769	-	-	-	-
isotig02666	949	T/A	Transvertion	20	0.45	-	-	-	-
isotig02666	740	T/C	Transition	13	0.1538	-	-	-	-
isotig02666	927	C/A	Transvertion	20	0.5	-	-	-	-
isotig02666	134	A/G	Transition	15	0.3333	-	-	-	-
isotig02666	129	A/G	Transition	15	0.3333	-	-	-	-
isotig02666	1059	C/A	Transvertion	13	0.3077	-	-	-	-
isotig02666	1060	T/C	Transition	13	0.3846	-	-	-	-
isotig02666	1050	T/C	Transition	12	0.4167	-	-	-	-
isotig02666	1115	A/T	Transvertion	12	0.4167	-	-	-	-
isotig02666	1192	T/C	Transition	9	0.4444	-	-	-	-
isotig02666	1178	A/G	Transition	9	0.4444	-	-	-	-
isotig12580	332	C/T	Transition	7	0.2857	ref|XP_002934194.1| PREDICTED: uncharacterized protein K02A2.6-like [Xenopus (Silurana) tropicalis]	1e-28	-	-
isotig12580	407	C/T	Transition	6	0.3333	ref|XP_002934194.1| PREDICTED: uncharacterized protein K02A2.6-like [Xenopus (Silurana) tropicalis]	1e-28	-	-
isotig12580	495	T/G	Transvertion	6	0.3333	ref|XP_002934194.1| PREDICTED: uncharacterized protein K02A2.6-like [Xenopus (Silurana) tropicalis]	1e-28	-	-
isotig00546	2230	G/C	Transvertion	16	0.3125	-	-	-	-
isotig00546	2314	G/A	Transition	15	0.3333	-	-	-	-
isotig00546	1746	A/T	Transvertion	12	0.1667	-	-	-	-
isotig00546	2367	A/T	Transvertion	13	0.3846	-	-	-	-
isotig00546	2175	A/T	Transvertion	13	0.3846	-	-	-	-
isotig00546	2156	C/T	Transition	12	0.3333	-	-	-	-
isotig00546	2377	T/C	Transition	12	0.4167	-	-	-	-
isotig00546	1579	G/A	Transition	9	0.2222	-	-	-	-
isotig00546	1581	A/G	Transition	9	0.2222	-	-	-	-
isotig00546	1525	G/C	Transvertion	6	0.3333	-	-	-	-
isotig00546	1536	C/A	Transvertion	6	0.3333	-	-	-	-
isotig00546	1031	A/G	Transition	6	0.3333	-	-	-	-
isotig00546	1496	G/A	Transition	5	0.4	-	-	-	-
isotig03134	302	A/C	Transvertion	9	0.3333	-	-	-	-
isotig03134	565	T/C	Transition	7	0.2857	-	-	-	-
isotig03134	742	A/G	Transition	6	0.5	-	-	-	-
isotig03134	688	C/T	Transition	4	0.5	-	-	-	-
isotig00545	91	A/G	Transition	22	0.0909	-	-	-	-
isotig00545	144	A/G	Transition	22	0.0909	-	-	-	-
isotig00545	172	C/T	Transition	22	0.1364	-	-	-	-
isotig00545	139	A/T	Transvertion	22	0.1818	-	-	-	-
isotig00545	1411	C/T	Transition	17	0.2941	-	-	-	-
isotig00545	481	C/T	Transition	19	0.4211	-	-	-	-
isotig00545	488	G/A	Transition	18	0.3889	-	-	-	-
isotig00545	1374	T/C	Transition	11	0.2727	-	-	-	-
isotig00545	1167	C/A	Transvertion	9	0.4444	-	-	-	-
isotig00545	2201	C/A	Transvertion	8	0.375	-	-	-	-
isotig00545	2199	G/T	Transvertion	8	0.375	-	-	-	-
isotig00545	2206	A/G	Transition	8	0.375	-	-	-	-
isotig00545	2019	T/C	Transition	7	0.2857	-	-	-	-
isotig00545	2114	A/C	Transvertion	7	0.2857	-	-	-	-
isotig00545	2405	T/G	Transvertion	7	0.4286	-	-	-	-
isotig00545	1939	C/T	Transition	6	0.3333	-	-	-	-
isotig00551	1169	C/T	Transition	20	0.15	-	-	-	-
isotig00551	1159	T/C	Transition	19	0.1053	-	-	-	-
isotig00551	1310	C/T	Transition	20	0.25	-	-	-	-
isotig00551	1092	A/C	Transvertion	15	0.0667	-	-	-	-
isotig00551	1092	A/G	Transition	15	0.0667	-	-	-	-
isotig00551	1538	C/T	Transition	16	0.4375	-	-	-	-
isotig00551	1418	C/T	Transition	15	0.4	-	-	-	-
isotig00551	546	T/C	Transition	12	0.25	-	-	-	-
isotig00551	523	C/T	Transition	11	0.1818	-	-	-	-
isotig05245	506	G/A	Transition	7	0.2857	ref|XP_790497.2| PREDICTED: hypothetical protein [Strongylocentrotus purpuratus] ref|XP_001187971.1| PREDICTED: hypothetical protein [Strongylocentrotus purpuratus]	3e-77	-	-
isotig05245	328	A/G	Transition	6	0.5	ref|XP_790497.2| PREDICTED: hypothetical protein [Strongylocentrotus purpuratus] ref|XP_001187971.1| PREDICTED: hypothetical protein [Strongylocentrotus purpuratus]	3e-77	-	-
isotig05242	655	A/T	Transvertion	25	0.04	-	-	-	-
isotig05242	655	A/C	Transvertion	25	0.04	-	-	-	-
isotig05242	797	A/G	Transition	24	0.2917	-	-	-	-
isotig06487	763	A/G	Transition	10	0.2	ref|NP_001188153.1| mitochondrial 39S ribosomal protein l16 [Ictalurus punctatus] gb|ADO28861.1| mitochondrial 39S ribosomal protein l16 [Ictalurus punctatus]	8e-30	-	-
isotig06487	730	T/C	Transition	8	0.25	ref|NP_001188153.1| mitochondrial 39S ribosomal protein l16 [Ictalurus punctatus] gb|ADO28861.1| mitochondrial 39S ribosomal protein l16 [Ictalurus punctatus]	8e-30	-	-
isotig06487	663	T/C	Transition	8	0.25	ref|NP_001188153.1| mitochondrial 39S ribosomal protein l16 [Ictalurus punctatus] gb|ADO28861.1| mitochondrial 39S ribosomal protein l16 [Ictalurus punctatus]	8e-30	-	-
isotig06487	225	T/C	Transition	7	0.2857	ref|NP_001188153.1| mitochondrial 39S ribosomal protein l16 [Ictalurus punctatus] gb|ADO28861.1| mitochondrial 39S ribosomal protein l16 [Ictalurus punctatus]	8e-30	-	-
isotig06487	404	T/C	Transition	6	0.3333	ref|NP_001188153.1| mitochondrial 39S ribosomal protein l16 [Ictalurus punctatus] gb|ADO28861.1| mitochondrial 39S ribosomal protein l16 [Ictalurus punctatus]	8e-30	-	-
isotig00495	1308	G/C	Transvertion	20	0.15	-	-	-	-
isotig00495	1304	T/G	Transvertion	20	0.15	-	-	-	-
isotig00495	1361	A/G	Transition	13	0.1538	-	-	-	-
isotig00495	1091	C/T	Transition	12	0.3333	-	-	-	-
isotig00495	1109	G/C	Transvertion	12	0.4167	-	-	-	-
isotig00495	1516	T/A	Transvertion	9	0.2222	-	-	-	-
isotig00495	2268	T/C	Transition	6	0.3333	-	-	-	-
isotig00495	1751	T/C	Transition	6	0.5	-	-	-	-
isotig04058	295	C/T	Transition	6	0.3333	-	-	-	-
isotig00194	291	T/G	Transvertion	30	0.1667	-	-	-	-
isotig00194	2418	A/G	Transition	28	0.1071	-	-	-	-
isotig00194	132	T/G	Transvertion	30	0.2333	-	-	-	-
isotig00194	2369	C/G	Transvertion	23	0.0435	-	-	-	-
isotig00194	2369	C/T	Transition	23	0.1304	-	-	-	-
isotig00194	853	A/T	Transvertion	20	0.1	-	-	-	-
isotig00194	833	T/C	Transition	20	0.1	-	-	-	-
isotig00194	635	A/T	Transvertion	20	0.1	-	-	-	-
isotig00194	166	A/T	Transvertion	30	0.4667	-	-	-	-
isotig00194	2131	G/A	Transition	17	0.1176	-	-	-	-
isotig00194	1835	C/T	Transition	17	0.1176	-	-	-	-
isotig00194	1814	T/G	Transvertion	15	0.1333	-	-	-	-
isotig00194	1392	T/C	Transition	13	0.1538	-	-	-	-
isotig00194	1212	G/A	Transition	13	0.1538	-	-	-	-
isotig00194	1568	C/T	Transition	13	0.1538	-	-	-	-
isotig00194	1211	C/T	Transition	13	0.2308	-	-	-	-
isotig00194	784	A/T	Transvertion	19	0.6842	-	-	-	-
isotig05683	667	T/C	Transition	12	0.0833	gb|ABB71673.1| C-type lectin B [Chlamys farreri]	4e-57	-	-
isotig05683	667	T/A	Transvertion	12	0.0833	gb|ABB71673.1| C-type lectin B [Chlamys farreri]	4e-57	-	-
isotig05683	568	A/G	Transition	11	0.1818	gb|ABB71673.1| C-type lectin B [Chlamys farreri]	4e-57	-	-
isotig05683	695	G/A	Transition	12	0.5	gb|ABB71673.1| C-type lectin B [Chlamys farreri]	4e-57	-	-
isotig05683	809	C/T	Transition	10	0.5	gb|ABB71673.1| C-type lectin B [Chlamys farreri]	4e-57	-	-
isotig05683	280	C/A	Transvertion	7	0.2857	gb|ABB71673.1| C-type lectin B [Chlamys farreri]	4e-57	-	-
isotig05678	673	A/G	Transition	15	0.1333	gb|ABX57669.1| zw-5 [Echinococcus granulosus]	2e-37	-	-
isotig05678	644	C/T	Transition	14	0.1429	gb|ABX57669.1| zw-5 [Echinococcus granulosus]	2e-37	-	-
isotig05678	318	A/G	Transition	12	0.1667	gb|ABX57669.1| zw-5 [Echinococcus granulosus]	2e-37	-	-
isotig05678	541	T/A	Transvertion	11	0.1818	gb|ABX57669.1| zw-5 [Echinococcus granulosus]	2e-37	-	-
isotig05678	571	C/A	Transvertion	11	0.7273	gb|ABX57669.1| zw-5 [Echinococcus granulosus]	2e-37	-	-
isotig05678	566	A/G	Transition	11	0.7273	gb|ABX57669.1| zw-5 [Echinococcus granulosus]	2e-37	-	-
isotig08846	423	A/G	Transition	38	0.0526	-	-	-	-
isotig08846	673	G/A	Transition	35	0.0571	-	-	-	-
isotig08846	257	G/T	Transvertion	34	0.0588	-	-	-	-
isotig08846	159	C/T	Transition	32	0.1563	-	-	-	-
isotig03155	109	C/G	Transvertion	5	0.6	ref|XP_002740789.1| PREDICTED: predicted Bcl-2 protein-like [Saccoglossus kowalevskii]	4e-36	-	-
isotig10299	352	C/T	Transition	4	0.5	-	-	-	-
isotig00803	61	C/T	Transition	9	0.4444	gb|AEP68810.1| hexokinase [Mytilus galloprovincialis]	6e-50	-	-
isotig00803	148	A/T	Transvertion	9	0.5556	gb|AEP68810.1| hexokinase [Mytilus galloprovincialis]	6e-50	-	-
isotig00803	1262	T/C	Transition	6	0.3333	gb|AEP68810.1| hexokinase [Mytilus galloprovincialis]	6e-50	-	-
isotig00803	838	T/C	Transition	5	0.4	gb|AEP68810.1| hexokinase [Mytilus galloprovincialis]	6e-50	-	-
isotig00803	1690	G/A	Transition	5	0.4	gb|AEP68810.1| hexokinase [Mytilus galloprovincialis]	6e-50	-	-
isotig06943	564	G/C	Transvertion	8	0.25	ref|XP_001177964.1| PREDICTED: similar to acetyl-Coenzyme A acetyltransferase 1 (acetoacetyl Coenzyme A thiolase), partial [Strongylocentrotus purpuratus] ref|XP_789865.2| PREDICTED: similar to acetyl-Coenzyme A acetyltransferase 1 (acetoacetyl Coenzyme A thiolase), partial [Strongylocentrotus purpuratus]	5e-42	-	-
isotig06943	379	A/T	Transvertion	9	0.4444	ref|XP_001177964.1| PREDICTED: similar to acetyl-Coenzyme A acetyltransferase 1 (acetoacetyl Coenzyme A thiolase), partial [Strongylocentrotus purpuratus] ref|XP_789865.2| PREDICTED: similar to acetyl-Coenzyme A acetyltransferase 1 (acetoacetyl Coenzyme A thiolase), partial [Strongylocentrotus purpuratus]	5e-42	-	-
isotig06943	769	T/C	Transition	7	0.4286	ref|XP_001177964.1| PREDICTED: similar to acetyl-Coenzyme A acetyltransferase 1 (acetoacetyl Coenzyme A thiolase), partial [Strongylocentrotus purpuratus] ref|XP_789865.2| PREDICTED: similar to acetyl-Coenzyme A acetyltransferase 1 (acetoacetyl Coenzyme A thiolase), partial [Strongylocentrotus purpuratus]	5e-42	-	-
isotig06943	616	T/G	Transvertion	6	0.3333	ref|XP_001177964.1| PREDICTED: similar to acetyl-Coenzyme A acetyltransferase 1 (acetoacetyl Coenzyme A thiolase), partial [Strongylocentrotus purpuratus] ref|XP_789865.2| PREDICTED: similar to acetyl-Coenzyme A acetyltransferase 1 (acetoacetyl Coenzyme A thiolase), partial [Strongylocentrotus purpuratus]	5e-42	-	-
isotig06943	723	G/A	Transition	6	0.3333	ref|XP_001177964.1| PREDICTED: similar to acetyl-Coenzyme A acetyltransferase 1 (acetoacetyl Coenzyme A thiolase), partial [Strongylocentrotus purpuratus] ref|XP_789865.2| PREDICTED: similar to acetyl-Coenzyme A acetyltransferase 1 (acetoacetyl Coenzyme A thiolase), partial [Strongylocentrotus purpuratus]	5e-42	-	-
isotig06943	617	C/A	Transvertion	6	0.3333	ref|XP_001177964.1| PREDICTED: similar to acetyl-Coenzyme A acetyltransferase 1 (acetoacetyl Coenzyme A thiolase), partial [Strongylocentrotus purpuratus] ref|XP_789865.2| PREDICTED: similar to acetyl-Coenzyme A acetyltransferase 1 (acetoacetyl Coenzyme A thiolase), partial [Strongylocentrotus purpuratus]	5e-42	-	-
isotig07906	648	C/T	Transition	3	0.6667	gb|ABI93178.1| selenoprotein M [Litopenaeus vannamei]	2e-46	-	-
isotig05619	584	A/T	Transvertion	12	0.25	gb|ABA26843.1| tumor necrosis factor receptor precursor [Chlamys farreri]	1e-79	-	-
isotig05619	335	T/C	Transition	9	0.3333	gb|ABA26843.1| tumor necrosis factor receptor precursor [Chlamys farreri]	1e-79	-	-
isotig05185	763	A/G	Transition	14	0.1429	gb|ACJ06748.1| glutathione S-transferase mu class protein [Crassostrea ariakensis]	3e-21	-	-
isotig05185	730	T/C	Transition	14	0.1429	gb|ACJ06748.1| glutathione S-transferase mu class protein [Crassostrea ariakensis]	3e-21	-	-
isotig05185	749	A/G	Transition	14	0.2857	gb|ACJ06748.1| glutathione S-transferase mu class protein [Crassostrea ariakensis]	3e-21	-	-
isotig05185	748	A/T	Transvertion	14	0.2857	gb|ACJ06748.1| glutathione S-transferase mu class protein [Crassostrea ariakensis]	3e-21	-	-
isotig05185	561	G/A	Transition	10	0.2	gb|ACJ06748.1| glutathione S-transferase mu class protein [Crassostrea ariakensis]	3e-21	-	-
isotig05185	612	C/T	Transition	10	0.2	gb|ACJ06748.1| glutathione S-transferase mu class protein [Crassostrea ariakensis]	3e-21	-	-
isotig05185	801	A/T	Transvertion	12	0.4167	gb|ACJ06748.1| glutathione S-transferase mu class protein [Crassostrea ariakensis]	3e-21	-	-
isotig05185	537	T/G	Transvertion	10	0.3	gb|ACJ06748.1| glutathione S-transferase mu class protein [Crassostrea ariakensis]	3e-21	-	-
isotig05185	702	T/C	Transition	10	0.4	gb|ACJ06748.1| glutathione S-transferase mu class protein [Crassostrea ariakensis]	3e-21	-	-
isotig05185	835	A/T	Transvertion	9	0.3333	gb|ACJ06748.1| glutathione S-transferase mu class protein [Crassostrea ariakensis]	3e-21	-	-
isotig05185	859	A/T	Transvertion	9	0.3333	gb|ACJ06748.1| glutathione S-transferase mu class protein [Crassostrea ariakensis]	3e-21	-	-
isotig05185	895	T/C	Transition	9	0.3333	gb|ACJ06748.1| glutathione S-transferase mu class protein [Crassostrea ariakensis]	3e-21	-	-
isotig05185	914	A/G	Transition	8	0.375	gb|ACJ06748.1| glutathione S-transferase mu class protein [Crassostrea ariakensis]	3e-21	-	-
isotig01132	1411	T/G	Transvertion	9	0.3333	ref|XP_002404556.1| nuclear hormone receptor 48, putative [Ixodes scapularis] gb|EEC11854.1| nuclear hormone receptor 48, putative [Ixodes scapularis]	1e-56	-	-
isotig01132	1231	T/C	Transition	6	0.5	ref|XP_002404556.1| nuclear hormone receptor 48, putative [Ixodes scapularis] gb|EEC11854.1| nuclear hormone receptor 48, putative [Ixodes scapularis]	1e-56	-	-
isotig01132	475	A/G	Transition	5	0.4	ref|XP_002404556.1| nuclear hormone receptor 48, putative [Ixodes scapularis] gb|EEC11854.1| nuclear hormone receptor 48, putative [Ixodes scapularis]	1e-56	-	-
isotig23756	181	G/T	Transvertion	25	0.12	-	-	-	-
isotig23756	305	A/C	Transvertion	25	0.12	-	-	-	-
isotig23756	388	C/T	Transition	25	0.12	-	-	-	-
isotig23756	395	T/C	Transition	24	0.0833	-	-	-	-
isotig23756	289	A/G	Transition	25	0.28	-	-	-	-
isotig23756	178	G/A	Transition	25	0.28	-	-	-	-
isotig23756	409	T/A	Transvertion	21	0.1429	-	-	-	-
isotig23756	407	T/A	Transvertion	21	0.1429	-	-	-	-
isotig23756	425	G/A	Transition	19	0.2632	-	-	-	-
isotig23756	262	T/C	Transition	26	0.5385	-	-	-	-
isotig23756	223	C/T	Transition	25	0.56	-	-	-	-
isotig23756	393	T/C	Transition	24	0.5417	-	-	-	-
isotig23756	391	C/G	Transvertion	24	0.5417	-	-	-	-
isotig08106	398	G/T	Transvertion	12	0.25	-	-	-	-
isotig00237	2238	A/T	Transvertion	12	0.25	ref|XP_002598010.1| hypothetical protein BRAFLDRAFT_265353 [Branchiostoma floridae] gb|EEN54022.1| hypothetical protein BRAFLDRAFT_265353 [Branchiostoma floridae]	5e-79	-	-
isotig00237	2250	A/C	Transvertion	12	0.25	ref|XP_002598010.1| hypothetical protein BRAFLDRAFT_265353 [Branchiostoma floridae] gb|EEN54022.1| hypothetical protein BRAFLDRAFT_265353 [Branchiostoma floridae]	5e-79	-	-
isotig00237	2391	C/T	Transition	12	0.3333	ref|XP_002598010.1| hypothetical protein BRAFLDRAFT_265353 [Branchiostoma floridae] gb|EEN54022.1| hypothetical protein BRAFLDRAFT_265353 [Branchiostoma floridae]	5e-79	-	-
isotig00237	2268	C/T	Transition	12	0.3333	ref|XP_002598010.1| hypothetical protein BRAFLDRAFT_265353 [Branchiostoma floridae] gb|EEN54022.1| hypothetical protein BRAFLDRAFT_265353 [Branchiostoma floridae]	5e-79	-	-
isotig00237	2097	G/C	Transvertion	11	0.2727	ref|XP_002598010.1| hypothetical protein BRAFLDRAFT_265353 [Branchiostoma floridae] gb|EEN54022.1| hypothetical protein BRAFLDRAFT_265353 [Branchiostoma floridae]	5e-79	-	-
isotig00237	2394	A/G	Transition	13	0.4615	ref|XP_002598010.1| hypothetical protein BRAFLDRAFT_265353 [Branchiostoma floridae] gb|EEN54022.1| hypothetical protein BRAFLDRAFT_265353 [Branchiostoma floridae]	5e-79	-	-
isotig00237	931	C/T	Transition	8	0.25	ref|XP_002598010.1| hypothetical protein BRAFLDRAFT_265353 [Branchiostoma floridae] gb|EEN54022.1| hypothetical protein BRAFLDRAFT_265353 [Branchiostoma floridae]	5e-79	-	-
isotig00237	992	G/A	Transition	8	0.25	ref|XP_002598010.1| hypothetical protein BRAFLDRAFT_265353 [Branchiostoma floridae] gb|EEN54022.1| hypothetical protein BRAFLDRAFT_265353 [Branchiostoma floridae]	5e-79	-	-
isotig00237	983	T/C	Transition	8	0.25	ref|XP_002598010.1| hypothetical protein BRAFLDRAFT_265353 [Branchiostoma floridae] gb|EEN54022.1| hypothetical protein BRAFLDRAFT_265353 [Branchiostoma floridae]	5e-79	-	-
isotig00237	2538	G/A	Transition	8	0.375	ref|XP_002598010.1| hypothetical protein BRAFLDRAFT_265353 [Branchiostoma floridae] gb|EEN54022.1| hypothetical protein BRAFLDRAFT_265353 [Branchiostoma floridae]	5e-79	-	-
isotig00237	2635	G/A	Transition	8	0.375	ref|XP_002598010.1| hypothetical protein BRAFLDRAFT_265353 [Branchiostoma floridae] gb|EEN54022.1| hypothetical protein BRAFLDRAFT_265353 [Branchiostoma floridae]	5e-79	-	-
isotig00237	2580	C/T	Transition	8	0.375	ref|XP_002598010.1| hypothetical protein BRAFLDRAFT_265353 [Branchiostoma floridae] gb|EEN54022.1| hypothetical protein BRAFLDRAFT_265353 [Branchiostoma floridae]	5e-79	-	-
isotig00237	2577	A/G	Transition	8	0.375	ref|XP_002598010.1| hypothetical protein BRAFLDRAFT_265353 [Branchiostoma floridae] gb|EEN54022.1| hypothetical protein BRAFLDRAFT_265353 [Branchiostoma floridae]	5e-79	-	-
isotig00237	724	G/A	Transition	7	0.2857	ref|XP_002598010.1| hypothetical protein BRAFLDRAFT_265353 [Branchiostoma floridae] gb|EEN54022.1| hypothetical protein BRAFLDRAFT_265353 [Branchiostoma floridae]	5e-79	-	-
isotig00237	750	T/C	Transition	7	0.2857	ref|XP_002598010.1| hypothetical protein BRAFLDRAFT_265353 [Branchiostoma floridae] gb|EEN54022.1| hypothetical protein BRAFLDRAFT_265353 [Branchiostoma floridae]	5e-79	-	-
isotig00237	769	C/G	Transvertion	7	0.4286	ref|XP_002598010.1| hypothetical protein BRAFLDRAFT_265353 [Branchiostoma floridae] gb|EEN54022.1| hypothetical protein BRAFLDRAFT_265353 [Branchiostoma floridae]	5e-79	-	-
isotig00237	1714	A/C	Transvertion	5	0.2	ref|XP_002598010.1| hypothetical protein BRAFLDRAFT_265353 [Branchiostoma floridae] gb|EEN54022.1| hypothetical protein BRAFLDRAFT_265353 [Branchiostoma floridae]	5e-79	-	-
isotig00237	1714	A/G	Transition	5	0.2	ref|XP_002598010.1| hypothetical protein BRAFLDRAFT_265353 [Branchiostoma floridae] gb|EEN54022.1| hypothetical protein BRAFLDRAFT_265353 [Branchiostoma floridae]	5e-79	-	-
isotig00237	2490	A/G	Transition	6	0.5	ref|XP_002598010.1| hypothetical protein BRAFLDRAFT_265353 [Branchiostoma floridae] gb|EEN54022.1| hypothetical protein BRAFLDRAFT_265353 [Branchiostoma floridae]	5e-79	-	-
isotig00237	1161	C/T	Transition	5	0.4	ref|XP_002598010.1| hypothetical protein BRAFLDRAFT_265353 [Branchiostoma floridae] gb|EEN54022.1| hypothetical protein BRAFLDRAFT_265353 [Branchiostoma floridae]	5e-79	-	-
[truncated: 69,720 more rows]

## Sheet: Indels
Unigene_id	Offset_On_Isotig	R_Nucleotide	Q_Nucleotide	Total_depth	Variant Frequency	NR_description	NR_evalue	SwissProt_description	SwissProt_evalue
isotig00002	3857	-	A	28	0.1071	-	-	-	-
isotig00002	1928	-	T	11	0.1818	-	-	-	-
isotig00002	4862	-	A	22	0.0909	-	-	-	-
isotig00002	3856	A	-	28	0.0714	-	-	-	-
isotig00002	3465	-	T	9	0.2222	-	-	-	-
isotig00002	222	-	T	12	0.4167	-	-	-	-
isotig00002	3724	-----	ATTCT	21	0.0476	-	-	-	-
isotig00002	4036	-	T	24	0.125	-	-	-	-
isotig00002	3805	A	-	25	0.08	-	-	-	-
isotig00002	5318	-	A	23	0.0435	-	-	-	-
isotig00002	5211	A	-	24	0.0833	-	-	-	-
isotig00002	1641	T	-	17	0.1176	-	-	-	-
isotig00002	895	A	-	9	0.3333	-	-	-	-
isotig00002	4478	AA	--	10	0.2	-	-	-	-
isotig00002	2217	A	-	13	0.1538	-	-	-	-
isotig00002	229	-	T	12	0.1667	-	-	-	-
isotig00002	229	A	-	12	0.0833	-	-	-	-
isotig00002	4559	-	A	21	0.0952	-	-	-	-
isotig00002	489	T	-	13	0.1538	-	-	-	-
isotig00002	62	-	A	11	0.0909	-	-	-	-
isotig00002	1983	-	T	16	0.1875	-	-	-	-
isotig00002	1108	T	-	8	0.25	-	-	-	-
isotig00002	2627	T	-	19	0.1053	-	-	-	-
isotig00002	3529	-	T	9	0.2222	-	-	-	-
isotig00002	5037	-	T	25	0.08	-	-	-	-
isotig00002	3867	-	G	26	0.3077	-	-	-	-
isotig00002	5205	-	T	24	0.0417	-	-	-	-
isotig00002	3735	C	-	21	0.0952	-	-	-	-
isotig00002	5543	-	A	14	0.2143	-	-	-	-
isotig00002	1974	-	T	16	0.25	-	-	-	-
isotig00002	1471	A	-	19	0.1053	-	-	-	-
isotig00002	4408	-	A	18	0.1667	-	-	-	-
isotig00002	2279	A	-	12	0.1667	-	-	-	-
isotig00002	1601	-	T	20	0.1	-	-	-	-
isotig00002	3744	-	G	20	0.15	-	-	-	-
isotig00002	3749	-	T	20	0.25	-	-	-	-
isotig00002	4417	-	A	18	0.0556	-	-	-	-
isotig00002	4664	G	-	16	0.125	-	-	-	-
isotig00002	3714	-	T	26	0.0769	-	-	-	-
isotig00002	3725	C	-	21	0.1429	-	-	-	-
isotig00002	4671	A	-	16	0.1875	-	-	-	-
isotig00002	1229	T	-	12	0.1667	-	-	-	-
isotig00002	4719	-	A	13	0.2308	-	-	-	-
isotig00002	4417	-	T	18	0.0556	-	-	-	-
isotig00002	1937	G	-	11	0.0909	-	-	-	-
isotig00002	5216	-	A	25	0.08	-	-	-	-
isotig00002	1982	T	-	16	0.1875	-	-	-	-
isotig00002	4952	-	T	24	0.0833	-	-	-	-
isotig00002	4316	-	T	23	0.1739	-	-	-	-
isotig00002	2410	-	A	15	0.1333	-	-	-	-
isotig00002	3471	-	T	10	0.3	-	-	-	-
isotig00002	3730	T	-	21	0.0952	-	-	-	-
isotig00002	4451	-	A	18	0.1111	-	-	-	-
isotig00002	3956	A	-	26	0.1154	-	-	-	-
isotig00002	1447	-	T	18	0.1667	-	-	-	-
isotig00002	5144	T	-	20	0.1	-	-	-	-
isotig00002	2554	CA	--	21	0.2381	-	-	-	-
isotig00002	2692	A	-	20	0.1	-	-	-	-
isotig00002	1299	-	T	15	0.1333	-	-	-	-
isotig00002	4295	-	T	22	0.0909	-	-	-	-
isotig00002	5191	--	CA	24	0.0417	-	-	-	-
isotig00002	3867	-	C	26	0.4615	-	-	-	-
isotig00002	5302	-	C	23	0.0435	-	-	-	-
isotig00002	3724	-----	ATCCT	21	0.0476	-	-	-	-
isotig00002	1991	-	A	16	0.1875	-	-	-	-
isotig00002	3787	T	-	22	0.3182	-	-	-	-
isotig00002	782	T	-	16	0.125	-	-	-	-
isotig00002	1265	G	-	15	0.2667	-	-	-	-
isotig00002	5304	-	T	23	0.087	-	-	-	-
isotig00002	1459	CCGGTA	------	19	0.2632	-	-	-	-
isotig00002	4579	-	T	21	0.0952	-	-	-	-
isotig00002	1787	-	T	14	0.1429	-	-	-	-
isotig00002	3615	A	-	35	0.0571	-	-	-	-
isotig00002	3991	-	T	28	0.0714	-	-	-	-
isotig00002	3773	A	-	19	0.1053	-	-	-	-
isotig00002	4866	-	A	22	0.0909	-	-	-	-
isotig00002	4479	A	-	10	0.3	-	-	-	-
isotig00002	2765	-	A	21	0.0952	-	-	-	-
isotig00002	5389	-	A	20	0.1	-	-	-	-
isotig00002	62	-	T	11	0.0909	-	-	-	-
isotig00002	4078	-	T	25	0.04	-	-	-	-
isotig00002	4324	-	A	23	0.1304	-	-	-	-
isotig00002	4677	A	-	16	0.125	-	-	-	-
isotig00002	4401	A	-	17	0.1765	-	-	-	-
isotig00002	5136	-	A	21	0.0476	-	-	-	-
isotig00002	63	-	T	11	0.0909	-	-	-	-
isotig00002	5213	-	T	24	0.0833	-	-	-	-
isotig00002	1946	A	-	11	0.5455	-	-	-	-
isotig00002	974	T	-	9	0.3333	-	-	-	-
isotig00002	240	-	T	12	0.3333	-	-	-	-
isotig00002	4078	-	A	25	0.04	-	-	-	-
isotig00002	2420	-	A	16	0.125	-	-	-	-
isotig00002	1775	-	A	14	0.1429	-	-	-	-
isotig00002	3425	T	-	9	0.2222	-	-	-	-
isotig00002	5522	-	A	18	0.1667	-	-	-	-
isotig00002	3618	-	A	35	0.0857	-	-	-	-
isotig00002	3766	T	-	19	0.1579	-	-	-	-
isotig00002	5145	-	T	20	0.15	-	-	-	-
isotig00002	3741	-	T	22	0.0455	-	-	-	-
isotig00002	819	-	A	12	0.1667	-	-	-	-
isotig00002	5205	-	A	24	0.125	-	-	-	-
isotig00002	5212	-	A	24	0.125	-	-	-	-
isotig00002	4467	-	A	15	0.2	-	-	-	-
isotig00002	5318	-	T	23	0.0435	-	-	-	-
isotig00002	4133	-	T	26	0.1154	-	-	-	-
isotig00002	3087	TTATTGTACTTCT	-------------	11	0.1818	-	-	-	-
isotig00002	4711	A	-	16	0.1875	-	-	-	-
isotig00002	3112	T	-	14	0.1429	-	-	-	-
isotig00002	54	-	T	11	0.0909	-	-	-	-
isotig00002	5007	A	-	24	0.0833	-	-	-	-
isotig00002	5136	-	T	21	0.0476	-	-	-	-
isotig00002	1257	T	-	12	0.1667	-	-	-	-
isotig00002	3528	-	T	9	0.3333	-	-	-	-
isotig00002	2955	A	-	16	0.1875	-	-	-	-
isotig00002	1082	-	A	6	0.3333	-	-	-	-
isotig00002	54	-	A	11	0.0909	-	-	-	-
isotig00002	3741	-	A	22	0.1818	-	-	-	-
isotig00002	5191	--	TT	24	0.0417	-	-	-	-
isotig00002	1937	-	A	11	0.0909	-	-	-	-
isotig00002	5302	-	T	23	0.0435	-	-	-	-
isotig00002	2922	-	T	18	0.1667	-	-	-	-
isotig00002	1174	-	A	15	0.2	-	-	-	-
isotig00002	247	T	-	12	0.1667	-	-	-	-
isotig00002	63	-	A	11	0.0909	-	-	-	-
isotig00002	4905	-	A	24	0.0833	-	-	-	-
isotig00002	5387	-	A	20	0.2	-	-	-	-
isotig00002	2171	A	-	15	0.1333	-	-	-	-
isotig00002	4281	T	-	22	0.2273	-	-	-	-
isotig00002	4487	-	A	11	0.1818	-	-	-	-
isotig00006	3302	-	T	68	0.0441	-	-	-	-
isotig00006	3395	-	T	62	0.0323	-	-	-	-
isotig00006	3112	A	-	56	0.0893	-	-	-	-
isotig00006	4376	-	T	24	0.0833	-	-	-	-
isotig00006	510	-	A	6	0.1667	-	-	-	-
isotig00006	4328	-	A	31	0.0645	-	-	-	-
isotig00006	1351	-	A	7	0.2857	-	-	-	-
isotig00006	2641	G	-	22	0.0909	-	-	-	-
isotig00006	4087	-	T	36	0.0556	-	-	-	-
isotig00006	5375	-	A	10	0.3	-	-	-	-
isotig00006	3070	-	T	44	0.1364	-	-	-	-
isotig00006	5261	-	A	43	0.0465	-	-	-	-
isotig00006	4364	A	-	26	0.0385	-	-	-	-
isotig00006	2821	-	T	18	0.1111	-	-	-	-
isotig00006	2602	-	T	23	0.1304	-	-	-	-
isotig00006	3069	T	-	44	0.0909	-	-	-	-
isotig00006	1969	A	-	11	0.3636	-	-	-	-
isotig00006	4486	-	T	21	0.0952	-	-	-	-
isotig00006	3274	T	-	71	0.0282	-	-	-	-
isotig00006	3373	G	-	63	0.1905	-	-	-	-
isotig00006	499	-	A	5	0.2	-	-	-	-
isotig00006	2766	A	-	22	0.0909	-	-	-	-
isotig00006	5388	A	-	9	0.6667	-	-	-	-
isotig00006	2504	-	T	23	0.0435	-	-	-	-
isotig00006	5218	A	-	54	0.1111	-	-	-	-
isotig00006	2397	-	A	20	0.1	-	-	-	-
isotig00006	2623	-	T	23	0.087	-	-	-	-
isotig00006	4385	-	T	26	0.0769	-	-	-	-
isotig00006	4210	-	G	31	0.0323	-	-	-	-
isotig00006	5219	-	A	54	0.037	-	-	-	-
isotig00006	5429	-	A	8	0.25	-	-	-	-
isotig00006	671	-	T	3	0.6667	-	-	-	-
isotig00006	3367	G	-	61	0.1148	-	-	-	-
isotig00006	2736	-	A	25	0.12	-	-	-	-
isotig00006	2384	-	T	20	0.15	-	-	-	-
isotig00006	2157	-	T	13	0.3846	-	-	-	-
isotig00006	2629	TG	--	22	0.1364	-	-	-	-
isotig00006	1927	-	A	12	0.1667	-	-	-	-
isotig00006	3444	-	T	50	0.04	-	-	-	-
isotig00006	3368	-	G	61	0.0328	-	-	-	-
isotig00006	3492	-	T	43	0.0465	-	-	-	-
isotig00006	2110	-	A	15	0.1333	-	-	-	-
isotig00006	2651	T	-	22	0.0909	-	-	-	-
isotig00006	499	C	-	5	0.2	-	-	-	-
isotig00006	3325	-	T	67	0.0149	-	-	-	-
isotig00006	2504	A	-	23	0.0435	-	-	-	-
isotig00006	4212	A	-	31	0.1935	-	-	-	-
isotig00006	3040	G	-	40	0.075	-	-	-	-
isotig00006	4376	C	-	24	0.0417	-	-	-	-
isotig00006	3304	-	T	68	0.0294	-	-	-	-
isotig00006	4364	-	T	26	0.0769	-	-	-	-
isotig00006	2380	-	T	20	0.1	-	-	-	-
isotig00006	1482	A	-	8	0.25	-	-	-	-
isotig00006	3375	-	G	63	0.0794	-	-	-	-
isotig00006	3062	T	-	43	0.0465	-	-	-	-
isotig00006	510	-	T	6	0.1667	-	-	-	-
isotig00006	4210	-	T	31	0.0323	-	-	-	-
isotig00006	4332	A	-	31	0.1613	-	-	-	-
isotig00006	5326	-	T	23	0.087	-	-	-	-
isotig00006	4337	-	A	32	0.0625	-	-	-	-
isotig00006	4192	-	T	30	0.0667	-	-	-	-
isotig00006	3325	-	A	67	0.0448	-	-	-	-
isotig00006	4394	-	T	26	0.0769	-	-	-	-
isotig00006	2533	A	-	23	0.1304	-	-	-	-
isotig00006	5342	-	A	17	0.0588	-	-	-	-
isotig00006	3504	GTTTT	-----	30	0.0667	-	-	-	-
isotig00006	3312	-	T	67	0.0299	-	-	-	-
isotig00006	5342	-	T	17	0.0588	-	-	-	-
isotig00006	3164	-	A	68	0.0294	-	-	-	-
isotig00006	3297	T	-	68	0.0441	-	-	-	-
isotig00006	3163	A	-	68	0.0294	-	-	-	-
isotig00006	3298	-	T	68	0.0882	-	-	-	-
isotig00006	1361	A	-	6	0.5	-	-	-	-
isotig00006	3058	-	T	44	0.0455	-	-	-	-
isotig00006	3093	T	-	48	0.0417	-	-	-	-
isotig00006	1500	T	-	10	0.3	-	-	-	-
isotig00006	3442	A	-	51	0.0392	-	-	-	-
isotig00006	3394	T	-	62	0.0484	-	-	-	-
isotig00006	3310	-	T	67	0.1194	-	-	-	-
isotig00006	4374	TTC	---	22	0.1364	-	-	-	-
isotig00008	4014	-	T	16	0.1875	-	-	-	-
isotig00008	438	A	-	54	0.037	-	-	-	-
isotig00008	2989	-	C	27	0.1111	-	-	-	-
isotig00008	1036	T	-	66	0.0303	-	-	-	-
isotig00008	958	-	C	49	0.0408	-	-	-	-
isotig00008	858	TCA	---	45	0.0444	-	-	-	-
isotig00008	2919	A	-	26	0.1154	-	-	-	-
isotig00008	656	-	T	21	0.1429	-	-	-	-
isotig00008	335	-	A	45	0.0889	-	-	-	-
isotig00008	2145	-	T	19	0.1053	-	-	-	-
isotig00008	1112	T	-	58	0.0862	-	-	-	-
isotig00008	894	T	-	46	0.0652	-	-	-	-
isotig00008	1726	-	T	32	0.0625	-	-	-	-
isotig00008	1680	-	T	34	0.0882	-	-	-	-
isotig00008	1469	A	-	47	0.0638	-	-	-	-
isotig00008	817	-	A	37	0.0541	-	-	-	-
isotig00008	1516	-	T	43	0.0465	-	-	-	-
isotig00008	1215	T	-	63	0.0317	-	-	-	-
isotig00008	1106	-	A	59	0.0169	-	-	-	-
isotig00008	1127	-	T	59	0.0169	-	-	-	-
isotig00008	4238	A	-	16	0.125	-	-	-	-
isotig00008	1828	-	T	27	0.037	-	-	-	-
isotig00008	952	-	C	48	0.0417	-	-	-	-
isotig00008	1254	-	A	57	0.0702	-	-	-	-
isotig00008	1244	A	-	55	0.1636	-	-	-	-
isotig00008	649	-	A	18	0.1111	-	-	-	-
isotig00008	3428	-	T	12	0.0833	-	-	-	-
isotig00008	1640	-	A	40	0.1	-	-	-	-
isotig00008	371	T	-	48	0.0625	-	-	-	-
isotig00008	4464	A	-	5	0.4	-	-	-	-
isotig00008	2661	-	T	22	0.1818	-	-	-	-
isotig00008	1169	-	A	63	0.0159	-	-	-	-
isotig00008	1328	-	A	58	0.0172	-	-	-	-
isotig00008	1103	T	-	59	0.0508	-	-	-	-
isotig00008	600	-	C	35	0.0286	-	-	-	-
isotig00008	3408	-	G	12	0.1667	-	-	-	-
isotig00008	418	-	A	53	0.1132	-	-	-	-
isotig00008	1159	T	-	60	0.0167	-	-	-	-
isotig00008	958	-	A	49	0.0408	-	-	-	-
isotig00008	1516	-	A	43	0.0233	-	-	-	-
isotig00008	1126	T	-	58	0.0517	-	-	-	-
isotig00008	3263	T	-	13	0.1538	-	-	-	-
isotig00008	1093	-	C	62	0.0161	-	-	-	-
isotig00008	3282	-	T	13	0.1538	-	-	-	-
isotig00008	1515	T	-	42	0.0952	-	-	-	-
isotig00008	2659	TT	--	22	0.0909	-	-	-	-
isotig00008	1288	-	A	57	0.0175	-	-	-	-
isotig00008	2660	T	-	22	0.0455	-	-	-	-
isotig00008	2769	-	A	30	0.0667	-	-	-	-
isotig00008	598	T	-	35	0.4	-	-	-	-
isotig00008	642	-	C	18	0.0556	-	-	-	-
isotig00008	2157	-	T	20	0.1	-	-	-	-
isotig00008	1531	-	T	45	0.0444	-	-	-	-
isotig00008	1262	-	C	58	0.0172	-	-	-	-
isotig00008	5071	-	T	13	0.1538	-	-	-	-
isotig00008	1437	T	-	46	0.0435	-	-	-	-
isotig00008	2326	-	A	13	0.0769	-	-	-	-
isotig00008	1529	T	-	43	0.0465	-	-	-	-
isotig00008	1255	-	A	57	0.0877	-	-	-	-
isotig00008	1381	-	A	53	0.0377	-	-	-	-
isotig00008	2681	-	T	22	0.0909	-	-	-	-
isotig00008	1159	-	A	60	0.05	-	-	-	-
isotig00008	1750	A	-	28	0.0714	-	-	-	-
isotig00008	2326	-	T	13	0.0769	-	-	-	-
isotig00008	1240	-	A	58	0.0517	-	-	-	-
isotig00008	1130	AT	--	60	0.05	-	-	-	-
isotig00008	1757	A	-	28	0.0714	-	-	-	-
isotig00008	2483	T	-	27	0.1481	-	-	-	-
isotig00008	642	-	A	18	0.0556	-	-	-	-
isotig00008	3993	A	-	15	0.2	-	-	-	-
isotig00008	305	A	-	43	0.2558	-	-	-	-
isotig00008	1509	C	-	45	0.0444	-	-	-	-
isotig00008	1169	-	C	63	0.0159	-	-	-	-
isotig00008	1252	A	-	56	0.0714	-	-	-	-
isotig00008	1470	-	A	48	0.0417	-	-	-	-
isotig00008	1044	A	-	61	0.0656	-	-	-	-
isotig00008	309	A	-	44	0.1136	-	-	-	-
isotig00008	1050	T	-	60	0.0333	-	-	-	-
isotig00008	955	-	A	48	0.0417	-	-	-	-
isotig00008	986	-	T	54	0.037	-	-	-	-
isotig00008	1454	T	-	47	0.0638	-	-	-	-
isotig00008	1699	T	-	32	0.0938	-	-	-	-
isotig00008	2091	T	-	19	0.1053	-	-	-	-
isotig00008	1510	-	C	45	0.0222	-	-	-	-
isotig00008	1158	A	-	61	0.0328	-	-	-	-
isotig00008	343	-	A	45	0.0444	-	-	-	-
isotig00008	1229	G	-	61	0.0328	-	-	-	-
isotig00008	3428	-	A	12	0.1667	-	-	-	-
isotig00008	4012	T	-	15	0.1333	-	-	-	-
isotig00008	1265	A	-	57	0.0351	-	-	-	-
isotig00008	2914	-	A	26	0.0769	-	-	-	-
isotig00008	342	A	-	45	0.2667	-	-	-	-
isotig00008	3246	A	-	15	0.2	-	-	-	-
isotig00008	837	T	-	37	0.0811	-	-	-	-
isotig00008	512	-	A	54	0.037	-	-	-	-
isotig00008	2209	T	-	20	0.1	-	-	-	-
isotig00008	1760	-	A	28	0.0714	-	-	-	-
isotig00008	372	-	T	49	0.0408	-	-	-	-
isotig00008	270	-	A	41	0.0488	-	-	-	-
isotig00008	4006	A	-	15	0.2	-	-	-	-
isotig00008	1758	-	A	28	0.0714	-	-	-	-
isotig00008	306	-	A	44	0.0455	-	-	-	-
isotig00008	599	-	T	35	0.0571	-	-	-	-
isotig00008	3156	-	A	14	0.2143	-	-	-	-
isotig00008	1252	-	C	56	0.0179	-	-	-	-
isotig00008	1318	T	-	61	0.0328	-	-	-	-
isotig00008	574	-	A	39	0.0513	-	-	-	-
isotig00008	489	-	A	53	0.0566	-	-	-	-
isotig00008	1288	-	T	57	0.0175	-	-	-	-
isotig00008	4013	-	A	16	0.25	-	-	-	-
isotig00008	806	C	-	33	0.0606	-	-	-	-
isotig00008	990	-	A	55	0.0364	-	-	-	-
isotig00008	1338	-	A	60	0.0167	-	-	-	-
isotig00008	545	-	A	54	0.037	-	-	-	-
isotig00008	1827	T	-	27	0.0741	-	-	-	-
isotig00008	1877	T	-	27	0.1852	-	-	-	-
isotig00008	1419	A	-	50	0.04	-	-	-	-
isotig00008	1127	-	A	59	0.0169	-	-	-	-
isotig00008	2884	-	T	24	0.125	-	-	-	-
isotig00008	1113	-	T	58	0.0345	-	-	-	-
isotig00008	1593	T	-	38	0.0526	-	-	-	-
isotig00008	1432	T	-	47	0.0426	-	-	-	-
isotig00008	600	-	T	35	0.1429	-	-	-	-
isotig00008	1011	-	A	60	0.0333	-	-	-	-
isotig00008	2860	-	T	24	0.125	-	-	-	-
isotig00008	2774	-	A	30	0.0667	-	-	-	-
isotig00008	4884	-	T	9	0.2222	-	-	-	-
isotig00008	4164	-	A	19	0.1053	-	-	-	-
isotig00008	650	-	A	20	0.2	-	-	-	-
isotig00008	2425	-	A	21	0.0952	-	-	-	-
isotig00008	725	A	-	28	0.0714	-	-	-	-
isotig00008	1447	A	-	47	0.0426	-	-	-	-
isotig00008	1093	-	T	62	0.0161	-	-	-	-
isotig00008	2588	C	-	28	0.0714	-	-	-	-
isotig00008	1656	-	A	38	0.1053	-	-	-	-
isotig00008	1460	T	-	47	0.0426	-	-	-	-
isotig00008	4444	A	-	7	0.2857	-	-	-	-
isotig00008	333	-	A	45	0.0444	-	-	-	-
isotig00008	584	A	-	36	0.0556	-	-	-	-
isotig00008	239	-	C	35	0.0571	-	-	-	-
isotig00008	1841	T	-	26	0.1923	-	-	-	-
isotig00008	2403	-	T	18	0.1111	-	-	-	-
isotig00008	1480	A	-	45	0.0444	-	-	-	-
isotig00008	1348	-	C	59	0.0508	-	-	-	-
isotig00008	296	-	A	43	0.186	-	-	-	-
isotig00008	850	A	-	41	0.0488	-	-	-	-
isotig00008	1510	-	T	45	0.0222	-	-	-	-
isotig00008	1338	-	T	60	0.0167	-	-	-	-
isotig00008	1128	-	T	60	0.0333	-	-	-	-
isotig00008	417	A	-	53	0.0566	-	-	-	-
isotig00008	1253	--	AA	57	0.0526	-	-	-	-
isotig00008	1106	-	T	59	0.0169	-	-	-	-
isotig00008	486	-	A	54	0.0556	-	-	-	-
isotig00008	2991	-	C	27	0.0741	-	-	-	-
isotig00008	1262	-	A	58	0.0172	-	-	-	-
isotig00008	3787	-	T	10	0.2	-	-	-	-
isotig00008	1328	-	T	58	0.0172	-	-	-	-
isotig00008	1828	-	A	27	0.037	-	-	-	-
isotig00008	874	T	-	45	0.0444	-	-	-	-
isotig00008	2660	-	C	22	0.0455	-	-	-	-
isotig00008	4462	A	-	5	0.4	-	-	-	-
isotig00009	3676	A	-	19	0.1579	-	-	-	-
isotig00009	1596	-	T	22	0.1364	-	-	-	-
isotig00009	2885	A	-	23	0.2174	-	-	-	-
isotig00009	1893	A	-	33	0.0606	-	-	-	-
isotig00009	2723	-	T	38	0.0526	-	-	-	-
isotig00009	3930	-	T	16	0.125	-	-	-	-
isotig00009	2717	-	T	39	0.0513	-	-	-	-
isotig00009	3920	A	-	16	0.125	-	-	-	-
isotig00009	3966	-	G	14	0.2143	-	-	-	-
isotig00009	3392	-	T	18	0.0556	-	-	-	-
isotig00009	1904	T	-	33	0.1212	-	-	-	-
isotig00009	4307	-	A	15	0.2667	-	-	-	-
isotig00009	2687	-	G	40	0.075	-	-	-	-
isotig00009	3280	T	-	13	0.2308	-	-	-	-
isotig00009	3245	T	-	14	0.2143	-	-	-	-
isotig00009	1842	-	T	25	0.08	-	-	-	-
isotig00009	4355	-	T	17	0.1176	-	-	-	-
isotig00009	4361	-	T	18	0.1111	-	-	-	-
isotig00009	4709	-	A	7	0.4286	-	-	-	-
isotig00009	2057	-	G	27	0.037	-	-	-	-
isotig00009	4355	-	A	17	0.0588	-	-	-	-
isotig00009	5228	T	-	6	0.3333	-	-	-	-
isotig00009	1576	T	-	22	0.0909	-	-	-	-
isotig00009	2722	T	-	38	0.1579	-	-	-	-
isotig00009	1895	-	A	33	0.0606	-	-	-	-
isotig00009	3396	-	C	18	0.1111	-	-	-	-
isotig00009	3409	-	T	18	0.1111	-	-	-	-
isotig00009	4115	--	AG	13	0.3846	-	-	-	-
isotig00009	1693	A	-	27	0.0741	-	-	-	-
isotig00009	3969	-	T	14	0.2143	-	-	-	-
isotig00009	4313	A	-	15	0.0667	-	-	-	-
isotig00009	3957	A	-	13	0.3077	-	-	-	-
isotig00009	1806	--	AA	16	0.125	-	-	-	-
isotig00009	1879	-	C	34	0.0588	-	-	-	-
isotig00009	1464	T	-	27	0.0741	-	-	-	-
isotig00009	1324	T	-	5	0.4	-	-	-	-
isotig00009	2057	-	A	27	0.037	-	-	-	-
isotig00009	2849	-	T	31	0.0645	-	-	-	-
isotig00009	2779	-	T	40	0.05	-	-	-	-
isotig00009	2649	-	A	45	0.0222	-	-	-	-
isotig00009	1990	-	T	30	0.0667	-	-	-	-
isotig00009	3029	-	A	14	0.2143	-	-	-	-
isotig00009	3937	T	-	15	0.2	-	-	-	-
isotig00009	4313	-	T	15	0.0667	-	-	-	-
isotig00009	2594	-	T	41	0.0732	-	-	-	-
isotig00009	4316	-	T	15	0.2	-	-	-	-
isotig00009	4325	T	-	15	0.2	-	-	-	-
isotig00009	4360	T	-	18	0.1111	-	-	-	-
isotig00009	1502	A	-	23	0.2609	-	-	-	-
isotig00009	1969	T	-	32	0.0938	-	-	-	-
isotig00009	3677	-	A	19	0.1053	-	-	-	-
isotig00009	1963	-	T	36	0.0833	-	-	-	-
isotig00009	2920	-	T	21	0.0952	-	-	-	-
isotig00009	3371	-	T	18	0.1667	-	-	-	-
isotig00009	3948	A	-	13	0.2308	-	-	-	-
isotig00009	3018	-	A	22	0.0909	-	-	-	-
isotig00009	2335	-	A	30	0.0667	-	-	-	-
isotig00009	4725	A	-	7	0.4286	-	-	-	-
isotig00009	1845	-	T	27	0.1111	-	-	-	-
isotig00009	3085	-	T	16	0.1875	-	-	-	-
isotig00009	4220	-	A	11	0.1818	-	-	-	-
isotig00009	3328	-	T	14	0.1429	-	-	-	-
isotig00009	4290	-	T	17	0.1176	-	-	-	-
isotig00009	1675	-	A	24	0.0833	-	-	-	-
isotig00009	3248	-	A	14	0.0714	-	-	-	-
isotig00009	2914	T	-	21	0.2381	-	-	-	-
isotig00009	1846	-	T	28	0.0714	-	-	-	-
isotig00009	3327	-	A	14	0.1429	-	-	-	-
isotig00009	4259	A	-	9	0.2222	-	-	-	-
isotig00009	2955	T	-	21	0.0952	-	-	-	-
isotig00009	3072	A	-	16	0.125	-	-	-	-
isotig00009	2082	-	A	24	0.125	-	-	-	-
isotig00009	3248	-	T	14	0.0714	-	-	-	-
isotig00009	2469	-	T	29	0.069	-	-	-	-
isotig00009	2687	-	T	40	0.025	-	-	-	-
isotig00009	1970	-	T	33	0.1212	-	-	-	-
isotig00009	4054	-	T	13	0.2308	-	-	-	-
isotig00009	2468	-	T	29	0.069	-	-	-	-
isotig00009	3392	-	A	18	0.0556	-	-	-	-
isotig00009	2649	-	T	45	0.0222	-	-	-	-
isotig00009	3083	-	T	16	0.125	-	-	-	-
isotig00009	2677	-	A	40	0.05	-	-	-	-
isotig00009	3082	T	-	16	0.125	-	-	-	-
isotig00009	4988	-	T	8	0.25	-	-	-	-
isotig00009	4193	-	T	16	0.125	-	-	-	-
isotig00009	2735	-	T	39	0.0769	-	-	-	-
isotig00009	3049	-	A	14	0.1429	-	-	-	-
isotig00009	1841	T	-	25	0.12	-	-	-	-
isotig00010	2558	-	T	70	0.0714	-	-	-	-
isotig00010	2304	-	T	82	0.0732	-	-	-	-
isotig00010	665	-	T	16	0.3125	-	-	-	-
isotig00010	2804	-	C	59	0.0169	-	-	-	-
isotig00010	1723	T	-	66	0.1515	-	-	-	-
isotig00010	2981	A	-	53	0.1132	-	-	-	-
isotig00010	3054	-	T	51	0.0392	-	-	-	-
isotig00010	3139	-	T	66	0.0758	-	-	-	-
isotig00010	1821	-	T	64	0.0156	-	-	-	-
isotig00010	2045	-	A	86	0.0233	-	-	-	-
isotig00010	89	A	-	17	0.1765	-	-	-	-
isotig00010	2029	-	A	85	0.0706	-	-	-	-
isotig00010	1116	C	-	72	0.0278	-	-	-	-
isotig00010	2166	-	T	77	0.026	-	-	-	-
isotig00010	975	T	-	59	0.0339	-	-	-	-
isotig00010	416	T	-	11	0.2727	-	-	-	-
isotig00010	2307	-	A	82	0.0122	-	-	-	-
isotig00010	2660	-	A	66	0.0303	-	-	-	-
isotig00010	1142	-	C	71	0.0141	-	-	-	-
isotig00010	3396	A	-	33	0.0909	-	-	-	-
isotig00010	2594	A	-	66	0.0455	-	-	-	-
isotig00010	2272	-	A	88	0.0114	-	-	-	-
isotig00010	1486	-	T	53	0.0377	-	-	-	-
isotig00010	2392	A	-	69	0.2464	-	-	-	-
isotig00010	797	-	A	36	0.0556	-	-	-	-
isotig00010	296	A	-	24	0.2083	-	-	-	-
isotig00010	2304	-	A	82	0.0366	-	-	-	-
isotig00010	2954	A	-	58	0.0517	-	-	-	-
isotig00010	2174	-	T	78	0.0513	-	-	-	-
isotig00010	2161	-	T	79	0.0127	-	-	-	-
isotig00010	3241	T	-	64	0.0313	-	-	-	-
isotig00010	2047	-	T	86	0.0116	-	-	-	-
isotig00010	2444	T	-	69	0.029	-	-	-	-
isotig00010	1227	-	T	63	0.0317	-	-	-	-
isotig00010	1845	-	T	64	0.0313	-	-	-	-
isotig00010	3129	-	A	61	0.0328	-	-	-	-
isotig00010	1249	-	T	65	0.0462	-	-	-	-
isotig00010	1441	A	-	47	0.0638	-	-	-	-
isotig00010	1880	A	-	64	0.0469	-	-	-	-
isotig00010	1512	-	T	59	0.0169	-	-	-	-
isotig00010	2201	-	T	75	0.1067	-	-	-	-
isotig00010	2147	A	-	75	0.0267	-	-	-	-
isotig00010	2539	-	A	75	0.04	-	-	-	-
isotig00010	2035	-	T	85	0.0235	-	-	-	-
isotig00010	1753	-	G	69	0.058	-	-	-	-
isotig00010	2193	-	T	77	0.0519	-	-	-	-
isotig00010	784	-	T	27	0.1111	-	-	-	-
isotig00010	775	-	T	28	0.0714	-	-	-	-
isotig00010	3269	T	-	61	0.0492	-	-	-	-
isotig00010	2471	A	-	69	0.058	-	-	-	-
isotig00010	2164	A	-	79	0.0253	-	-	-	-
isotig00010	1782	A	-	68	0.1029	-	-	-	-
isotig00010	2804	-	A	59	0.0339	-	-	-	-
isotig00010	151	-	A	22	0.0909	-	-	-	-
isotig00010	1675	-	T	68	0.0441	-	-	-	-
isotig00010	3302	A	-	61	0.082	-	-	-	-
isotig00010	2365	-	C	72	0.0278	-	-	-	-
isotig00010	2161	-	G	79	0.0127	-	-	-	-
isotig00010	1046	-	T	65	0.0154	-	-	-	-
isotig00010	2538	A	-	73	0.0548	-	-	-	-
isotig00010	798	-	A	37	0.1081	-	-	-	-
isotig00010	2577	T	-	71	0.0423	-	-	-	-
isotig00010	1634	T	-	71	0.0282	-	-	-	-
isotig00010	1632	-	T	71	0.0141	-	-	-	-
isotig00010	974	-	C	59	0.0169	-	-	-	-
isotig00010	2311	-	A	82	0.0122	-	-	-	-
isotig00010	1802	A	-	64	0.0781	-	-	-	-
isotig00010	2817	-	A	61	0.0328	-	-	-	-
isotig00010	1012	C	-	64	0.0313	-	-	-	-
isotig00010	2200	-	A	75	0.0133	-	-	-	-
isotig00010	696	A	-	25	0.08	-	-	-	-
isotig00010	5308	A	-	97	0.0206	-	-	-	-
isotig00010	835	-	T	50	0.04	-	-	-	-
isotig00010	2734	A	-	58	0.1207	-	-	-	-
isotig00010	2557	T	-	71	0.0563	-	-	-	-
isotig00010	3189	-	A	69	0.0145	-	-	-	-
isotig00010	795	AA	--	29	0.069	-	-	-	-
isotig00010	750	A	-	27	0.0741	-	-	-	-
isotig00010	2799	-	A	59	0.0169	-	-	-	-
isotig00010	3147	-	G	65	0.0308	-	-	-	-
isotig00010	479	T	-	20	0.2	-	-	-	-
isotig00010	417	-	T	11	0.2727	-	-	-	-
isotig00010	2903	-	A	69	0.0435	-	-	-	-
isotig00010	897	T	-	55	0.0909	-	-	-	-
isotig00010	774	-	T	28	0.0357	-	-	-	-
isotig00010	765	A	-	27	0.2222	-	-	-	-
isotig00010	1795	-	C	65	0.0154	-	-	-	-
isotig00010	1655	-	A	66	0.0303	-	-	-	-
isotig00010	511	-	A	19	0.2105	-	-	-	-
isotig00010	2336	-	T	81	0.0247	-	-	-	-
isotig00010	2299	-	T	82	0.0366	-	-	-	-
isotig00010	3046	-	A	50	0.08	-	-	-	-
isotig00010	2675	-	A	64	0.125	-	-	-	-
isotig00010	2428	-	T	69	0.029	-	-	-	-
isotig00010	2263	-	A	83	0.0241	-	-	-	-
isotig00010	2200	T	-	75	0.1467	-	-	-	-
isotig00010	1643	-	A	70	0.0143	-	-	-	-
isotig00010	2773	-	A	58	0.0345	-	-	-	-
isotig00010	2328	-	T	82	0.0244	-	-	-	-
isotig00010	1270	A	-	68	0.0294	-	-	-	-
isotig00010	2222	A	-	75	0.0267	-	-	-	-
isotig00010	420	-	T	11	0.1818	-	-	-	-
isotig00010	3204	T	-	66	0.0455	-	-	-	-
isotig00010	2115	-	T	71	0.0704	-	-	-	-
isotig00010	1326	A	-	71	0.0282	-	-	-	-
isotig00010	996	-	T	61	0.0328	-	-	-	-
isotig00010	2619	-	A	69	0.0725	-	-	-	-
isotig00010	3128	-	T	61	0.0328	-	-	-	-
isotig00010	2126	TT	--	72	0.0278	-	-	-	-
isotig00010	1078	-	A	69	0.029	-	-	-	-
isotig00010	2233	-	T	79	0.0253	-	-	-	-
isotig00010	2130	-	T	73	0.0685	-	-	-	-
isotig00010	654	-	T	13	0.1538	-	-	-	-
isotig00010	2821	A	-	61	0.0328	-	-	-	-
isotig00010	2816	A	-	61	0.0328	-	-	-	-
isotig00010	3205	-	T	66	0.0909	-	-	-	-
isotig00010	170	A	-	24	0.0833	-	-	-	-
isotig00010	1507	-	T	59	0.0339	-	-	-	-
isotig00010	2331	T	-	82	0.0244	-	-	-	-
isotig00010	708	-	A	26	0.0769	-	-	-	-
isotig00010	2632	-	A	71	0.0141	-	-	-	-
isotig00010	3355	A	-	51	0.0392	-	-	-	-
isotig00010	3110	-	T	46	0.0435	-	-	-	-
isotig00010	1593	-	T	65	0.0308	-	-	-	-
isotig00010	2369	C	-	69	0.029	-	-	-	-
isotig00010	356	A	-	25	0.08	-	-	-	-
isotig00010	3238	A	-	65	0.0923	-	-	-	-
isotig00010	2261	-	G	83	0.012	-	-	-	-
isotig00010	379	A	-	16	0.125	-	-	-	-
isotig00010	2982	-	A	53	0.0566	-	-	-	-
isotig00010	2261	-	T	83	0.012	-	-	-	-
isotig00010	1852	T	-	64	0.0469	-	-	-	-
isotig00010	973	-	C	59	0.0339	-	-	-	-
isotig00010	1244	-	G	65	0.0154	-	-	-	-
isotig00010	1339	A	-	68	0.0294	-	-	-	-
isotig00010	2033	-	T	85	0.0353	-	-	-	-
isotig00010	1090	-	A	68	0.0294	-	-	-	-
isotig00010	2337	-	T	81	0.0247	-	-	-	-
isotig00010	3324	-	C	58	0.069	-	-	-	-
isotig00010	3210	T	-	66	0.0303	-	-	-	-
isotig00010	1362	T	-	61	0.082	-	-	-	-
isotig00010	1741	-	T	67	0.0299	-	-	-	-
isotig00010	654	A	-	13	0.1538	-	-	-	-
isotig00010	1436	-	A	47	0.0213	-	-	-	-
isotig00010	3124	-	T	48	0.1458	-	-	-	-
isotig00010	1795	-	T	65	0.0308	-	-	-	-
isotig00010	1581	-	T	62	0.0484	-	-	-	-
isotig00010	2262	-	A	83	0.012	-	-	-	-
isotig00010	2151	-	A	77	0.026	-	-	-	-
isotig00010	1800	-	T	64	0.0313	-	-	-	-
isotig00010	2093	A	-	85	0.0235	-	-	-	-
isotig00010	1318	-	G	70	0.0286	-	-	-	-
isotig00010	481	-	T	19	0.1053	-	-	-	-
isotig00010	1512	-	A	59	0.0169	-	-	-	-
isotig00010	2794	-	T	61	0.0164	-	-	-	-
isotig00010	2927	-	T	61	0.0328	-	-	-	-
isotig00010	1647	A	-	69	0.1304	-	-	-	-
isotig00010	2272	-	T	88	0.0114	-	-	-	-
isotig00010	974	-	T	59	0.0169	-	-	-	-
isotig00010	2425	-	T	68	0.0588	-	-	-	-
isotig00010	1794	C	-	65	0.0308	-	-	-	-
isotig00010	2203	-	T	74	0.0541	-	-	-	-
isotig00010	3033	-	A	50	0.1	-	-	-	-
isotig00010	1282	-	T	68	0.0294	-	-	-	-
isotig00010	796	A	-	30	0.1333	-	-	-	-
isotig00010	1853	-	T	64	0.0781	-	-	-	-
isotig00010	2041	-	A	86	0.0233	-	-	-	-
isotig00010	1436	-	T	47	0.0213	-	-	-	-
isotig00010	297	-	A	24	0.0833	-	-	-	-
isotig00010	2560	-	T	71	0.0563	-	-	-	-
isotig00010	2806	-	G	58	0.0172	-	-	-	-
isotig00010	1744	-	A	67	0.0149	-	-	-	-
isotig00010	1273	-	T	69	0.0145	-	-	-	-
isotig00010	2117	-	T	71	0.0423	-	-	-	-
isotig00010	1507	-	A	59	0.0339	-	-	-	-
isotig00010	1804	-	T	64	0.0313	-	-	-	-
isotig00010	1157	-	T	66	0.0606	-	-	-	-
isotig00010	2799	-	T	59	0.0169	-	-	-	-
isotig00010	1599	T	-	66	0.0606	-	-	-	-
isotig00010	2395	A	-	70	0.0571	-	-	-	-
isotig00010	1934	A	-	52	0.0385	-	-	-	-
isotig00010	891	-	T	54	0.037	-	-	-	-
isotig00010	3034	-	A	50	0.06	-	-	-	-
isotig00010	1859	A	-	66	0.0303	-	-	-	-
isotig00010	624	-	T	25	0.12	-	-	-	-
isotig00010	2447	-	G	69	0.0145	-	-	-	-
isotig00010	1273	-	A	69	0.0145	-	-	-	-
isotig00010	774	-	A	28	0.0357	-	-	-	-
isotig00010	964	-	T	57	0.0351	-	-	-	-
isotig00010	2262	-	T	83	0.012	-	-	-	-
isotig00010	2480	-	A	70	0.1	-	-	-	-
isotig00010	2587	T	-	66	0.0758	-	-	-	-
isotig00010	2986	-	A	53	0.0755	-	-	-	-
isotig00010	2519	T	-	70	0.0286	-	-	-	-
isotig00010	766	-	A	28	0.0714	-	-	-	-
isotig00010	700	-	A	25	0.04	-	-	-	-
isotig00010	2532	-	A	71	0.0282	-	-	-	-
isotig00010	2524	-	A	72	0.0278	-	-	-	-
isotig00010	947	T	-	59	0.0678	-	-	-	-
isotig00010	3350	T	-	54	0.0556	-	-	-	-
isotig00010	3054	-	A	51	0.0196	-	-	-	-
isotig00010	2803	A	-	59	0.0339	-	-	-	-
isotig00010	2632	-	T	71	0.0141	-	-	-	-
isotig00010	685	A	-	22	0.0909	-	-	-	-
isotig00010	773	-	T	28	0.1071	-	-	-	-
isotig00010	145	-	T	22	0.0909	-	-	-	-
isotig00010	2794	-	G	61	0.0164	-	-	-	-
isotig00010	2806	-	A	58	0.0172	-	-	-	-
isotig00010	3189	-	T	69	0.0145	-	-	-	-
isotig00010	2674	A	-	64	0.0469	-	-	-	-
isotig00010	2045	-	T	86	0.0116	-	-	-	-
isotig00010	2572	-	T	70	0.0571	-	-	-	-
isotig00010	1417	-	A	51	0.0392	-	-	-	-
isotig00010	2041	-	T	86	0.0116	-	-	-	-
isotig00010	2612	A	-	70	0.0286	-	-	-	-
isotig00010	1142	-	T	71	0.0141	-	-	-	-
isotig00010	3123	-	T	46	0.1087	-	-	-	-
isotig00010	2427	-	T	69	0.058	-	-	-	-
isotig00010	1821	-	C	64	0.0156	-	-	-	-
isotig00010	2447	-	T	69	0.0435	-	-	-	-
isotig00010	2174	-	A	78	0.0128	-	-	-	-
isotig00010	2543	-	A	76	0.0395	-	-	-	-
isotig00010	3289	-	T	61	0.0328	-	-	-	-
isotig00010	1429	-	A	51	0.0392	-	-	-	-
isotig00010	2094	-	A	85	0.0235	-	-	-	-
isotig00010	2258	-	G	83	0.0361	-	-	-	-
isotig00010	527	-	T	28	0.1429	-	-	-	-
isotig00010	1505	-	T	57	0.0351	-	-	-	-
isotig00010	3087	-	T	51	0.0588	-	-	-	-
isotig00010	2669	-	A	64	0.0469	-	-	-	-
isotig00010	2482	T	-	72	0.0278	-	-	-	-
isotig00010	942	-	T	59	0.0339	-	-	-	-
isotig00010	373	-	A	16	0.0625	-	-	-	-
isotig00010	782	--	TT	27	0.0741	-	-	-	-
isotig00010	2488	-	A	72	0.0278	-	-	-	-
isotig00010	99	A	-	16	0.25	-	-	-	-
isotig00010	1046	-	A	65	0.0154	-	-	-	-
isotig00010	493	-	A	19	0.1053	-	-	-	-
isotig00010	1744	-	T	67	0.0149	-	-	-	-
isotig00010	488	-	T	19	0.1053	-	-	-	-
isotig00010	1654	A	-	66	0.3485	-	-	-	-
isotig00010	2307	-	T	82	0.0122	-	-	-	-
isotig00010	1238	-	A	65	0.0308	-	-	-	-
isotig00010	2531	T	-	71	0.0423	-	-	-	-
isotig00010	2911	A	-	67	0.0448	-	-	-	-
isotig00010	705	A	-	24	0.125	-	-	-	-
isotig00010	3032	A	-	49	0.1429	-	-	-	-
isotig00010	2794	-	A	61	0.0492	-	-	-	-
isotig00010	1657	-	A	68	0.0441	-	-	-	-
isotig00010	2424	T	-	67	0.0299	-	-	-	-
isotig00010	1124	A	-	71	0.0423	-	-	-	-
isotig00010	979	-	C	59	0.0339	-	-	-	-
isotig00010	1248	-	A	65	0.0154	-	-	-	-
isotig00010	782	--	TA	27	0.037	-	-	-	-
isotig00010	125	-	T	19	0.2105	-	-	-	-
isotig00010	2172	-	T	79	0.0253	-	-	-	-
isotig00010	700	-	T	25	0.04	-	-	-	-
isotig00010	2489	-	A	72	0.0278	-	-	-	-
isotig00010	2418	-	T	67	0.0299	-	-	-	-
isotig00010	1049	-	T	62	0.0484	-	-	-	-
isotig00010	2306	T	-	82	0.0854	-	-	-	-
isotig00010	2028	A	-	84	0.0238	-	-	-	-
isotig00010	746	T	-	28	0.1071	-	-	-	-
isotig00010	1248	-	T	65	0.0462	-	-	-	-
isotig00010	2907	A	-	68	0.0294	-	-	-	-
isotig00010	787	-	A	27	0.0741	-	-	-	-
isotig00010	994	T	-	58	0.0345	-	-	-	-
isotig00010	3246	T	-	63	0.0476	-	-	-	-
isotig00010	3383	A	-	36	0.0556	-	-	-	-
isotig00010	3340	T	-	58	0.0345	-	-	-	-
isotig00010	1806	A	-	64	0.0313	-	-	-	-
isotig00010	2201	A	-	75	0.0133	-	-	-	-
isotig00010	1816	T	-	64	0.2031	-	-	-	-
isotig00010	3152	-	C	68	0.0147	-	-	-	-
isotig00010	2191	-	T	78	0.0256	-	-	-	-
isotig00010	948	-	T	58	0.0345	-	-	-	-
isotig00010	3141	-	G	65	0.0308	-	-	-	-
isotig00010	2148	-	A	76	0.0263	-	-	-	-
isotig00010	3113	T	-	39	0.0769	-	-	-	-
isotig00010	1632	-	A	71	0.0141	-	-	-	-
isotig00010	2009	A	-	78	0.0385	-	-	-	-
isotig00010	480	-	T	20	0.15	-	-	-	-
isotig00010	2735	-	A	58	0.0517	-	-	-	-
isotig00010	797	T	-	36	0.0556	-	-	-	-
isotig00010	1244	-	A	65	0.0154	-	-	-	-
isotig00010	338	-	T	24	0.0833	-	-	-	-
isotig00010	2047	-	A	86	0.0116	-	-	-	-
isotig00010	787	G	-	27	0.037	-	-	-	-
isotig00010	1577	T	-	60	0.1333	-	-	-	-
isotig00010	3121	TT	--	43	0.0465	-	-	-	-
isotig00010	1674	T	-	68	0.0441	-	-	-	-
isotig00010	2127	T	-	71	0.3099	-	-	-	-
isotig00010	3122	T	-	45	0.2	-	-	-	-
isotig00010	2273	-	T	89	0.0337	-	-	-	-
isotig00010	1643	-	G	70	0.0143	-	-	-	-
isotig00010	3152	-	G	68	0.0147	-	-	-	-
isotig00010	2034	-	T	85	0.0235	-	-	-	-
isotig00010	373	-	T	16	0.0625	-	-	-	-
isotig00010	2311	-	T	82	0.0122	-	-	-	-
isotig00010	2033	-	A	85	0.0118	-	-	-	-
isotig00013	4056	T	-	87	0.069	-	-	-	-
isotig00013	5086	-	T	50	0.06	-	-	-	-
isotig00013	1113	-	T	48	0.0417	-	-	-	-
isotig00013	4122	-	T	96	0.0104	-	-	-	-
isotig00013	900	-	T	42	0.0714	-	-	-	-
isotig00013	3027	-	A	24	0.0417	-	-	-	-
isotig00013	4286	A	-	89	0.0112	-	-	-	-
isotig00013	928	T	-	39	0.0513	-	-	-	-
isotig00013	663	-	T	31	0.0323	-	-	-	-
isotig00013	616	--	CT	27	0.0741	-	-	-	-
isotig00013	1443	-	A	34	0.0588	-	-	-	-
isotig00013	2533	-	T	45	0.0667	-	-	-	-
isotig00013	3788	-	T	72	0.0139	-	-	-	-
isotig00013	3956	-	T	90	0.0111	-	-	-	-
isotig00013	910	-	T	41	0.0976	-	-	-	-
isotig00013	1939	-	T	50	0.04	-	-	-	-
isotig00013	4340	-	G	85	0.0118	-	-	-	-
isotig00013	3322	A	-	32	0.3125	-	-	-	-
isotig00013	3066	-	T	26	0.0769	-	-	-	-
isotig00013	2971	-	T	29	0.069	-	-	-	-
isotig00013	953	-	T	37	0.0811	-	-	-	-
isotig00013	733	T	-	33	0.1818	-	-	-	-
isotig00013	4284	-	A	89	0.0449	-	-	-	-
isotig00013	4516	-	T	49	0.0408	-	-	-	-
isotig00013	2060	T	-	31	0.0645	-	-	-	-
isotig00013	1440	-	C	34	0.0588	-	-	-	-
isotig00013	1476	-	A	35	0.0857	-	-	-	-
isotig00013	2434	-	A	52	0.0192	-	-	-	-
isotig00013	2682	-	T	31	0.0645	-	-	-	-
isotig00013	5127	-	T	50	0.14	-	-	-	-
isotig00013	862	-	T	39	0.0256	-	-	-	-
isotig00013	1891	-	A	46	0.0217	-	-	-	-
isotig00013	3953	-	T	88	0.0114	-	-	-	-
isotig00013	2470	-	C	45	0.0222	-	-	-	-
isotig00013	5168	-	A	43	0.0465	-	-	-	-
isotig00013	1725	-	A	46	0.0435	-	-	-	-
isotig00013	1988	-	T	51	0.0784	-	-	-	-
isotig00013	3836	-	A	74	0.027	-	-	-	-
isotig00013	3552	-	A	58	0.0345	-	-	-	-
isotig00013	3953	-	G	88	0.0114	-	-	-	-
isotig00013	3405	-	C	46	0.0217	-	-	-	-
isotig00013	3565	-	A	56	0.0536	-	-	-	-
isotig00013	3733	T	-	64	0.0938	-	-	-	-
isotig00013	2105	-	A	50	0.02	-	-	-	-
isotig00013	1539	T	-	19	0.1053	-	-	-	-
isotig00013	779	-	A	35	0.0286	-	-	-	-
isotig00013	1194	-	C	58	0.0345	-	-	-	-
isotig00013	416	-	A	30	0.0667	-	-	-	-
isotig00013	5188	-	A	37	0.1351	-	-	-	-
isotig00013	970	-	T	36	0.1111	-	-	-	-
isotig00013	92	-	T	15	0.0667	-	-	-	-
isotig00013	700	-	T	31	0.0645	-	-	-	-
isotig00013	1863	-	C	47	0.0426	-	-	-	-
isotig00013	4230	-	C	96	0.0208	-	-	-	-
isotig00013	1911	T	-	48	0.0417	-	-	-	-
isotig00013	1527	A	-	20	0.05	-	-	-	-
isotig00013	1997	T	-	48	0.0417	-	-	-	-
isotig00013	3770	T	-	61	0.082	-	-	-	-
isotig00013	3312	-	T	32	0.125	-	-	-	-
isotig00013	2439	-	A	52	0.0385	-	-	-	-
isotig00013	779	-	T	35	0.0286	-	-	-	-
isotig00013	605	-	A	29	0.0345	-	-	-	-
isotig00013	2005	-	T	48	0.0417	-	-	-	-
isotig00013	251	-	T	24	0.125	-	-	-	-
isotig00013	2341	-	G	49	0.0612	-	-	-	-
isotig00013	4239	-	A	97	0.0206	-	-	-	-
isotig00013	1075	T	-	44	0.0455	-	-	-	-
isotig00013	2533	-	G	45	0.0222	-	-	-	-
isotig00013	3990	-	G	98	0.0102	-	-	-	-
isotig00013	2470	-	T	45	0.0222	-	-	-	-
isotig00013	1298	C	-	45	0.0667	-	-	-	-
isotig00013	3694	-	A	68	0.0294	-	-	-	-
isotig00013	4754	A	-	50	0.04	-	-	-	-
isotig00013	1998	-	T	48	0.0417	-	-	-	-
isotig00013	1983	-	A	51	0.0196	-	-	-	-
isotig00013	2011	-	T	47	0.0426	-	-	-	-
isotig00013	3909	-	A	76	0.0395	-	-	-	-
isotig00013	764	-	T	34	0.1471	-	-	-	-
isotig00013	1918	-	A	50	0.02	-	-	-	-
isotig00013	1302	C	-	44	0.0455	-	-	-	-
isotig00013	3921	-	T	84	0.0119	-	-	-	-
isotig00013	870	-	T	38	0.0526	-	-	-	-
isotig00013	4113	-	A	89	0.0337	-	-	-	-
isotig00013	348	-	A	26	0.0769	-	-	-	-
isotig00013	3485	A	-	50	0.16	-	-	-	-
isotig00013	4864	-	T	53	0.0566	-	-	-	-
isotig00013	3797	-	T	73	0.0137	-	-	-	-
isotig00013	4407	-	G	51	0.0196	-	-	-	-
isotig00013	1449	-	A	36	0.1111	-	-	-	-
isotig00013	4328	-	G	87	0.0115	-	-	-	-
isotig00013	4102	-	A	88	0.0682	-	-	-	-
isotig00013	2570	T	-	47	0.0426	-	-	-	-
isotig00013	3734	-	T	64	0.0469	-	-	-	-
isotig00013	4340	-	A	85	0.0118	-	-	-	-
isotig00013	3881	-	A	77	0.026	-	-	-	-
isotig00013	1916	-	T	50	0.02	-	-	-	-
isotig00013	4912	A	-	47	0.0426	-	-	-	-
isotig00013	862	-	A	39	0.0256	-	-	-	-
isotig00013	4335	-	A	86	0.0233	-	-	-	-
isotig00013	736	T	-	33	0.0606	-	-	-	-
isotig00013	4194	-	T	95	0.0421	-	-	-	-
isotig00013	4893	-	C	47	0.0213	-	-	-	-
isotig00013	3956	-	A	90	0.0111	-	-	-	-
isotig00013	3600	-	A	62	0.0323	-	-	-	-
isotig00013	662	T	-	31	0.0645	-	-	-	-
isotig00013	4119	-	A	95	0.0211	-	-	-	-
isotig00013	259	T	-	24	0.0833	-	-	-	-
isotig00013	3791	-	T	71	0.0282	-	-	-	-
isotig00013	2824	-	T	23	0.1304	-	-	-	-
isotig00013	3181	-	T	26	0.0385	-	-	-	-
isotig00013	1828	-	T	47	0.0638	-	-	-	-
isotig00013	1234	-	T	46	0.0435	-	-	-	-
isotig00013	3587	-	A	61	0.0328	-	-	-	-
isotig00013	1013	T	-	38	0.0789	-	-	-	-
isotig00013	4045	-	T	91	0.033	-	-	-	-
isotig00013	3437	T	-	51	0.0392	-	-	-	-
isotig00013	63	A	-	16	0.1875	-	-	-	-
isotig00013	4739	A	-	51	0.0588	-	-	-	-
isotig00013	4467	-	A	52	0.0385	-	-	-	-
isotig00013	4647	A	-	50	0.1	-	-	-	-
isotig00013	4064	T	-	87	0.1149	-	-	-	-
isotig00013	3596	A	-	61	0.0328	-	-	-	-
isotig00013	2034	-	A	47	0.0426	-	-	-	-
isotig00013	1707	-	A	48	0.0208	-	-	-	-
isotig00013	1586	---	TTT	27	0.0741	-	-	-	-
isotig00013	3622	T	-	70	0.0429	-	-	-	-
isotig00013	4509	-	T	50	0.02	-	-	-	-
isotig00013	1325	-	T	33	0.0909	-	-	-	-
isotig00013	1643	T	-	35	0.0857	-	-	-	-
isotig00013	1299	-	C	44	0.0455	-	-	-	-
isotig00013	4418	-	A	54	0.0185	-	-	-	-
isotig00013	1891	-	T	46	0.1087	-	-	-	-
isotig00013	557	-	A	33	0.0606	-	-	-	-
isotig00013	5128	-	T	50	0.14	-	-	-	-
isotig00013	2719	T	-	29	0.1379	-	-	-	-
isotig00013	2322	-	A	51	0.0392	-	-	-	-
isotig00013	911	-	T	41	0.0488	-	-	-	-
isotig00013	1571	T	-	26	0.1154	-	-	-	-
isotig00013	4083	T	-	86	0.186	-	-	-	-
isotig00013	2749	T	-	26	0.1538	-	-	-	-
isotig00013	1918	-	T	50	0.02	-	-	-	-
isotig00013	5126	T	-	49	0.1837	-	-	-	-
isotig00013	3312	-	A	32	0.0625	-	-	-	-
isotig00013	404	-	T	28	0.0714	-	-	-	-
isotig00013	3410	-	A	50	0.02	-	-	-	-
isotig00013	597	-	A	29	0.069	-	-	-	-
isotig00013	5152	-	A	45	0.0444	-	-	-	-
isotig00013	3410	-	T	50	0.02	-	-	-	-
isotig00013	4905	-	T	46	0.0652	-	-	-	-
isotig00013	4099	-	T	86	0.0349	-	-	-	-
isotig00013	3423	CCGTA	-----	50	0.08	-	-	-	-
isotig00013	1723	-	G	47	0.0426	-	-	-	-
isotig00013	1562	-	T	25	0.08	-	-	-	-
isotig00013	1626	-	T	34	0.0588	-	-	-	-
isotig00013	4907	-	A	45	0.0444	-	-	-	-
isotig00013	3017	T	-	24	0.25	-	-	-	-
isotig00013	3990	-	A	98	0.0204	-	-	-	-
isotig00013	3826	-	T	74	0.027	-	-	-	-
isotig00013	2288	-	A	50	0.02	-	-	-	-
isotig00013	1560	T	-	22	0.0909	-	-	-	-
isotig00013	2106	-	G	52	0.0192	-	-	-	-
isotig00013	1020	-	T	41	0.0488	-	-	-	-
isotig00013	978	-	A	37	0.0541	-	-	-	-
isotig00013	3525	-	A	58	0.0345	-	-	-	-
isotig00013	1478	-	G	35	0.0286	-	-	-	-
isotig00013	4184	-	T	96	0.0208	-	-	-	-
isotig00013	3856	-	T	76	0.0526	-	-	-	-
isotig00013	3573	-	A	57	0.0526	-	-	-	-
isotig00013	2701	T	-	29	0.1724	-	-	-	-
isotig00013	2328	-	A	50	0.1	-	-	-	-
isotig00013	1720	-	A	47	0.0426	-	-	-	-
isotig00013	3420	-	T	51	0.0196	-	-	-	-
isotig00013	909	T	-	41	0.0488	-	-	-	-
isotig00013	2503	A	-	33	0.0606	-	-	-	-
isotig00013	147	T	-	16	0.1875	-	-	-	-
isotig00013	2255	-	T	51	0.0196	-	-	-	-
isotig00013	48	-	T	16	0.125	-	-	-	-
isotig00013	1528	-	A	20	0.2	-	-	-	-
isotig00013	1910	TT	--	48	0.0625	-	-	-	-
isotig00013	2105	-	T	50	0.02	-	-	-	-
isotig00013	4806	-	T	53	0.0377	-	-	-	-
isotig00013	954	-	T	37	0.0811	-	-	-	-
isotig00013	4407	-	A	51	0.0196	-	-	-	-
isotig00013	2579	-	T	46	0.0217	-	-	-	-
isotig00013	1218	T	-	43	0.0465	-	-	-	-
isotig00013	3433	-	T	51	0.0392	-	-	-	-
isotig00013	3027	-	T	24	0.0833	-	-	-	-
isotig00013	3381	-	T	43	0.0233	-	-	-	-
isotig00013	1986	-	T	51	0.0392	-	-	-	-
isotig00013	1846	-	A	47	0.0638	-	-	-	-
isotig00013	2736	T	-	27	0.2963	-	-	-	-
isotig00013	3913	A	-	77	0.0519	-	-	-	-
isotig00013	2774	T	-	27	0.1481	-	-	-	-
isotig00013	4571	-	T	47	0.0426	-	-	-	-
isotig00013	4614	-	T	49	0.0408	-	-	-	-
isotig00013	3921	-	A	84	0.0119	-	-	-	-
isotig00013	4913	-	A	48	0.0417	-	-	-	-
isotig00013	5147	-	A	50	0.02	-	-	-	-
isotig00013	5109	T	-	51	0.0392	-	-	-	-
isotig00013	2434	-	T	52	0.0192	-	-	-	-
isotig00013	4837	-	A	54	0.037	-	-	-	-
isotig00013	2969	-	T	29	0.069	-	-	-	-
isotig00013	2913	-	T	26	0.0769	-	-	-	-
isotig00013	4117	T	-	94	0.0319	-	-	-	-
isotig00013	807	-	T	34	0.0588	-	-	-	-
isotig00013	5114	-	T	49	0.0408	-	-	-	-
isotig00013	187	T	-	21	0.0952	-	-	-	-
isotig00013	5084	T	-	50	0.04	-	-	-	-
isotig00013	4107	T	-	88	0.0227	-	-	-	-
isotig00013	5051	-	T	52	0.0385	-	-	-	-
isotig00013	47	T	-	16	0.125	-	-	-	-
isotig00013	1821	-	T	47	0.0426	-	-	-	-
isotig00013	3355	-	A	42	0.0952	-	-	-	-
isotig00013	1554	-	T	22	0.0909	-	-	-	-
isotig00013	4925	-	T	54	0.0556	-	-	-	-
isotig00013	2438	A	-	52	0.0577	-	-	-	-
isotig00013	1165	-	T	55	0.0364	-	-	-	-
isotig00013	4924	T	-	50	0.04	-	-	-	-
isotig00013	3474	A	-	52	0.1346	-	-	-	-
isotig00013	979	-	A	37	0.0811	-	-	-	-
isotig00013	2106	-	T	52	0.0192	-	-	-	-
isotig00013	4112	A	-	88	0.0682	-	-	-	-
isotig00013	4653	T	-	50	0.04	-	-	-	-
isotig00013	1916	-	A	50	0.02	-	-	-	-
isotig00013	1888	-	T	45	0.0667	-	-	-	-
isotig00013	1527	-	G	20	0.05	-	-	-	-
isotig00013	1827	T	-	47	0.1277	-	-	-	-
isotig00013	3564	A	-	56	0.125	-	-	-	-
isotig00013	3381	-	A	43	0.0233	-	-	-	-
isotig00013	4122	-	C	96	0.0104	-	-	-	-
isotig00013	4505	-	T	50	0.04	-	-	-	-
isotig00013	3323	-	A	32	0.0938	-	-	-	-
isotig00013	4327	-	A	87	0.0575	-	-	-	-
isotig00013	4193	T	-	95	0.0211	-	-	-	-
isotig00013	3727	-	T	66	0.197	-	-	-	-
isotig00013	663	-	A	31	0.0323	-	-	-	-
isotig00013	3978	-	G	96	0.0104	-	-	-	-
isotig00013	1707	G	-	48	0.0208	-	-	-	-
isotig00013	4509	-	C	50	0.02	-	-	-	-
isotig00013	2370	T	-	50	0.04	-	-	-	-
isotig00013	2007	-	T	48	0.0417	-	-	-	-
isotig00013	4047	-	T	91	0.1758	-	-	-	-
isotig00013	2084	-	A	47	0.1064	-	-	-	-
isotig00013	1197	C	-	54	0.0556	-	-	-	-
isotig00013	1983	-	T	51	0.0196	-	-	-	-
isotig00013	132	A	-	15	0.1333	-	-	-	-
isotig00013	3557	A	-	58	0.0517	-	-	-	-
isotig00013	1125	-	T	55	0.0182	-	-	-	-
isotig00013	3491	T	-	51	0.0392	-	-	-	-
isotig00013	2638	-	A	44	0.0455	-	-	-	-
isotig00013	3990	-	T	98	0.0102	-	-	-	-
isotig00013	3181	A	-	26	0.0385	-	-	-	-
isotig00013	2797	T	-	23	0.2609	-	-	-	-
isotig00013	5147	-	T	50	0.02	-	-	-	-
isotig00013	3021	-	T	24	0.0833	-	-	-	-
isotig00013	2538	T	-	45	0.0444	-	-	-	-
isotig00013	3774	-	A	66	0.0606	-	-	-	-
isotig00013	635	-	C	28	0.1071	-	-	-	-
isotig00013	4916	-	A	49	0.0408	-	-	-	-
isotig00013	4087	T	-	86	0.0465	-	-	-	-
isotig00013	1478	-	T	35	0.0286	-	-	-	-
isotig00013	3420	-	A	51	0.0196	-	-	-	-
isotig00013	3797	-	A	73	0.0137	-	-	-	-
isotig00013	2456	T	-	48	0.0417	-	-	-	-
isotig00013	1318	-	C	35	0.0571	-	-	-	-
isotig00013	4893	-	A	47	0.0213	-	-	-	-
isotig00013	3440	-	T	51	0.0588	-	-	-	-
isotig00013	3293	T	-	24	0.0833	-	-	-	-
isotig00013	2714	-	T	29	0.069	-	-	-	-
isotig00013	3405	-	T	46	0.0217	-	-	-	-
isotig00013	3914	-	A	79	0.038	-	-	-	-
isotig00013	3786	-	T	71	0.0282	-	-	-	-
isotig00013	3771	-	T	63	0.0476	-	-	-	-
isotig00013	3167	A	-	28	0.0714	-	-	-	-
isotig00013	5153	-	A	45	0.0667	-	-	-	-
isotig00013	4345	-	A	85	0.0471	-	-	-	-
isotig00013	5118	-	T	49	0.1224	-	-	-	-
isotig00013	1125	-	A	55	0.0182	-	-	-	-
isotig00013	5078	-	C	50	0.02	-	-	-	-
isotig00013	968	T	-	36	0.0556	-	-	-	-
isotig00013	1164	-	T	55	0.0727	-	-	-	-
isotig00013	1153	-	A	55	0.0364	-	-	-	-
isotig00013	2288	-	T	50	0.02	-	-	-	-
isotig00013	3864	-	T	77	0.039	-	-	-	-
isotig00013	3978	-	A	96	0.0104	-	-	-	-
isotig00013	2579	-	A	46	0.0217	-	-	-	-
isotig00013	1278	-	A	48	0.0417	-	-	-	-
isotig00013	4712	-	A	52	0.0385	-	-	-	-
isotig00013	4418	-	G	54	0.0185	-	-	-	-
isotig00013	1887	T	-	45	0.0444	-	-	-	-
isotig00013	847	-	T	36	0.0556	-	-	-	-
isotig00013	4414	-	A	53	0.0566	-	-	-	-
isotig00013	5182	A	-	37	0.0541	-	-	-	-
isotig00013	4114	-	A	91	0.022	-	-	-	-
isotig00013	4059	T	-	87	0.023	-	-	-	-
isotig00013	1993	-	T	48	0.0625	-	-	-	-
isotig00013	3805	-	T	75	0.0267	-	-	-	-
isotig00013	940	-	A	39	0.0769	-	-	-	-
isotig00013	1735	A	-	44	0.0455	-	-	-	-
isotig00013	4620	-	T	49	0.0408	-	-	-	-
isotig00013	318	-	T	24	0.125	-	-	-	-
isotig00013	4339	-	A	85	0.0588	-	-	-	-
isotig00013	1108	T	-	48	0.0417	-	-	-	-
isotig00013	2255	-	A	51	0.0196	-	-	-	-
isotig00013	5085	-	T	50	0.04	-	-	-	-
isotig00013	3788	-	A	72	0.0278	-	-	-	-
isotig00013	4122	-	A	96	0.0104	-	-	-	-
isotig00013	4324	-	A	91	0.022	-	-	-	-
isotig00013	4718	-	T	53	0.0377	-	-	-	-
isotig00013	3409	-	A	49	0.0408	-	-	-	-
isotig00013	2543	T	-	44	0.0455	-	-	-	-
isotig00013	4406	-	A	51	0.0392	-	-	-	-
isotig00013	3916	-	A	82	0.0244	-	-	-	-
isotig00013	1204	C	-	50	0.16	-	-	-	-
isotig00013	4412	-	A	53	0.0377	-	-	-	-
isotig00013	4404	-	T	51	0.0784	-	-	-	-
isotig00013	1781	-	T	49	0.0408	-	-	-	-
isotig00013	1817	-	T	48	0.0417	-	-	-	-
isotig00013	727	C	-	34	0.0294	-	-	-	-
isotig00013	1573	-	T	25	0.08	-	-	-	-
isotig00013	3552	C	-	58	0.0172	-	-	-	-
isotig00013	3305	-	T	31	0.0645	-	-	-	-
isotig00013	2250	A	-	52	0.1346	-	-	-	-
isotig00013	4286	-	T	89	0.0112	-	-	-	-
isotig00013	343	-	A	26	0.0769	-	-	-	-
isotig00013	3764	-	T	65	0.1231	-	-	-	-
isotig00013	3647	-	A	71	0.0423	-	-	-	-
isotig00013	5180	-	T	38	0.0526	-	-	-	-
isotig00013	4666	A	-	49	0.0408	-	-	-	-
isotig00013	3850	-	T	75	0.0267	-	-	-	-
isotig00013	460	-	G	28	0.0714	-	-	-	-
isotig00013	1951	A	-	49	0.0408	-	-	-	-
isotig00013	4857	-	A	52	0.0385	-	-	-	-
isotig00013	5051	-	G	52	0.0192	-	-	-	-
isotig00013	4217	-	T	94	0.0213	-	-	-	-
isotig00013	4284	C	-	89	0.0112	-	-	-	-
isotig00013	1272	T	-	46	0.0435	-	-	-	-
isotig00013	2688	T	-	29	0.1034	-	-	-	-
isotig00013	4406	-	T	51	0.0392	-	-	-	-
isotig00013	3346	-	T	41	0.0488	-	-	-	-
isotig00013	92	-	A	15	0.0667	-	-	-	-
isotig00013	2002	-	A	48	0.0833	-	-	-	-
isotig00013	1522	-	A	22	0.1818	-	-	-	-
isotig00013	942	-	A	38	0.0789	-	-	-	-
isotig00013	5159	-	A	45	0.0667	-	-	-	-
isotig00013	5078	-	T	50	0.1	-	-	-	-
isotig00013	4328	-	T	87	0.023	-	-	-	-
isotig00013	4214	T	-	92	0.0543	-	-	-	-
isotig00013	1688	-	A	47	0.0426	-	-	-	-
isotig00013	605	-	C	29	0.069	-	-	-	-
isotig00013	4688	T	-	50	0.1	-	-	-	-
isotig00013	2392	-	A	55	0.0364	-	-	-	-
isotig00013	3419	-	A	51	0.0392	-	-	-	-
isotig00013	1222	A	-	44	0.0682	-	-	-	-
isotig00013	727	-	T	34	0.0588	-	-	-	-
isotig00013	324	-	T	25	0.24	-	-	-	-
isotig00014	1020	-	C	11	0.6364	-	-	-	-
isotig00014	2480	-	A	44	0.0227	-	-	-	-
isotig00014	2469	C	-	39	0.0769	-	-	-	-
isotig00014	3329	-	T	58	0.0345	-	-	-	-
isotig00014	4002	-	T	27	0.1111	-	-	-	-
isotig00014	2533	-	T	46	0.0217	-	-	-	-
isotig00014	1324	-	A	22	0.0455	-	-	-	-
isotig00014	3308	T	-	59	0.0847	-	-	-	-
isotig00014	2719	-	T	45	0.0444	-	-	-	-
isotig00014	3353	-	A	48	0.0208	-	-	-	-
isotig00014	3181	-	T	60	0.0333	-	-	-	-
isotig00014	2272	-	A	40	0.075	-	-	-	-
isotig00014	2594	-	T	47	0.0851	-	-	-	-
isotig00014	2584	T	-	46	0.0435	-	-	-	-
isotig00014	2299	-	T	45	0.0444	-	-	-	-
isotig00014	2857	-	T	63	0.0159	-	-	-	-
isotig00014	2801	-	T	55	0.0364	-	-	-	-
isotig00014	2441	A	-	34	0.0588	-	-	-	-
isotig00014	2419	-	T	39	0.0513	-	-	-	-
isotig00014	3168	-	A	63	0.0317	-	-	-	-
isotig00014	3163	-	A	63	0.0317	-	-	-	-
isotig00014	2475	-	C	40	0.05	-	-	-	-
isotig00014	2280	-	A	42	0.1429	-	-	-	-
isotig00014	4885	A	-	17	0.1176	-	-	-	-
isotig00014	3252	A	-	58	0.1552	-	-	-	-
isotig00014	3041	T	-	60	0.0667	-	-	-	-
isotig00014	3243	T	-	58	0.1034	-	-	-	-
isotig00014	4099	T	-	26	0.1154	-	-	-	-
isotig00014	4193	-	A	20	0.1	-	-	-	-
isotig00014	2355	-	A	38	0.1053	-	-	-	-
isotig00014	2277	-	A	42	0.0476	-	-	-	-
isotig00014	1795	-----	ACTAT	15	0.2	-	-	-	-
isotig00014	2956	-	T	63	0.0476	-	-	-	-
isotig00014	2537	-	T	47	0.0213	-	-	-	-
isotig00014	3302	T	-	59	0.0339	-	-	-	-
isotig00014	4192	A	-	20	0.1	-	-	-	-
isotig00014	2678	-	T	58	0.0345	-	-	-	-
isotig00014	2480	-	T	44	0.0227	-	-	-	-
isotig00014	5146	-	A	13	0.1538	-	-	-	-
isotig00014	2510	T	-	42	0.1429	-	-	-	-
isotig00014	2357	-	T	37	0.1081	-	-	-	-
isotig00014	3360	T	-	46	0.0652	-	-	-	-
isotig00014	2593	T	-	46	0.087	-	-	-	-
isotig00014	4028	-	T	29	0.1379	-	-	-	-
isotig00014	3324	-	A	60	0.0333	-	-	-	-
isotig00014	2467	-	T	39	0.0513	-	-	-	-
isotig00014	2439	-	T	33	0.0606	-	-	-	-
isotig00014	2296	-	T	45	0.0667	-	-	-	-
isotig00014	3142	T	-	60	0.05	-	-	-	-
isotig00014	2906	-	C	64	0.0313	-	-	-	-
isotig00014	2836	-	A	61	0.0328	-	-	-	-
isotig00014	1324	-	T	22	0.0455	-	-	-	-
isotig00014	3188	-	A	61	0.0328	-	-	-	-
isotig00014	2425	T	-	33	0.0606	-	-	-	-
isotig00014	1644	-	T	13	0.1538	-	-	-	-
isotig00014	1307	-	A	23	0.087	-	-	-	-
isotig00014	4201	-	A	22	0.0909	-	-	-	-
isotig00014	2537	A	-	47	0.0213	-	-	-	-
isotig00014	3973	-	T	30	0.1	-	-	-	-
isotig00014	2906	-	T	64	0.0156	-	-	-	-
isotig00014	2498	-	T	42	0.0714	-	-	-	-
isotig00014	3226	-	A	57	0.0351	-	-	-	-
isotig00014	3180	T	-	60	0.0333	-	-	-	-
isotig00014	2292	T	-	44	0.0909	-	-	-	-
isotig00014	3869	T	-	25	0.08	-	-	-	-
isotig00014	2917	-	G	61	0.0656	-	-	-	-
isotig00014	1290	-	T	23	0.087	-	-	-	-
isotig00014	4261	-	T	23	0.1739	-	-	-	-
isotig00014	2293	-	T	44	0.0455	-	-	-	-
isotig00014	3221	-	A	58	0.0517	-	-	-	-
isotig00014	2512	-	T	42	0.119	-	-	-	-
isotig00014	1762	TT	--	13	0.2308	-	-	-	-
isotig00014	2503	T	-	41	0.1951	-	-	-	-
isotig00014	2835	-	A	61	0.0656	-	-	-	-
isotig00014	2254	-	T	39	0.0513	-	-	-	-
isotig00014	3113	-	A	55	0.0545	-	-	-	-
isotig00014	2245	-	T	36	0.0556	-	-	-	-
isotig00014	2365	-	A	36	0.0278	-	-	-	-
isotig00014	2565	C	-	47	0.0426	-	-	-	-
isotig00014	3112	A	-	55	0.0545	-	-	-	-
isotig00014	2511	-	T	42	0.0714	-	-	-	-
isotig00014	2921	-	C	60	0.0167	-	-	-	-
isotig00014	3104	-	A	58	0.0172	-	-	-	-
isotig00014	2752	-	A	46	0.0217	-	-	-	-
isotig00014	3262	-	A	61	0.0164	-	-	-	-
isotig00014	2747	-	A	46	0.0652	-	-	-	-
isotig00014	2914	-	G	61	0.0984	-	-	-	-
isotig00014	3267	-	A	62	0.0484	-	-	-	-
isotig00014	3674	-	G	12	0.25	-	-	-	-
isotig00014	1273	-	T	23	0.1304	-	-	-	-
isotig00014	2718	T	-	44	0.0455	-	-	-	-
isotig00014	3332	T	-	58	0.0345	-	-	-	-
isotig00014	3036	T	-	60	0.0833	-	-	-	-
isotig00014	3309	-	A	59	0.0169	-	-	-	-
isotig00014	2474	CA	--	38	0.0526	-	-	-	-
isotig00014	2408	T	-	38	0.0789	-	-	-	-
isotig00014	2404	-	T	38	0.1316	-	-	-	-
isotig00014	2752	-	T	46	0.0217	-	-	-	-
isotig00014	2795	-	T	54	0.037	-	-	-	-
isotig00014	2921	-	T	60	0.0167	-	-	-	-
isotig00014	2873	A	-	62	0.0323	-	-	-	-
isotig00014	3178	-	A	61	0.0328	-	-	-	-
isotig00014	2460	-	T	39	0.0513	-	-	-	-
isotig00014	3820	T	-	19	0.1053	-	-	-	-
isotig00014	3844	-	A	20	0.1	-	-	-	-
isotig00014	3128	-	A	56	0.0357	-	-	-	-
isotig00014	2479	-	A	44	0.0227	-	-	-	-
isotig00014	3262	-	T	61	0.0164	-	-	-	-
isotig00014	2436	T	-	29	0.1034	-	-	-	-
isotig00014	2309	-	T	45	0.1111	-	-	-	-
isotig00014	4027	T	-	29	0.1379	-	-	-	-
isotig00014	3200	-	A	61	0.0328	-	-	-	-
isotig00014	3057	TAT	---	61	0.3115	-	-	-	-
isotig00014	3240	-	T	57	0.0702	-	-	-	-
isotig00014	1763	T	-	13	0.1538	-	-	-	-
isotig00014	2511	-	A	42	0.0238	-	-	-	-
isotig00014	2771	-	T	52	0.0385	-	-	-	-
isotig00014	2760	-	T	51	0.0392	-	-	-	-
isotig00014	2237	-	T	32	0.0938	-	-	-	-
isotig00014	2355	-	T	38	0.0263	-	-	-	-
isotig00014	2857	-	C	63	0.0317	-	-	-	-
isotig00014	4048	A	-	31	0.4516	-	-	-	-
isotig00014	2021	-	A	9	0.2222	-	-	-	-
isotig00014	2277	-	T	42	0.0238	-	-	-	-
isotig00014	4111	T	-	25	0.08	-	-	-	-
isotig00014	3979	-	T	29	0.069	-	-	-	-
isotig00014	2425	-	A	33	0.0303	-	-	-	-
isotig00014	5145	A	-	13	0.3846	-	-	-	-
isotig00014	2533	-	A	46	0.0217	-	-	-	-
isotig00014	2585	-	T	46	0.0435	-	-	-	-
isotig00014	2352	-	A	39	0.0513	-	-	-	-
isotig00014	1690	-	T	14	0.2857	-	-	-	-
isotig00014	2458	T	-	38	0.1579	-	-	-	-
isotig00014	2809	-	T	57	0.0351	-	-	-	-
isotig00014	2894	-	T	67	0.0299	-	-	-	-
isotig00014	5136	T	-	14	0.2143	-	-	-	-
isotig00014	2286	-	T	43	0.0698	-	-	-	-
isotig00014	3309	-	T	59	0.0169	-	-	-	-
isotig00014	3253	-	A	58	0.0345	-	-	-	-
isotig00014	2479	-	C	44	0.0455	-	-	-	-
isotig00014	2648	-	T	58	0.0345	-	-	-	-
isotig00014	4269	T	-	23	0.1739	-	-	-	-
isotig00014	3353	-	T	48	0.0208	-	-	-	-
isotig00014	2973	-	A	59	0.0339	-	-	-	-
isotig00014	4003	-	T	27	0.1481	-	-	-	-
isotig00014	2365	-	T	36	0.0278	-	-	-	-
isotig00014	2795	-	G	54	0.0185	-	-	-	-
isotig00014	2421	-	T	37	0.0541	-	-	-	-
isotig00014	4077	A	-	28	0.1071	-	-	-	-
isotig00014	3225	A	-	57	0.0351	-	-	-	-
isotig00014	2874	-	A	62	0.0323	-	-	-	-
isotig00014	2876	-	A	62	0.0484	-	-	-	-
isotig00014	2394	-	T	35	0.0571	-	-	-	-
isotig00014	3367	T	-	45	0.0667	-	-	-	-
isotig00014	1222	T	-	5	0.4	-	-	-	-
isotig00014	3239	T	-	57	0.1404	-	-	-	-
isotig00014	3354	-	T	48	0.0417	-	-	-	-
isotig00014	3310	T	-	59	0.0508	-	-	-	-
isotig00014	2378	-	T	34	0.1471	-	-	-	-
isotig00014	3104	-	T	58	0.0172	-	-	-	-
isotig00014	5054	-	T	13	0.1538	-	-	-	-
isotig00014	3105	A	-	56	0.0179	-	-	-	-
isotig00014	3266	A	-	62	0.0323	-	-	-	-
isotig00014	2435	TT	--	30	0.0667	-	-	-	-
isotig00014	4082	-	A	28	0.0714	-	-	-	-
isotig00014	3105	-	T	56	0.0179	-	-	-	-
isotig00019	3380	T	-	47	0.0851	-	-	-	-
isotig00019	4522	-	T	97	0.0103	-	-	-	-
isotig00019	3075	-	A	42	0.0238	-	-	-	-
isotig00019	2732	-	T	54	0.0185	-	-	-	-
isotig00019	4531	A	-	96	0.0208	-	-	-	-
isotig00019	614	T	-	84	0.0238	-	-	-	-
isotig00019	1504	T	-	98	0.0102	-	-	-	-
isotig00019	563	-	C	34	0.0882	-	-	-	-
isotig00019	4247	-	A	66	0.1061	-	-	-	-
isotig00019	2548	-	T	48	0.0417	-	-	-	-
isotig00019	3421	-	G	38	0.0526	-	-	-	-
isotig00019	2560	-	A	48	0.0833	-	-	-	-
isotig00019	1503	-	A	95	0.0105	-	-	-	-
isotig00019	3075	-	T	42	0.0238	-	-	-	-
isotig00019	4291	-	A	87	0.0115	-	-	-	-
isotig00019	599	T	-	66	0.0455	-	-	-	-
isotig00019	2603	-	A	46	0.0217	-	-	-	-
isotig00019	3983	-	A	91	0.022	-	-	-	-
isotig00019	651	-	A	96	0.0104	-	-	-	-
isotig00019	3900	T	-	93	0.0215	-	-	-	-
isotig00019	4566	G	-	85	0.0941	-	-	-	-
isotig00019	4260	-	A	76	0.0263	-	-	-	-
isotig00019	3047	-	A	36	0.0278	-	-	-	-
isotig00019	4053	G	-	88	0.0455	-	-	-	-
isotig00019	3975	A	-	89	0.0337	-	-	-	-
isotig00019	587	-	T	58	0.0345	-	-	-	-
isotig00019	4651	-	G	92	0.0109	-	-	-	-
isotig00019	2481	-	G	54	0.0185	-	-	-	-
isotig00019	2438	A	-	63	0.3175	-	-	-	-
isotig00019	4635	-	A	92	0.0217	-	-	-	-
isotig00019	2452	A	-	57	0.0877	-	-	-	-
isotig00019	4152	G	-	76	0.0526	-	-	-	-
isotig00019	75	-	A	11	0.3636	-	-	-	-
isotig00019	4056	-	T	90	0.0111	-	-	-	-
isotig00019	4525	-	A	95	0.0105	-	-	-	-
isotig00019	3734	-	T	37	0.0541	-	-	-	-
isotig00019	4237	GA	--	77	0.026	-	-	-	-
isotig00019	3768	-	A	40	0.05	-	-	-	-
isotig00019	2603	-	T	46	0.0652	-	-	-	-
isotig00019	3697	-	A	33	0.0303	-	-	-	-
isotig00019	1480	-	T	98	0.0204	-	-	-	-
isotig00019	4256	-	A	75	0.0667	-	-	-	-
isotig00019	1482	-	T	96	0.0625	-	-	-	-
isotig00019	554	--	TA	51	0.0392	-	-	-	-
isotig00019	4062	-	T	88	0.0227	-	-	-	-
isotig00019	3296	-	T	67	0.0299	-	-	-	-
isotig00019	1485	-	A	95	0.0211	-	-	-	-
isotig00019	4658	-	A	91	0.022	-	-	-	-
isotig00019	109	T	-	31	0.0968	-	-	-	-
isotig00019	4185	-	A	79	0.0127	-	-	-	-
isotig00019	652	-	T	96	0.0104	-	-	-	-
isotig00019	1498	A	-	89	0.3258	-	-	-	-
isotig00019	560	A	-	34	0.1765	-	-	-	-
isotig00019	637	-	T	78	0.0128	-	-	-	-
isotig00019	590	A	-	59	0.1186	-	-	-	-
isotig00019	636	T	-	78	0.0769	-	-	-	-
isotig00019	620	-	A	86	0.0233	-	-	-	-
isotig00019	2942	-	T	41	0.0976	-	-	-	-
isotig00019	3420	CA	--	39	0.0513	-	-	-	-
isotig00019	4651	-	C	92	0.0109	-	-	-	-
isotig00019	3297	-	T	67	0.0149	-	-	-	-
isotig00019	584	T	-	58	0.0345	-	-	-	-
isotig00019	3297	-	G	67	0.0299	-	-	-	-
isotig00019	2713	-	T	50	0.08	-	-	-	-
isotig00019	2534	-	A	48	0.0625	-	-	-	-
isotig00019	4200	-	T	86	0.0233	-	-	-	-
isotig00019	4191	-	T	77	0.026	-	-	-	-
isotig00019	2592	-	A	45	0.0444	-	-	-	-
isotig00019	4649	-	T	93	0.0108	-	-	-	-
isotig00019	4645	-	C	92	0.0109	-	-	-	-
isotig00019	3376	-	T	51	0.0588	-	-	-	-
isotig00019	87	-	A	11	0.1818	-	-	-	-
isotig00019	4660	G	-	91	0.033	-	-	-	-
isotig00019	4016	-	C	97	0.0103	-	-	-	-
isotig00019	1504	-	A	98	0.0102	-	-	-	-
isotig00019	3931	-	T	88	0.0341	-	-	-	-
isotig00019	1479	T	-	98	0.0714	-	-	-	-
isotig00019	4102	-	G	97	0.0412	-	-	-	-
isotig00019	4605	A	-	93	0.0645	-	-	-	-
isotig00019	626	-	T	85	0.0118	-	-	-	-
isotig00019	3470	-	T	32	0.0313	-	-	-	-
isotig00019	4633	-	A	92	0.0109	-	-	-	-
isotig00019	2733	-	A	54	0.037	-	-	-	-
isotig00019	2730	A	-	54	0.2037	-	-	-	-
isotig00019	4193	-	T	80	0.1375	-	-	-	-
isotig00019	1502	-	A	94	0.0532	-	-	-	-
isotig00019	3016	-	A	36	0.0556	-	-	-	-
isotig00019	3349	-	G	61	0.0164	-	-	-	-
isotig00019	3580	T	-	27	0.1481	-	-	-	-
isotig00019	3463	-	C	33	0.0303	-	-	-	-
isotig00019	3921	-	A	88	0.0227	-	-	-	-
isotig00019	2964	-	A	43	0.0233	-	-	-	-
isotig00019	2722	A	-	52	0.0577	-	-	-	-
isotig00019	4588	-	T	91	0.022	-	-	-	-
isotig00019	649	-	T	95	0.0211	-	-	-	-
isotig00019	1497	AA	--	89	0.1011	-	-	-	-
isotig00019	3972	A	-	88	0.0227	-	-	-	-
isotig00019	2422	T	-	94	0.0213	-	-	-	-
isotig00019	4291	-	T	87	0.023	-	-	-	-
isotig00019	633	--	AT	84	0.0357	-	-	-	-
isotig00019	2712	T	-	51	0.098	-	-	-	-
isotig00019	2627	-	T	50	0.04	-	-	-	-
isotig00019	2644	-	T	49	0.1224	-	-	-	-
isotig00019	4645	-	G	92	0.0217	-	-	-	-
isotig00019	4056	-	C	90	0.0111	-	-	-	-
isotig00019	3463	T	-	33	0.0303	-	-	-	-
isotig00019	2528	AA	--	46	0.1087	-	-	-	-
isotig00019	2732	-	A	54	0.0185	-	-	-	-
isotig00019	644	A	-	81	0.1235	-	-	-	-
isotig00019	4065	C	-	85	0.0471	-	-	-	-
isotig00019	3987	-	A	92	0.0217	-	-	-	-
isotig00019	3349	-	C	61	0.0164	-	-	-	-
isotig00019	2481	-	T	54	0.0185	-	-	-	-
isotig00019	4054	-	G	88	0.0341	-	-	-	-
isotig00019	632	A	-	85	0.0353	-	-	-	-
isotig00019	649	-	A	95	0.0316	-	-	-	-
isotig00019	4649	-	A	93	0.0108	-	-	-	-
isotig00019	3927	T	-	88	0.0341	-	-	-	-
isotig00019	2789	-	T	61	0.0328	-	-	-	-
isotig00019	3923	T	-	88	0.0227	-	-	-	-
isotig00019	2833	-	A	53	0.0377	-	-	-	-
isotig00019	1488	A	-	91	0.0659	-	-	-	-
isotig00019	4525	-	T	95	0.0211	-	-	-	-
isotig00019	4627	-	A	93	0.0323	-	-	-	-
isotig00019	4240	A	-	71	0.0563	-	-	-	-
isotig00019	4626	-	A	94	0.0213	-	-	-	-
isotig00019	2879	-	T	52	0.0385	-	-	-	-
isotig00019	4046	-	A	87	0.0345	-	-	-	-
isotig00019	2757	-	T	55	0.0364	-	-	-	-
isotig00019	2642	T	-	48	0.0417	-	-	-	-
isotig00019	566	A	-	33	0.0909	-	-	-	-
isotig00019	2643	-	T	49	0.0816	-	-	-	-
isotig00019	4666	C	-	91	0.044	-	-	-	-
isotig00019	628	-	A	84	0.0238	-	-	-	-
isotig00019	4161	-	T	76	0.0263	-	-	-	-
isotig00019	3819	-	G	77	0.0649	-	-	-	-
isotig00019	4218	T	-	86	0.0349	-	-	-	-
isotig00019	3677	T	-	38	0.0789	-	-	-	-
isotig00019	4658	-	C	91	0.011	-	-	-	-
isotig00019	3470	-	G	32	0.0313	-	-	-	-
isotig00019	2521	-	A	48	0.0625	-	-	-	-
isotig00019	2775	-	T	56	0.0357	-	-	-	-
isotig00019	637	-	A	78	0.0256	-	-	-	-
isotig00019	4522	-	G	97	0.0103	-	-	-	-
isotig00019	4092	-	A	82	0.0244	-	-	-	-
isotig00019	3204	T	-	51	0.098	-	-	-	-
isotig00019	1447	-	A	99	0.0404	-	-	-	-
isotig00019	4633	-	G	92	0.0109	-	-	-	-
isotig00019	2461	A	-	59	0.0678	-	-	-	-
isotig00019	2731	-	A	55	0.0909	-	-	-	-
isotig00019	574	-	A	54	0.1296	-	-	-	-
isotig00019	645	-	A	90	0.0556	-	-	-	-
isotig00019	652	-	A	96	0.0208	-	-	-	-
isotig00019	3984	G	-	91	0.022	-	-	-	-
isotig00019	2955	-	T	43	0.0465	-	-	-	-
isotig00019	2415	T	-	98	0.051	-	-	-	-
isotig00019	4631	-	A	93	0.0215	-	-	-	-
isotig00019	651	-	C	96	0.0104	-	-	-	-
isotig00019	595	AT	--	64	0.0313	-	-	-	-
isotig00019	3697	-	T	33	0.0303	-	-	-	-
isotig00019	2551	-	A	48	0.0417	-	-	-	-
isotig00019	58	-	A	10	0.3	-	-	-	-
isotig00019	2765	-	T	54	0.0556	-	-	-	-
isotig00019	4529	-	T	96	0.0208	-	-	-	-
isotig00019	4155	-	G	77	0.026	-	-	-	-
isotig00019	639	-	A	79	0.0253	-	-	-	-
isotig00019	4155	-	T	77	0.013	-	-	-	-
isotig00019	2439	-	A	63	0.0476	-	-	-	-
isotig00019	4645	-	A	92	0.0109	-	-	-	-
isotig00019	2509	-	T	49	0.0408	-	-	-	-
isotig00019	4647	-	A	93	0.0215	-	-	-	-
isotig00019	4254	A	-	70	0.2143	-	-	-	-
isotig00019	4549	-	C	99	0.0101	-	-	-	-
isotig00019	1503	-	T	95	0.0105	-	-	-	-
isotig00019	4056	-	G	90	0.0333	-	-	-	-
isotig00019	4043	-	T	86	0.0233	-	-	-	-
isotig00019	2964	-	T	43	0.0233	-	-	-	-
isotig00019	655	T	-	97	0.0206	-	-	-	-
isotig00019	4549	A	-	99	0.0101	-	-	-	-
isotig00019	4016	-	T	97	0.0103	-	-	-	-
isotig00019	3008	T	-	34	0.0882	-	-	-	-
isotig00019	580	T	-	55	0.0545	-	-	-	-
isotig00019	2615	-	T	48	0.0833	-	-	-	-
isotig00019	626	-	A	85	0.0353	-	-	-	-
isotig00019	4100	-	G	96	0.0208	-	-	-	-
isotig00019	46	-	A	9	0.3333	-	-	-	-
isotig00019	4186	-	T	77	0.0519	-	-	-	-
isotig00019	629	-	T	84	0.0357	-	-	-	-
isotig00019	2737	A	-	55	0.0364	-	-	-	-
isotig00019	4185	-	T	79	0.0253	-	-	-	-
isotig00019	3786	-	A	54	0.0556	-	-	-	-
isotig00019	3047	-	T	36	0.0556	-	-	-	-
isotig00019	4168	-	T	75	0.0267	-	-	-	-
isotig00019	3295	-	G	67	0.0448	-	-	-	-
isotig00019	2805	-	A	59	0.0339	-	-	-	-
isotig00019	554	--	NA	51	0.0196	-	-	-	-
isotig00019	2763	T	-	54	0.037	-	-	-	-
isotig00019	2507	T	-	49	0.0612	-	-	-	-
isotig00019	51	-	A	10	0.2	-	-	-	-
isotig00019	2877	-	A	52	0.0385	-	-	-	-
isotig00019	2530	--	AA	46	0.0435	-	-	-	-
isotig00019	3221	-	A	62	0.0323	-	-	-	-
isotig00019	2529	A	-	46	0.3043	-	-	-	-
isotig00019	4246	A	-	68	0.1324	-	-	-	-
isotig00022	3792	T	-	7	0.2857	-	-	-	-
isotig00022	3232	-	T	11	0.1818	-	-	-	-
isotig00022	3361	-	T	12	0.0833	-	-	-	-
isotig00022	958	T	-	12	0.1667	-	-	-	-
isotig00022	2101	T	-	12	0.1667	-	-	-	-
isotig00022	4173	A	-	12	0.25	-	-	-	-
isotig00022	2310	-	T	12	0.1667	-	-	-	-
isotig00022	4409	T	-	17	0.1176	-	-	-	-
isotig00022	3637	-	T	11	0.1818	-	-	-	-
isotig00022	2211	T	-	11	0.1818	-	-	-	-
isotig00022	1176	A	-	12	0.25	-	-	-	-
isotig00022	4434	-	C	17	0.2353	-	-	-	-
isotig00022	2322	-	T	12	0.1667	-	-	-	-
isotig00022	4503	-	T	18	0.0556	-	-	-	-
isotig00022	4503	-	G	18	0.0556	-	-	-	-
isotig00022	3894	-	G	11	0.0909	-	-	-	-
isotig00022	3881	-	A	10	0.2	-	-	-	-
isotig00022	497	T	-	13	0.2308	-	-	-	-
isotig00022	1920	-	T	11	0.1818	-	-	-	-
isotig00022	4109	-	A	13	0.1538	-	-	-	-
isotig00022	3894	-	T	11	0.0909	-	-	-	-
isotig00022	2622	-	A	5	0.4	-	-	-	-
isotig00022	1726	-	A	12	0.0833	-	-	-	-
isotig00022	4062	-	T	11	0.1818	-	-	-	-
isotig00022	1199	-	C	12	0.0833	-	-	-	-
isotig00022	3889	-	T	11	0.1818	-	-	-	-
isotig00022	928	-	A	11	0.1818	-	-	-	-
isotig00022	4436	--	TC	17	0.1765	-	-	-	-
isotig00022	4425	-	T	17	0.1176	-	-	-	-
isotig00022	1115	A	-	14	0.2143	-	-	-	-
isotig00022	4496	T	-	18	0.1667	-	-	-	-
isotig00022	880	A	-	9	0.4444	-	-	-	-
isotig00022	4618	-	A	11	0.2727	-	-	-	-
isotig00022	1449	-	T	11	0.1818	-	-	-	-
isotig00022	1051	-	A	7	0.2857	-	-	-	-
isotig00022	3840	T	-	10	0.3	-	-	-	-
isotig00022	1360	-	A	13	0.3077	-	-	-	-
isotig00022	1726	-	T	12	0.0833	-	-	-	-
isotig00022	4424	-	T	17	0.1176	-	-	-	-
isotig00022	797	T	-	8	0.25	-	-	-	-
isotig00022	452	-	T	14	0.0714	-	-	-	-
isotig00022	4297	-	A	21	0.0952	-	-	-	-
isotig00022	3690	-	A	5	0.4	-	-	-	-
isotig00022	4434	T	-	17	0.0588	-	-	-	-
isotig00022	452	-	A	14	0.0714	-	-	-	-
isotig00022	3931	-	T	11	0.1818	-	-	-	-
isotig00022	489	-	T	12	0.1667	-	-	-	-
isotig00022	2201	-	T	13	0.1538	-	-	-	-
isotig00022	3361	-	C	12	0.0833	-	-	-	-
isotig00022	4437	-	T	17	0.1176	-	-	-	-
isotig00022	1199	-	T	12	0.0833	-	-	-	-
isotig00022	4055	A	-	11	0.2727	-	-	-	-
isotig00022	1869	-	A	14	0.1429	-	-	-	-
isotig00024	4395	A	-	55	0.0545	-	-	-	-
isotig00024	4072	A	-	45	0.0444	-	-	-	-
isotig00024	3660	-	T	16	0.125	-	-	-	-
isotig00024	4284	-	T	51	0.0784	-	-	-	-
isotig00024	1447	-	T	6	0.3333	-	-	-	-
isotig00024	4522	-	A	31	0.0323	-	-	-	-
isotig00024	3657	T	-	16	0.125	-	-	-	-
isotig00024	2483	T	-	9	0.3333	-	-	-	-
isotig00024	4303	T	-	51	0.0784	-	-	-	-
isotig00024	1891	-	T	9	0.2222	-	-	-	-
isotig00024	439	TCAAGT	------	7	0.4286	-	-	-	-
isotig00024	2891	A	-	8	0.25	-	-	-	-
isotig00024	2341	A	-	13	0.1538	-	-	-	-
isotig00024	3812	-	G	10	0.2	-	-	-	-
isotig00024	2250	-	A	12	0.1667	-	-	-	-
isotig00024	2258	AA	--	12	0.25	-	-	-	-
isotig00024	4323	T	-	52	0.0577	-	-	-	-
isotig00024	3046	-	T	6	0.3333	-	-	-	-
isotig00024	4297	T	-	51	0.2549	-	-	-	-
isotig00024	4076	-	A	45	0.0444	-	-	-	-
isotig00024	4522	-	T	31	0.0323	-	-	-	-
isotig00024	4057	-	T	45	0.0222	-	-	-	-
isotig00024	4204	-	T	50	0.02	-	-	-	-
isotig00024	4389	T	-	55	0.0364	-	-	-	-
isotig00024	2684	-	A	12	0.1667	-	-	-	-
isotig00024	2021	T	-	6	0.3333	-	-	-	-
isotig00024	1445	TT	--	6	0.3333	-	-	-	-
isotig00024	4292	-	T	51	0.098	-	-	-	-
isotig00024	2259	A	-	12	0.3333	-	-	-	-
isotig00024	4042	-	T	45	0.0444	-	-	-	-
isotig00024	4204	-	A	50	0.02	-	-	-	-
isotig00024	3051	-	T	6	0.3333	-	-	-	-
isotig00024	4304	-	A	52	0.0192	-	-	-	-
isotig00024	4305	-	T	52	0.0577	-	-	-	-
isotig00024	2673	A	-	10	0.4	-	-	-	-
isotig00024	4057	-	C	45	0.0222	-	-	-	-
isotig00024	4438	G	-	48	0.0417	-	-	-	-
isotig00024	4316	-	T	52	0.0577	-	-	-	-
isotig00024	4304	-	T	52	0.0385	-	-	-	-
isotig00024	1357	-	A	14	0.1429	-	-	-	-
isotig00024	3698	T	-	15	0.2667	-	-	-	-
isotig00024	2013	T	-	6	0.3333	-	-	-	-
isotig00024	4351	-	T	58	0.0345	-	-	-	-
isotig00024	4282	-	T	53	0.0566	-	-	-	-
isotig00024	3565	A	-	14	0.1429	-	-	-	-
isotig00024	4554	-	A	27	0.0741	-	-	-	-
isotig00024	4362	A	-	57	0.0351	-	-	-	-
isotig00024	4334	T	-	53	0.1698	-	-	-	-
isotig00024	3990	-	A	8	0.25	-	-	-	-
isotig00024	4428	-	T	47	0.0638	-	-	-	-
isotig00024	2879	-	A	11	0.1818	-	-	-	-
isotig00024	4291	T	-	51	0.0588	-	-	-	-
isotig00024	4077	-	T	45	0.0222	-	-	-	-
isotig00024	4267	-	T	55	0.1818	-	-	-	-
isotig00024	1782	-	A	9	0.2222	-	-	-	-
isotig00024	4262	-	T	55	0.0545	-	-	-	-
isotig00024	4268	-	T	55	0.0364	-	-	-	-
isotig00024	4049	-	A	46	0.0435	-	-	-	-
isotig00024	4314	T	-	52	0.0769	-	-	-	-
isotig00024	4329	-	T	52	0.0385	-	-	-	-
isotig00024	4077	-	A	45	0.0222	-	-	-	-
isotig00024	4112	-	A	50	0.06	-	-	-	-
isotig00024	4380	-	A	57	0.0351	-	-	-	-
isotig00024	3024	-	T	7	0.2857	-	-	-	-
isotig00027	945	A	-	8	0.25	-	-	-	-
isotig00027	2095	A	-	11	0.1818	-	-	-	-
isotig00027	3631	-	A	21	0.0952	-	-	-	-
isotig00027	966	-	T	7	0.1429	-	-	-	-
isotig00027	411	-	T	4	0.25	-	-	-	-
isotig00027	3263	T	-	10	0.2	-	-	-	-
isotig00027	3708	A	-	20	0.1	-	-	-	-
isotig00027	3877	-	A	25	0.12	-	-	-	-
isotig00027	1208	A	-	5	0.6	-	-	-	-
isotig00027	3572	-	A	20	0.1	-	-	-	-
isotig00027	3900	A	-	24	0.0833	-	-	-	-
isotig00027	3617	-	A	21	0.0952	-	-	-	-
isotig00027	4134	-	A	30	0.0667	-	-	-	-
isotig00027	3941	-	A	37	0.1351	-	-	-	-
isotig00027	4424	T	-	24	0.125	-	-	-	-
isotig00027	2027	-	A	6	0.3333	-	-	-	-
isotig00027	3853	T	-	21	0.2381	-	-	-	-
isotig00027	3616	----	AAAG	21	0.2381	-	-	-	-
isotig00027	2021	-	A	6	0.1667	-	-	-	-
isotig00027	2109	-	T	11	0.1818	-	-	-	-
isotig00027	3904	-	A	26	0.3462	-	-	-	-
isotig00027	2021	-	T	6	0.1667	-	-	-	-
isotig00027	2164	T	-	7	0.2857	-	-	-	-
isotig00027	3654	T	-	20	0.1	-	-	-	-
isotig00027	3845	-	T	22	0.0909	-	-	-	-
isotig00027	2506	-	G	10	0.1	-	-	-	-
isotig00027	4133	T	-	30	0.1333	-	-	-	-
isotig00027	4132	AT	--	30	0.0667	-	-	-	-
isotig00027	4171	A	-	33	0.0606	-	-	-	-
isotig00027	3629	-	A	21	0.0952	-	-	-	-
isotig00027	3628	A	-	21	0.1429	-	-	-	-
isotig00027	3941	-	T	37	0.027	-	-	-	-
isotig00027	3792	-	T	23	0.087	-	-	-	-
isotig00027	3874	A	-	23	0.087	-	-	-	-
isotig00027	4124	-	A	30	0.1333	-	-	-	-
isotig00027	3856	-	T	22	0.0909	-	-	-	-
isotig00027	4427	-	T	24	0.0833	-	-	-	-
isotig00027	3273	A	-	10	0.2	-	-	-	-
isotig00027	411	C	-	4	0.25	-	-	-	-
isotig00027	2474	-	T	11	0.1818	-	-	-	-
isotig00027	3660	A	-	20	0.1	-	-	-	-
isotig00027	3793	-	T	23	0.2174	-	-	-	-
isotig00027	4260	T	-	33	0.1212	-	-	-	-
isotig00027	3894	A	-	24	0.0833	-	-	-	-
isotig00027	3875	-	A	23	0.087	-	-	-	-
isotig00027	2360	-	T	15	0.1333	-	-	-	-
isotig00027	4359	TA	--	30	0.0667	-	-	-	-
isotig00027	4133	-	A	30	0.0667	-	-	-	-
isotig00027	2506	-	T	10	0.1	-	-	-	-
isotig00027	4261	-	T	34	0.0588	-	-	-	-
isotig00027	966	-	C	7	0.2857	-	-	-	-
isotig00028	3469	T	-	6	0.3333	-	-	-	-
isotig00028	3870	T	-	4	0.75	-	-	-	-
isotig00028	3494	A	-	6	0.3333	-	-	-	-
isotig00028	1916	A	-	6	0.5	-	-	-	-
isotig00028	3586	T	-	10	0.4	-	-	-	-
isotig00028	2159	-	A	8	0.25	-	-	-	-
isotig00028	1967	-	A	9	0.2222	-	-	-	-
isotig00028	1729	-	A	8	0.25	-	-	-	-
isotig00028	371	-	T	5	0.4	-	-	-	-
isotig00028	1590	-	T	13	0.3077	-	-	-	-
isotig00028	3578	T	-	10	0.2	-	-	-	-
isotig00029	2024	-	A	4	0.5	-	-	-	-
isotig00029	761	A	-	3	0.6667	-	-	-	-
isotig00029	970	-	T	6	0.3333	-	-	-	-
isotig00029	1451	-	T	12	0.1667	-	-	-	-
isotig00029	2702	T	-	7	0.4286	-	-	-	-
isotig00029	2056	-	T	3	0.6667	-	-	-	-
isotig00029	1975	--	GT	5	0.4	-	-	-	-
isotig00029	1578	-	A	5	0.4	-	-	-	-
isotig00029	270	-	T	5	0.4	-	-	-	-
isotig00029	2624	T	-	7	0.4286	-	-	-	-
isotig00029	2704	C	-	7	0.4286	-	-	-	-
isotig00029	2968	-	A	6	0.1667	-	-	-	-
isotig00029	1901	-	G	6	0.3333	-	-	-	-
isotig00029	1520	T	-	8	0.25	-	-	-	-
isotig00029	2968	-	T	6	0.1667	-	-	-	-
isotig00029	1539	A	-	6	0.6667	-	-	-	-
isotig00029	975	-	A	6	0.3333	-	-	-	-
isotig00029	2023	-	T	4	0.5	-	-	-	-
isotig00030	1975	-	T	29	0.0345	-	-	-	-
isotig00030	55	-	A	22	0.0909	-	-	-	-
isotig00030	1465	A	-	29	0.2414	-	-	-	-
isotig00030	2916	-	A	26	0.0769	-	-	-	-
isotig00030	682	-	A	45	0.0222	-	-	-	-
isotig00030	3748	-	A	16	0.0625	-	-	-	-
isotig00030	682	-	T	45	0.0889	-	-	-	-
isotig00030	446	-	T	78	0.0256	-	-	-	-
isotig00030	2950	A	-	24	0.0833	-	-	-	-
isotig00030	510	-	T	79	0.0886	-	-	-	-
isotig00030	295	-	T	44	0.0909	-	-	-	-
isotig00030	3366	A	-	17	0.2941	-	-	-	-
isotig00030	2892	-	T	25	0.08	-	-	-	-
isotig00030	822	T	-	46	0.0435	-	-	-	-
isotig00030	374	A	-	76	0.0263	-	-	-	-
isotig00030	408	-	T	76	0.0263	-	-	-	-
isotig00030	294	T	-	46	0.087	-	-	-	-
isotig00030	3169	-	A	23	0.087	-	-	-	-
isotig00030	319	-	A	50	0.02	-	-	-	-
isotig00030	1025	-	G	45	0.0444	-	-	-	-
isotig00030	689	-	T	47	0.0426	-	-	-	-
isotig00030	2956	C	-	24	0.0833	-	-	-	-
isotig00030	1050	TT	--	26	0.1154	-	-	-	-
isotig00030	1978	-	A	28	0.0357	-	-	-	-
isotig00030	2480	-	G	15	0.0667	-	-	-	-
isotig00030	1729	A	-	30	0.0667	-	-	-	-
isotig00030	3512	-	A	22	0.0909	-	-	-	-
isotig00030	1973	-	A	29	0.069	-	-	-	-
isotig00030	1075	-	T	29	0.0345	-	-	-	-
isotig00030	633	A	-	46	0.1087	-	-	-	-
isotig00030	1838	-	A	32	0.1563	-	-	-	-
isotig00030	930	-	A	44	0.0455	-	-	-	-
isotig00030	2040	-	A	30	0.1667	-	-	-	-
isotig00030	252	-	T	45	0.2444	-	-	-	-
isotig00030	2745	T	-	21	0.0952	-	-	-	-
isotig00030	2480	-	A	15	0.0667	-	-	-	-
isotig00030	1479	-	T	30	0.0333	-	-	-	-
isotig00030	634	-	A	46	0.0652	-	-	-	-
isotig00030	525	-	A	83	0.012	-	-	-	-
isotig00030	2813	-	A	23	0.087	-	-	-	-
isotig00030	3284	-	T	25	0.08	-	-	-	-
isotig00030	2968	G	-	26	0.0769	-	-	-	-
isotig00030	684	C	-	45	0.0889	-	-	-	-
isotig00030	919	A	-	44	0.0682	-	-	-	-
isotig00030	642	-	A	44	0.0909	-	-	-	-
isotig00030	319	T	-	50	0.14	-	-	-	-
isotig00030	3190	-	T	24	0.0417	-	-	-	-
isotig00030	626	-	A	49	0.1429	-	-	-	-
isotig00030	1968	-	A	28	0.0714	-	-	-	-
isotig00030	1638	-	A	37	0.0811	-	-	-	-
isotig00030	695	A	-	47	0.0213	-	-	-	-
isotig00030	1224	T	-	29	0.1724	-	-	-	-
isotig00030	3190	-	A	24	0.0417	-	-	-	-
isotig00030	2774	-	T	22	0.2273	-	-	-	-
isotig00030	422	T	-	74	0.1216	-	-	-	-
isotig00030	2585	A	-	22	0.0909	-	-	-	-
isotig00030	494	-	A	82	0.0488	-	-	-	-
isotig00030	2477	-	T	15	0.0667	-	-	-	-
isotig00030	1100	-	A	28	0.0714	-	-	-	-
isotig00030	3340	A	-	21	0.0952	-	-	-	-
isotig00030	285	-	G	46	0.0217	-	-	-	-
isotig00030	1550	TT	--	28	0.1429	-	-	-	-
isotig00030	417	-	T	74	0.027	-	-	-	-
isotig00030	3511	-	A	22	0.0909	-	-	-	-
isotig00030	285	-	T	46	0.0435	-	-	-	-
isotig00030	3046	-	A	26	0.0769	-	-	-	-
isotig00030	2495	-	G	16	0.1875	-	-	-	-
isotig00030	3444	A	-	19	0.3684	-	-	-	-
isotig00030	757	-	T	40	0.075	-	-	-	-
isotig00030	496	-	A	81	0.037	-	-	-	-
isotig00030	1975	-	A	29	0.0345	-	-	-	-
isotig00030	2243	-	T	27	0.1111	-	-	-	-
isotig00030	3163	-	T	22	0.0455	-	-	-	-
isotig00030	1481	T	-	30	0.0667	-	-	-	-
isotig00030	3470	A	-	21	0.0952	-	-	-	-
isotig00030	3066	-	A	27	0.0741	-	-	-	-
isotig00030	2665	-	C	32	0.0938	-	-	-	-
isotig00030	1303	A	-	25	0.08	-	-	-	-
isotig00030	519	-	C	80	0.0375	-	-	-	-
isotig00030	1730	-	A	30	0.1	-	-	-	-
isotig00030	695	-	T	47	0.0638	-	-	-	-
isotig00030	450	T	-	77	0.026	-	-	-	-
isotig00030	3570	TT	--	14	0.2143	-	-	-	-
isotig00030	3446	G	-	19	0.3684	-	-	-	-
isotig00030	1479	-	A	30	0.0667	-	-	-	-
isotig00030	2766	T	-	21	0.0952	-	-	-	-
isotig00030	1911	T	-	28	0.0714	-	-	-	-
isotig00030	311	-	T	49	0.1224	-	-	-	-
isotig00030	1086	AA	--	24	0.125	-	-	-	-
isotig00030	1735	-	C	33	0.0606	-	-	-	-
isotig00030	697	-	T	47	0.0638	-	-	-	-
isotig00030	4340	A	-	3	0.6667	-	-	-	-
isotig00030	328	-	T	61	0.0492	-	-	-	-
isotig00030	2737	-	A	23	0.1304	-	-	-	-
isotig00030	3202	-	T	25	0.08	-	-	-	-
isotig00030	2181	T	-	33	0.1212	-	-	-	-
isotig00030	1293	-	A	27	0.0741	-	-	-	-
isotig00030	3346	A	-	18	0.2222	-	-	-	-
isotig00030	1588	-	A	38	0.0263	-	-	-	-
isotig00030	291	-	C	46	0.0217	-	-	-	-
isotig00030	2019	-	T	30	0.0667	-	-	-	-
isotig00030	261	-	A	46	0.0217	-	-	-	-
isotig00030	1723	A	-	30	0.0667	-	-	-	-
isotig00030	1701	-	T	31	0.0645	-	-	-	-
isotig00030	188	-	T	15	0.1333	-	-	-	-
isotig00030	3355	A	-	17	0.1765	-	-	-	-
isotig00030	1724	-	A	30	0.0667	-	-	-	-
isotig00030	2829	-	T	21	0.0952	-	-	-	-
isotig00030	792	-	A	43	0.0465	-	-	-	-
isotig00030	2933	T	-	26	0.0769	-	-	-	-
isotig00030	525	-	T	83	0.012	-	-	-	-
isotig00030	463	-	A	82	0.0488	-	-	-	-
isotig00030	579	-	A	58	0.0345	-	-	-	-
isotig00030	271	-	T	46	0.1957	-	-	-	-
isotig00030	1115	-	A	30	0.0667	-	-	-	-
isotig00030	403	T	-	75	0.0267	-	-	-	-
isotig00030	261	-	T	46	0.1087	-	-	-	-
isotig00030	1075	-	A	29	0.0345	-	-	-	-
isotig00030	1978	-	T	28	0.0357	-	-	-	-
isotig00030	3074	-	A	25	0.08	-	-	-	-
isotig00030	1252	T	-	26	0.0769	-	-	-	-
isotig00030	652	-	A	48	0.0625	-	-	-	-
isotig00030	1087	-	T	24	0.0833	-	-	-	-
isotig00030	1915	-	T	28	0.0714	-	-	-	-
isotig00030	2806	-	T	22	0.0909	-	-	-	-
isotig00030	305	T	-	43	0.2093	-	-	-	-
isotig00030	1588	-	T	38	0.0263	-	-	-	-
isotig00030	2903	-	A	25	0.12	-	-	-	-
isotig00030	1551	T	-	28	0.2857	-	-	-	-
isotig00030	291	-	T	46	0.0652	-	-	-	-
isotig00030	2196	-	T	32	0.0625	-	-	-	-
isotig00030	502	-	A	81	0.0494	-	-	-	-
isotig00030	260	T	-	46	0.0435	-	-	-	-
isotig00030	912	T	-	45	0.1778	-	-	-	-
isotig00030	649	-	A	47	0.1489	-	-	-	-
isotig00030	2625	T	-	32	0.0625	-	-	-	-
isotig00030	2596	T	-	23	0.3478	-	-	-	-
isotig00030	887	-	A	45	0.0667	-	-	-	-
isotig00030	648	A	-	47	0.1064	-	-	-	-
isotig00030	515	T	-	79	0.0253	-	-	-	-
isotig00030	1304	CA	--	25	0.08	-	-	-	-
isotig00030	2234	T	-	26	0.3462	-	-	-	-
isotig00030	3088	-	T	27	0.037	-	-	-	-
isotig00030	399	-	T	76	0.0263	-	-	-	-
isotig00030	2494	G	-	16	0.125	-	-	-	-
isotig00030	2905	-	A	26	0.1538	-	-	-	-
isotig00030	3311	-	A	23	0.087	-	-	-	-
isotig00030	2958	-	C	24	0.0833	-	-	-	-
isotig00030	330	-	T	67	0.0299	-	-	-	-
isotig00030	797	-	A	43	0.0465	-	-	-	-
isotig00030	1710	-	A	29	0.1034	-	-	-	-
isotig00030	2772	T	-	22	0.1818	-	-	-	-
isotig00030	1866	-	A	30	0.0667	-	-	-	-
isotig00030	1831	A	-	33	0.0606	-	-	-	-
isotig00030	929	T	-	45	0.0444	-	-	-	-
isotig00030	842	T	-	46	0.0435	-	-	-	-
isotig00030	674	-	T	48	0.0625	-	-	-	-
isotig00030	3748	-	C	16	0.0625	-	-	-	-
isotig00030	1087	A	-	24	0.125	-	-	-	-
isotig00030	3583	----	TTAA	17	0.1765	-	-	-	-
isotig00030	457	-	T	79	0.0253	-	-	-	-
isotig00030	687	-	T	46	0.0652	-	-	-	-
isotig00030	1471	A	-	28	0.2857	-	-	-	-
isotig00030	389	A	-	76	0.0263	-	-	-	-
isotig00030	4139	T	-	10	0.2	-	-	-	-
isotig00030	1272	A	-	26	0.0769	-	-	-	-
isotig00030	1524	-	T	29	0.069	-	-	-	-
isotig00030	3163	-	A	22	0.0455	-	-	-	-
isotig00030	1608	-	A	37	0.0541	-	-	-	-
isotig00030	2905	-	T	26	0.0385	-	-	-	-
isotig00030	367	-	A	75	0.0267	-	-	-	-
isotig00030	306	--	TT	46	0.0435	-	-	-	-
isotig00030	995	-	A	44	0.0227	-	-	-	-
isotig00030	189	-	T	12	0.25	-	-	-	-
isotig00030	995	-	T	44	0.0227	-	-	-	-
isotig00030	2477	-	G	15	0.0667	-	-	-	-
isotig00030	930	-	T	44	0.0227	-	-	-	-
isotig00030	1324	A	-	33	0.1515	-	-	-	-
isotig00030	37	A	-	19	0.1053	-	-	-	-
isotig00030	367	-	T	75	0.0133	-	-	-	-
isotig00030	509	T	-	79	0.0253	-	-	-	-
isotig00030	3088	-	A	27	0.037	-	-	-	-
isotig00030	601	-	A	51	0.0392	-	-	-	-
isotig00033	334	T	-	24	0.0833	-	-	-	-
isotig00033	2731	-	T	21	0.1429	-	-	-	-
isotig00033	3679	-	T	15	0.4667	-	-	-	-
isotig00033	3051	-	G	25	0.28	-	-	-	-
isotig00033	168	-	T	16	0.125	-	-	-	-
isotig00033	805	GA	--	18	0.1667	-	-	-	-
isotig00033	1919	-	A	26	0.0769	-	-	-	-
isotig00033	3669	A	-	16	0.125	-	-	-	-
isotig00033	2533	--	AA	18	0.1111	-	-	-	-
isotig00033	4079	-	A	28	0.0714	-	-	-	-
isotig00033	1735	A	-	17	0.1176	-	-	-	-
isotig00033	3460	-	A	17	0.1176	-	-	-	-
isotig00033	3277	-	A	30	0.0333	-	-	-	-
isotig00033	288	A	-	23	0.1304	-	-	-	-
isotig00033	3618	A	-	19	0.1053	-	-	-	-
isotig00033	2632	A	-	21	0.1429	-	-	-	-
isotig00033	1230	-	A	22	0.4091	-	-	-	-
isotig00033	1931	-	C	28	0.0714	-	-	-	-
isotig00033	3643	A	-	17	0.1765	-	-	-	-
isotig00033	3423	-	C	22	0.3636	-	-	-	-
isotig00033	506	-	T	22	0.0909	-	-	-	-
isotig00033	2945	T	-	19	0.2105	-	-	-	-
isotig00033	3671	-	T	15	0.2667	-	-	-	-
isotig00033	692	A	-	13	0.1538	-	-	-	-
isotig00033	2543	-	T	19	0.1579	-	-	-	-
isotig00033	3891	-	T	29	0.0345	-	-	-	-
isotig00033	3453	-	A	20	0.1	-	-	-	-
isotig00033	3106	-	T	28	0.0714	-	-	-	-
isotig00033	1341	-	A	20	0.05	-	-	-	-
isotig00033	1949	-	A	29	0.0345	-	-	-	-
isotig00033	3860	-	T	24	0.125	-	-	-	-
isotig00033	3629	-	T	20	0.05	-	-	-	-
isotig00033	3501	-	A	8	0.25	-	-	-	-
isotig00033	1308	-	T	20	0.1	-	-	-	-
isotig00033	257	-	A	22	0.1364	-	-	-	-
isotig00033	1590	-	A	16	0.1875	-	-	-	-
isotig00033	2659	T	-	21	0.0952	-	-	-	-
isotig00033	2642	-	C	21	0.0476	-	-	-	-
isotig00033	2543	-	A	19	0.1053	-	-	-	-
isotig00033	2187	C	-	20	0.05	-	-	-	-
isotig00033	1928	-	T	27	0.037	-	-	-	-
isotig00033	3931	-	A	30	0.0667	-	-	-	-
isotig00033	3277	-	T	30	0.0333	-	-	-	-
isotig00033	1078	A	-	12	0.1667	-	-	-	-
isotig00033	3158	-	C	29	0.069	-	-	-	-
isotig00033	3016	ACAAAACAA	---------	22	0.0909	-	-	-	-
isotig00033	3845	A	-	21	0.0952	-	-	-	-
isotig00033	2401	T	-	20	0.1	-	-	-	-
isotig00033	2732	-	A	21	0.381	-	-	-	-
isotig00033	3790	-	T	20	0.1	-	-	-	-
isotig00033	2544	-	T	19	0.1053	-	-	-	-
isotig00033	284	-	A	23	0.087	-	-	-	-
isotig00033	714	-	G	16	0.125	-	-	-	-
isotig00033	86	A	-	8	0.25	-	-	-	-
isotig00033	3886	-	T	27	0.037	-	-	-	-
isotig00033	4163	A	-	20	0.1	-	-	-	-
isotig00033	2103	A	-	21	0.0952	-	-	-	-
isotig00033	4168	-	A	20	0.1	-	-	-	-
isotig00033	1016	A	-	15	0.1333	-	-	-	-
isotig00033	2127	-	T	19	0.1053	-	-	-	-
isotig00033	1297	A	-	19	0.1053	-	-	-	-
isotig00033	3505	-	A	10	0.2	-	-	-	-
isotig00033	2732	-	G	21	0.3333	-	-	-	-
isotig00033	3311	-	T	30	0.0667	-	-	-	-
isotig00033	2642	-	A	21	0.0476	-	-	-	-
isotig00033	3629	-	G	20	0.05	-	-	-	-
isotig00033	3805	-	T	21	0.0952	-	-	-	-
isotig00033	2482	-	T	17	0.1765	-	-	-	-
isotig00033	1475	--	TA	18	0.2222	-	-	-	-
isotig00033	1752	-	A	16	0.125	-	-	-	-
isotig00033	3665	-	A	17	0.1176	-	-	-	-
isotig00033	2586	A	-	23	0.087	-	-	-	-
isotig00033	3594	A	-	19	0.1579	-	-	-	-
isotig00033	2092	-	T	24	0.1667	-	-	-	-
isotig00033	2110	-	T	21	0.0952	-	-	-	-
isotig00033	1125	T	-	13	0.1538	-	-	-	-
isotig00033	3422	C	-	22	0.1364	-	-	-	-
isotig00033	3197	-	A	28	0.1429	-	-	-	-
isotig00033	724	-	A	16	0.1875	-	-	-	-
isotig00033	3500	A	-	8	0.25	-	-	-	-
isotig00033	1350	-	A	20	0.1	-	-	-	-
isotig00033	3638	-	A	18	0.1111	-	-	-	-
isotig00033	397	-	A	23	0.087	-	-	-	-
isotig00033	3094	-	T	29	0.069	-	-	-	-
isotig00033	2544	-	A	19	0.0526	-	-	-	-
isotig00033	4037	-	A	29	0.069	-	-	-	-
isotig00033	344	A	-	24	0.0833	-	-	-	-
isotig00033	1694	-	T	19	0.0526	-	-	-	-
isotig00033	983	A	-	15	0.1333	-	-	-	-
isotig00033	3891	-	A	29	0.1034	-	-	-	-
isotig00033	326	T	-	24	0.125	-	-	-	-
isotig00033	1297	-	T	19	0.0526	-	-	-	-
isotig00033	3476	A	-	8	0.375	-	-	-	-
isotig00033	1928	-	C	27	0.037	-	-	-	-
isotig00033	830	A	-	19	0.1053	-	-	-	-
isotig00033	2187	-	A	20	0.05	-	-	-	-
isotig00033	3855	T	-	21	0.0952	-	-	-	-
isotig00033	4131	-	T	22	0.0909	-	-	-	-
isotig00033	1341	-	T	20	0.05	-	-	-	-
isotig00033	2935	A	-	19	0.2632	-	-	-	-
isotig00033	3106	-	A	28	0.0357	-	-	-	-
isotig00033	1218	-	A	20	0.1	-	-	-	-
isotig00033	726	-	A	16	0.125	-	-	-	-
isotig00033	1347	A	-	20	0.1	-	-	-	-
isotig00033	713	G	-	16	0.1875	-	-	-	-
isotig00033	3000	T	-	23	0.2174	-	-	-	-
isotig00033	3856	-	T	22	0.1818	-	-	-	-
isotig00033	3994	-	A	27	0.0741	-	-	-	-
isotig00033	2533	--	TT	18	0.0556	-	-	-	-
isotig00033	1953	-	A	30	0.1	-	-	-	-
isotig00033	3811	-	T	20	0.1	-	-	-	-
isotig00033	3951	-	A	27	0.0741	-	-	-	-
isotig00033	2906	T	-	19	0.3158	-	-	-	-
isotig00033	271	A	-	23	0.087	-	-	-	-
isotig00033	4053	-	A	29	0.069	-	-	-	-
isotig00033	4178	-	A	20	0.2	-	-	-	-
isotig00033	2048	-	T	29	0.069	-	-	-	-
isotig00033	1694	-	A	19	0.0526	-	-	-	-
isotig00033	3813	-	T	21	0.0952	-	-	-	-
isotig00033	2620	-	A	23	0.1304	-	-	-	-
isotig00033	1526	-	A	18	0.1111	-	-	-	-
isotig00033	1949	C	-	29	0.0345	-	-	-	-
isotig00033	2721	T	-	20	0.3	-	-	-	-
isotig00033	4172	A	-	20	0.15	-	-	-	-
isotig00033	3105	T	-	28	0.1071	-	-	-	-
isotig00033	1236	TA	--	24	0.25	-	-	-	-
isotig00033	517	-	A	22	0.0909	-	-	-	-
isotig00033	3958	A	-	26	0.1154	-	-	-	-
isotig00033	4006	A	-	26	0.0769	-	-	-	-
isotig00033	2626	A	-	23	0.087	-	-	-	-
isotig00033	1869	T	-	25	0.08	-	-	-	-
isotig00033	1305	T	-	20	0.35	-	-	-	-
isotig00033	4106	-	T	25	0.08	-	-	-	-
isotig00033	4146	A	-	20	0.1	-	-	-	-
isotig00033	2627	-	A	23	0.087	-	-	-	-
[truncated: 94,321 more rows]
