# Supplementary material for: A de novo transcriptome of the noble scallop, Chlamys nobilis, focusing on mining transcripts for carotenoid-based coloration
Source: BMC Genomics. 2015 Feb 5;16(1):44. doi: 10.1186/s12864-015-1241-x (PMC4342821; doi:10.1186/s12864-015-1241-x)
Supplement: Additional file 5: Table S5. — Validation of predicted SNPs by PCR and re-sequencing. [file 12864_2015_1241_MOESM5_ESM.xlsx]

## Sheet: Sheet1
Unigene_id	SNP	Sense primer	Antisense primer	Ture(+)/False(-)	Definition
isotig35932	272C/T	GGAGGTTCAGGAATGGTTT	GGAGCGGCTGCTGTCTT	-	large subunit ribosomal protein L37e
isotig35888	325A/G	GATGAACCTAGCCTGGAAC	TTCAGAGGAAACAAGGATT	+	small subunit ribosomal protein S29e
isotig28575	258A/G	ACTCTCCAATGTAGGGGTAG	TGGCAGTTGAATAGTGAATG	+	-
isotig23756	223C/T	CTATCGTAACGAAGGAGCC	CTTGCCAAGAAGGAGAATC	+	-
isotig22299	202A/G	TGGAATAACTAAAAGAACACTG	GAGACAACACAACGCACG	+	-
isotig01659	237A/G	ATAGAAAAATACCTTCTTGCAC	TGTTAGGTTATTACGAGGCAT	+	-
isotig01618	1224C/T	CCGGGAAAGAACTTATAACT	TATTGAGTCGGTCACAAATAT	+	glutamate receptor, ionotropic, invertebrate
isotig01506	1309C/T	CAAAAACGACATGAACTCC	GAAAGGACACCAATAGTTCAC	-	peptidyl-prolyl isomerase G (cyclophilin G)
isotig01465	152A/G	ATTCCTTAATGGCACTGAAG	ATTGTCACTCAGAGGTTTGC	-	small subunit ribosomal protein S30e
isotig01393	1161A/G	GAGGTAGACTCTGTGCCAAG	CAGAAGTGACCTCAACATCC	+	tyrosinase
isotig01392	713C/T	TCTTACTGGGCACCATTATC	GGGCCTGTACTTAATTTAGTG	+	-
isotig01368	296A/G	ACAGGGTTCGTTTCGATC	TGAGTGTTAAAGCTGGTGAC	+	-
isotig01368	1300A/G	TCCAAGAGGACATTTGCATG	AGACATTCGGGACGTTTCC	-	-
isotig01367	1559C/T	CGAAGGAGATTTGAAGGTGA	AAAACACTGACGAGCAATGA	+	-
isotig01366	958A/G	AGAGCTTATCATGTTTAGCGTC	TTGAGCATTGTGCTGTGTCT	+	-
isotig01314	113A/C	GCTCTGAATACAGCAATGAG	TTTTTGAGTTTCTGTGGTGT	+	-
isotig01229	596C/T	TGCCGCATTTTCATAGAGC	GGAACCTTACCCAACGATTG	-	-
isotig01228	1369C/T	GCTCATCGATTGTCTATACCT	TGGATTTAAGTCAGTTTTATTGT	-	-
isotig01214	1290C/T	AATATCCGAAGTGCGTGGT	TGCCCAATGACAGCAGAG	+	-
isotig01198	1455A/C	CTGATTGGGCCGGTTTCT	ACTTGATTGAGTATCAGCCTGC	+	-
isotig00887	1327C/T	TTGAATGACCTTTAACCGAT	GTGGCCTAACACCAGACG	+	-
isotig00875	2008C/T	TAGCCAAACGTTCACAGC	AACAGGCAATAAATCAATCA	+	-
isotig00822	731G/T	CGTCTTTTGAGAACAGATACAGAG	CCAAAAATAGTCTCTTCCACAT	+	dual specificity phosphatase
isotig00800	1618G/T	CTGGACATATGCCTGCTTCT	TTTGGCAAGACAATAACCTG	+	-
isotig00296	566G/T	TAGGACAGCTTGTTGAGGC	AACCACCTTGCAAAGACC	-	-
