# Supplementary material for: A de novo transcriptome of the noble scallop, Chlamys nobilis, focusing on mining transcripts for carotenoid-based coloration
Source: BMC Genomics. 2015 Feb 5;16(1):44. doi: 10.1186/s12864-015-1241-x (PMC4342821; doi:10.1186/s12864-015-1241-x)
Supplement: Additional file 6: Table S6. — Candidate transcripts. [file 12864_2015_1241_MOESM6_ESM.xlsx]

## Sheet: 48 non-redundant sequences
Seq_ID	Sequence	Annotation	E_value
HEVCZ0I02G3B07	GGCCATCACGGCCGGGTAATGATCAACTGTTCTGTTCGGTAGAATGGGCCGAAATGAGAATCAAAGTAATCCTTCTGTGTCCTGACTGTACTGGTAGGCGAGGACCAAAGTTTGACAGGGTTGGTTGTGACCTTTAGGAATGGTATTCCTATACATAGAGCTCCCCCCTAGTAGTACACCAACCACCAAGACAAGGATCGGATGCCTGGCACAGAACCTGCCCCATCTAAAGAACAAACTCTGTAGGAAAGACTCAACCTTCTCTCCAATCCTCTCTAGACAATTAAATGTCGCCCAGTTGAACCAATGGTACTTGATTTTCTGTGCTCTGCATTTTCTTCTTTTTCTTGTCGATGTCTGGCCCCATTGATTTGATAATGATCGCTCTCCACAGCTTTT…	Niemann-Pick C1 protein [Crassostrea gigas]	1e-24
HEVCZ0I02G68RV	ATTCCATTTCATAAAAATATTGATTAACATATACATATAACATAAATAACACAGCGAAAAGGACTTGTCACATGAGTGATGTCTACACAGCACTGGGCTCTTCTGCATCCACCATACATGTATATACTTTCGCAATGACACGTCGAAATGGTCTTTATGGATCGTAAACCAGAATATGTTGTCTCTTGTCTTTGCGTTCTGTTGAAATATTGATTTAAATTTCCCCTGACTTGAACATGTCAATGATAAGTTTTTCAATTGGGATATGACCAATAGTTTTCTTGAAAAACATGTCCTCAATTGTCTTTCCTGAAATGGCGTTGAGAGACGGAAGTAGTAAAAGTAACTTTCCGAATCGGAATGGCTGTGTCGGATATGCGGTTTCTATGTACTTGTTTA…	Nuclear receptor subfamily 2 group E member 1 [Crassostrea gigas]	4e-29
HEVCZ0I02HP6T1	TTTGAACGTCATCGCGAGATACTGACTTGCCGTTTGCTGCGGTACCAAGTCTGACAGTTAGTGTGTAGCCCTGTCCAAACTTGTTCTTGAGATGCTGAGGACTACCCAGACAGACAAACTTCCCATTGACCATGATTACAATCTTGGTGCAAAGTGCGTCACATTCTTCCATACTGTGAGATGTCAGAACTAAGGTCCTGCCTCTGGCCCGGACCTCAGAAAGCACATTCCAAAGTTTCCGCCGAGCACCAGGATCCATTCCTGTTGTTGGCTCATCCAGTAATATAAATGGTGGATCTCCGATCAGAGCAATAGCTGTGCTCAGCTTCCGCTTATTACCACCACTGTACTGGTCACTAG	ATP-binding cassette transporter sub-family A [Pecten maximus]	2e-61
HEVCZ0I02HQCTY	CAATCTGGGCTTTACCCTTGTTCTTCGCATCTTCATTGTCGTTTGTTGTAGGGTTGCGTTGGTGCTCCCTGAAGCTTGCCTGGGCTGCAGACAGAAAGGCCTGCATTAATTCTGATTTGAATGTACCATTCTGTTGGAGTAAGGTTTGTAGCTCAGCCATTTTTAGTTTGTACAGATCGGACGGAGTTGGGGGATAAGGTGCTATGGCGGGCAGACTAGCCGACCCTTGGTGCTTAGACTCTCCACTGGAGTCTTTTAACCGCTTGGGCCGCCGTCCCAATCTTGATGCTTCCCTGGACATTCCAACTGAAAAGCATTTCTTCAACCGACAGTATTGGCAGCTGTTCCGTGTGAAGGGTGTGATCTCACACTTTTCTTCATTTGAGCACTTATGGGTCA…	Ecdysone-induced protein 75B, isoforms C/D [Crassostrea gigas]	1e-84
HEVCZ0I02I3835	AAAGTATCATATACAGTCTCCGACCACGCCCTCTACACCCAGCTCTACACGATCGTCCCCTGGAAGGGAACAGCCCCAAAAAGAGGCTCTGATGTGTGCGGTGTGTGGAGACAATGCTGTTTGTCAACATTATGGCGTAAGGACCTGTGAAGGGTGGTAAAGGATTTTTCAAGAGGACAGTTCAAAAGAATGCAAAGTACGTTTGTCTTGCTGATAAGAGTTGTCCTGTCGACAAACGCCGGAGAAACAGATGCCAGTTCTGCCGGTTTCAGAAGTGTCTTGCGGTCGGCATGGTCAAAGAAGTTGTACGAACTGATAATTTAAAGGGTCGCCGCGGAAGGTTACCTTCAAAGCCAAAGAGT	Putative nuclear hormone receptor HR38 [Crassostrea gigas]	1e-28
HEVCZ0I02IPFY9	TGAGTTTATCCGTGGTGTGTCGGGAGGAGAAAGAAAGAGGACCAACATTGGTATGGAGTTGATTATCTCCCCTCCTGTACTCTTCCTAGATGAGCCAACTACAGGTCTTGATTCCAACACAGCCAATTCTGTCATGCTATTGTTACGCAGACTGGCCTTGAAGGGACGTACCATCATATTCTCCATTCATCAGCCTCGATTCTCCATCTACCGTCTATTTGATAACCTTATGCTTCTCTCCCTTGGCGAGACTGCGTATCATGGCAGCTCTCATGAATCTCTGGAACACTTCCAGTCATTAGGTTATGTAATAGAGGAACATAACAATCCTCCTGACTTTTTCTTGGTATGTCATCAATGGAGACCTGTCCATGGCTAGTTTGTCTGATGAACTTCTTC…	ATP-binding cassette sub-family G member 2-like [Mytilus galloprovincialis]	3e-63
HEW737K02H342H	GGCCATTTACGGTCCGGGTAATGATCAACTGTTCTGTTCGGTAGAATGGGCCGAAATGAGAATCAAAGTAATCCTTCTGTGTCCTGACTGTACTGGTAGGACGAGGACCAAAGTTTAACAGGGTTGGTTGTGGCCTTTAGGAATGGTATTCCTATACATAGAGCTCCCCCTAGTAGTACACCAACCACCAAGACAAGGATCGGATGCCTGGCACAGAACCTGCCCCATCTAAAGAACAAACTACTGTAGGAAGACTCAACCTTCTCTCCAATCCTCTCTAGACAATTAAATGTCGCCCAGTTGAACCAATGGTACTTGATTTTCTGTGCTCTGCATTTTCTTCTTTTTCTTGTCGATGTCTGGCCCCATTGATTTGATAATGATCGCTCTCCACAGCTT…	Niemann-Pick C1 protein [Crassostrea gigas]	5e-20
HHB82OK01DJ4EM	TTATCAAATCAACGGGGCCAGACATCGCAAGAAAAGAAGAAATGCAGAGCACAGAAAATCAAGTACCATTGGTTCAACTGGGCGACATTAATTGTCTAGAGAGGATTGGAGAGAAGGTTGAGTCTTTCCTACAGAGTTTGTTCTTTAGATGGGCAGGTTCTGTGCCAGGCATCCGATCCTTGTCTTGGTGGTTGGTGTACTACTAGGGGGAGCTCTATGTATAGGAATACCATTCCTAAAGGTCACAACCAACCCTGTCAAACTTTGGTCCTCGCCTACCAGTACAGTCAGGACACAGAAGGATTACTTTGATTCTCATTTCGGCCCATTCTACCGAACAGAACAGTTGATCATTACCCGGCCGTAATGGCC	Niemann-Pick C1 protein [Crassostrea gigas]	8e-21
HKT9K4F01A2CXD	ACTTTGATGAATTCATACTCAAACTGGGTTGTATTGAACATCGTCAGCAGAATTATGTTGACAGTTGTAAATGTGTCGGACTCAGGTCCCACCGATCTTGACCGATCAAAAACGTATGTATAAGGTTCACGATAAGACACTGTGCCGTTTGCGTTGAAAGTGATGTTATTTTTTATTGATATTAGTCTGTATGTGTATGGCCCTCTCTGGACGACTGCTATTTTCTTATTCATTTTAGATACTTCTTCCGGATTCATGACATCAAAAGAAATAAAACTCAAAAATAAATTGGAAAAGGCGGTTCCTTCCACGCTTTGTATACAAATGTTCCCTCTTCCAACGTAACTTCCTTTGCGATCATGTTGTTTATATATAATCTGAGGAGCGGTATCATGACGA…	CD36-like protein [Branchiostoma japonicum]	6e-20
HKT9K4F01A788P	GGCCATTACGGCCGGGCTATCAATTAGAAGAGTTGGAAAAGGCGTTCAAAGAAGCCCACTATCCGGATGTATATGCTAGAGAAGTGTTAGCTCTAAAAACCAACCTACCTGAGGACAGAATACAGGTCTGGTTCCAAAACAGACGTGCAAAATGGAGAAAGACTGAAAAAACTTGGGGCAGAAGTAGCATAATGGCAGAATACGGTTTATATGGCGCCATGGTACGACACTCACTTCCGCTACCGGAGACGATA	Visual system homeobox 2 [Crassostrea gigas]	9e-48
HKT9K4F01AIHZP	GTTTCTCTTGTTGGCCACACTTTTATTACCTCCCTTCACCACATCTTTCTCTTTCCTGATATTCTTTGGTGAGCAGGATGCATCTTGGATTGCAGCTCTTTTCTCAGTTTTCGGAATTCTTCCCATTTTTATGGCTTCAATAGACATTCCATTTTCTTTGCATTTCCGGTAGCGGCATCCTTTACAACAGTGACGTGTATCCGGTGTGATGACACAGTTCCCACCAAATAACAAGCAAGTGTCTTGTCTCTGTCCATCCAACGTTTGAAGAAAGCCTTACAGCCCTCACAAGTCGCTGTACCATAATGGACTCCCATCGCTTTCCCGTACATATACGGCACTTTCCGAAAGGGAACGAAGTAGCTTCATCCGCCATCCCTTATTTAGAATGTATATCCT…	Ecdysone-induced protein 78C [Crassostrea gigas]	1e-22
HKT9K4F01B4R3V	CTATCAAAGGCAAACTGCACAATTTAATTATCAGCTATAAATACATACCTTATTTTCCATTGCTGGATTAACTTCCCCTTTTAAGGAAGAACGTGATTTGTGGTTAAGTTCAGCTGCTGTAATATTTAGTTCCACCTCGCCGACTCCACTCTCCTCACGTTCAGCACTCATGTATGGTTGGGGTCCTATCCAGCTAAGGATCACAGGTAGATACACTAGTCCATGGAACACCCCAAACGCCACCACCAGCAGAAATACCTTGAAAAATGTTGTAAATACGTAGCTGTTACTAAAGGCTAAGAGAATGAACGCCAGGAATGTACTGAAAGCACCGCTGAACACTGGGCTTCCCATCTCAGCAAGGGTGGCACGGACCCGGGCATTTCTTTCTCCTCTGAA…	Niemann-Pick C1 protein [Crassostrea gigas]	3e-34
HKT9K4F01BQQV5	CAGGACAATCTTCACTGAAGAACAGTTAGAAGACTTGGAAGCTACTTTCAACAAAACACACTACCCCGACGTACTTCTGAGGGAAGAACTCGCAATGAAAATAGACTTAAAGGAGGAAAGAGTTGAGGTTTGGTTCAAGAACAGACGTGCCAAGTGGAGGAAGGTCAAACGAGAGGAAGAAGCTGCCAGAAGACTCTCAGAGGCTGCGCAGAAAGGTGACCTAGATCCTAAATCAGACAAAAGTGAAAACGACACTGAATGTGGTAGAGATACCAGCAGGAGTGCTGACTCTGACAGTGACTGTTTCTCTCACCGAAGTACAGACTCTACCAAAAATGACATTGAAAATGAAGTAGACGATTCTGGAGATGAAAGAAACACATAGCACATCCAAACNTC…	Homeobox protein goosecoid [Crassostrea gigas]	8e-22
HKT9K4F01CE996	GGCCATTACGGCCGGGATCGTAAATGACAGTGTCGAGGATCTCCGCTGTGAATACACGAATCTCATCTACAGAAATTATGATGCTGGGAAGGAGGAATATGTTAAAAGTCTTCCATCAAAATTGTCAAACTTTGAGTGTAACTTGTCACCGGGATCAAATCGATCGATCTGGATTACACAGGGGGCTGGTTTAGACTAGTATTTGTTTTGCGGATTTACAACTTATTTGATTTGCTGGACATCCACTGGTTTTGGCGCCATCATGTCTCGACAGTTTCCCGGCTCTCAAGGCTCTACACGCCGCTGTAGGGTCACGCC	glutathione S-transferase P-like [Canis lupus familiaris]	6e-14
HKT9K4F01CHJP0	ATATTGCACCACCATCCTACTTAGCCAATGCTACAGGGAATCCCGACAATATCGGATTCTGTACTCCGGAGTCAAAGTGTCTCAACACAGGCATGCTAAATATCAGTACATGTCAACAAGTGGACTTTTTCCACATACCTGTGGCGCTGTCCTTTCCTCACTTTAACCTTGCTGCCAAGGAATTCCAGGACTCTGTGGAGGGACTAGATCCTGTGGTGGAGGAACACCAAACTACAGTAGATAAAGAACCGTATACTGGTTTGGTTCTACAAGCAGCTAAAAAGTTACAACTGAACATGTATATACAGCCTATTGGAGAATTCGAAGCCACTAAAGATATTACACCTGTCTTTGTACCGCTGTTCTGGGTTAACGAGAGTGCTGTAGTTGATGATGAGA…	Platelet glycoprotein 4 [Crassostrea gigas]	8e-56
isotig00295	TTTTAGGAGTTTACAACACTTTAATCAAGTATAAGCAGTAGGTAGAACGAGTGTCTCGGACACCGGTAGCACAACACAAAACAATACGAGTCATTATTTGCCGATTTATAGCGGAACACAAAACCTCTCTCAGCGGCACACTTCGCCCCTTCCCACACGCCCAGAGTACGAATCTAATTCGAAATATAGGGACACTTCTACACACTCTTATACAGTACATAAACATACAATCTCACATATTCTCTCCTAACAACTCTCTCACACACGTTTTATAAATGACATAATATTTCATTTATGACAAAAACCTTTGGTGTCAGCTTTCAGCTTATAAATTGCGTCTAGTAGGTAGCGCTGTCTTCAGCAGCTCAACTAGCGTCACCACTTGTCAACAACAGAAAC…	Nuclear receptor subfamily 2 group F member 1-A [Crassostrea gigas]	1e-172
isotig00866	TTGGAACTTTAGCCCGTACGGATGTTGACTATCCGAGAAGCAGTTTATTTAGGTCGGCTAGGGTCTTTCTAGGGGAAGATTCATGCATGTGAGGTCAAGCTATGACAACTAATATGAAAGAGTTGACCGGTCACACTGAACTTATGTACAGTCCAGTTGCTAGTACCCAGCACGTCCCAGACTCGGCCTCAGGGGCTAAGTTGGCGAATGAACGCAAAGCCCAGATCGAGGTCATCCCTTGTAAGGTCTGTGGTGACAAGTCATCGGGAGTTCACTATGGTGTGATTACCTGTGAAGGTTGTAAGGGATTCTTCCGACGAAGTCAAGCTGGTCCAGTAAATTACCAGTGTCCTCGAAATAAAAACTGTGTCATTGACCGAGTGAACAGAAACCGCTGTC…	Putative nuclear hormone receptor HR3 [Crassostrea gigas]	1e-32
isotig01066	TTTGGAGCAATTCTTATAATTCTGGGATGCGTTCTGATCCCAGTGTTCCATAATTTTATCCACAACGAGATAAAGAAGCAAATACCACTAAAAAAGGGATCCACATCTTACACAAATTGGGTGGATCCTCCTGTGCCTATTTACTTCCAAGTATGGGTGTTCGACCTTGTAAATCCACTTGAGGTCACTGAGCAGGGAGCCACTCCAGCCGTGTTTCAGAAAGGACCATATTCATATAGGGAACACAGACACAAGGTCAACATAAGTTTTTTTGACAATGGTACTGTGGCCTACAGAGAGAAAAGATCATTTACATTTGATAGAGAGATGTCTGTCGGACCAGAGAACGAGACTTTCACCACCGTTAATCTTCCAATGATTACTATTGCGGAGTTGTTA…	Cytoplasmic FMR1-interacting protein [Crassostrea gigas]	2e-147
isotig01132	TTTTCAGATTGAATCTGCACAAAAAAAATATGTCTTTGGCTGATGTCATCCGCGTAATTTCACAACATGTTTCAGGCATGTTGTTTTAATCCTAAATGTGTGTTTCTGGATAGTCCAAAGAACACAAAAGACAAAATTCAATATTCCTCATTGACCAAGCACATCTTGGTACCTGGGTACGATGTTGATCAATATTTGGCAAAATGTATATCAATGTTGCAACATGAAAGGTCCAAGTATAGTCCATTTTGCGTTTTTTTTCATCCTGAGATTTATATATTGAGTACATAACGGTACACACTGGACAGTGTCATTTTTTCGTTTGTCATTTCTGATTCATTTGTTATGTTACTCTTGTAAAACGTTACGGACTAAAATAGCTGTACACGTATTACCGTA…	PREDICTED: nuclear hormone receptor HR96-like isoform X3 [Aplysia californica]	6e-170
isotig01812	TTTTAGTGCATGCTCTCGTCTGTCTGTGTCAGTCATAACGTTGTTGGAAGTGTTTAACGACAGGTAGATATTAACAGTATCAGCAGATATGTGTGACCAAGTGAATTACCGTGAACAGGCTGAAGAAGTAGCCGCTACATTACAAAATTACTGTAAGGATACCGAATGGACGACATCGAAACAAACGGCTGACTTTAAGATCTTCTATAAGAGATCCCCAGAGTTTGAGGGCTACCTGTACAAAGGAGAAGCTGTGTATGCTGCCAAACCTAAAGTTGTGTTTGACTATGTAGAACCTCTACCCAGCGGACCCCGCGCTAAGTGGGATAAAAACATGAAGAAAATAGAAATCATCAAACAGATTGAAGATGACCTGCGTATCAATAGAGCTTGTACCAG…	StAR-related lipid transfer protein 5 [Crassostrea gigas]	1e-52
isotig02212	AAGTTCATGTACACTGATAATTCATTGCTACTACTTTGATTTATTAAATTATAATATCGGAATGTTGATTTTATCAGTCCAGCGTAGTATAGTATAAATAAATAAATAAGCACTTATTTCTTACATTACTCATTATGACGGGTGATAATGTTCTCATAAAACATATCACAAGCATGTTTTGTTTCTGATCCATTTCTACGAGACCCAAAACGTTTATGCGTATCAATATACTGAATGTTCAATTTGTAACATTTTTCCATAATCTTCTTTGTTAAAGCCGACTAATCCAAGACATTTAAATAATGATAAATATATTTATGAATATTCAAAATATTTTGCAGTTCTAAAAGGGAAACACCAAGTGTTAGTCTGTGTCAAACAATGGCGCCAATTCTGTTC…	Ecdysone-induced protein 75B, isoforms C/D [Crassostrea gigas]	7e-110
isotig03373	TTTTATAGTTTTAATTCTAGATCTGCTGGTGTTGCCATTCTAATGAGGAACAGTTTTGAATTCTTTTTAAAGCTATTTATTAAGTAGATTGGAAGCTATTTACTGAATTGCGGTATTACTGGGTTAGTCAGAATTTTTACTACTTGGGAGAAATAGAAAATCATTAACTTTGTTATGATATAAAATAATATCTGTGGAGGAGTGGGTCTGGCTCTTTAATACCGAAAAGTGATACGTTGGATACAGTCAAATTCCTGGAAACACGTAAAAAGCGGTTATACAGCTAGACATTATACATAATAAACCTTCGTTATCTCGAACCCGATGGGAATATTATGGAACATTCGAGTTATGCGAATGTTCAAGCTATCTGAATATTCCATTTGAACAAATATGGTC…	glutathione S-transferase sigma 3 [Mytilus galloprovincialis]	2e-44
isotig04213	AGTCTGACCAGCGACAAAACTTATTTCAGAGAAACACAATTTGTGTTTCATATAAATATTTGTTTTTATTTTAAAAAGTAAACAAATTTACCTTTCATCAAGAAAGACCCGGAATGAAAAACATGAGTGAAGTGCGGGACTATTCTGACAGTGATGAGGACGTAAATATTGATGACGATGAGGAAAGTGTACCACACAATTCATCACATTCTTTACAAACAATGCTCACAGGAGAAGGTTGTAAGGATTGCGGTTCACCATCTGATGCCATTCCAACAAAGACGGCACAACGACCATCTTTTTTGATCACAGACATTCTATCAGATTCCCGTTACACAAGAGACAATAAACAGGGATCCTCTAGTCCCATTAGTCCTAGTGAACACCGAGTACCATCAG…	BarH-like 1 homeobox protein, partial [Crassostrea gigas]	5e-52
isotig04472	TCTCATACATTTCACAATCACGAAGCCATACACATACATTTTCACATCCGTTTTCCCTGCAATTGATCCACGTTAATTACGGTGTCGTCCACATTGACTTGAAATACAATACATGTTATGTTAGAATACTGAAATACTCTGCAGTTCTAGCAACATCCCCTGATTGTGCAAATCCATATTCATATGATTGACAATGAACATACTTGCTTGTAGCAGTCGGTAATCTGTCCCTGAAATTTAGCGATAGTAGACTAATAAAACTATGTTATGAATAACTAATTTATCTTATAAGCAAACGTAACGAACTTAAATAATTAATAACCTAACCACAAATATTCGCTTGTTATCAACGCTGATGAAATCATTTATTCGTATAAAAGAACACGATAGCAATAGCTC…	homeobox protein Hox-A4-like, partial [Aplysia californica]	6e-45
isotig04751	GCACATTGGCTGAATCATACTCAGGCTATCCTGGGTACCACTTTATAGTTAGGGGTACTGCCGAGATAAAGTCAGATTGTGATAGTGTTATTTGGAATCCAAGCCTTTCATGATCTAATCGTCCGCAAAATGATGAAGACAGCGACTTTGGGCGTGACTTGGATATTTCTGCTTGCTGCATTGTATTTCCAGGTGGACGTAGGAAGAGCAGATTGTATTTGGTATGATGAATGTAAGGAAACTTCTACAGGCAAACAAAATTGTGCTTATAATGGAACTGCCAAGCTCCTCAACGATTCTGTTGCCTTACAGCGAATTCAACACTATTGTCCCGGACTGTACAAAGGTCCACATGCAACTAAGACGTGCTGTAGTGCCTCTCAGATGTACACAATTGAG…	Niemann-Pick C1 protein [Crassostrea gigas]	2e-80
isotig04954	CCCAACAGAGTTGAACGTTCTGCTAGGACTTACTACTGGAATCTGAATCGGAATTTTCTAATTCTTTTAATTTCGTCTTTTGCTTTTACGGTTCTGATTTGATACCGACATTTCAACTGTGCCGCCAGGTATAATCGGTGTATGAACCTCCACCTTCACTGTTGCTGTAGCTTTTACCCGAGTAACGTGGGATGCCAGCGGCGTGGAGGCAGTCGACCCAGGGGGTGTACTATTTCTACTACTACTGTTGCTGTTGTCACCACCATTAGCACCAACTGGAACCTGGGTGGTTTCCACAACAACCTCTGGCTCCACAATGATTTCATGAGAGGAGTATTGTGATGGTTCCTCTGTGATGGTTGTCAGAGAGTTGTCAGATGCCACTCTAGGATATAACCT…	patched-like protein 1 [Crassostrea gigas]	7e-54
isotig05179	AAGAATGAGTAGATTATTTAATAAAACAAATAAACATTCTATAGAAAAATAAATATGCAAAACATGCAAAATGCCAAGGTATTCCATAAAATACTAAACAATAATTGGAATTTAATTGGATCTCAAATGTCATTAATCGACGTTTAATCTATTCGAACACAGCGCTCACATGTTCAGACAAACAAACAGGAAGCATCCGACAGCACCATTATCCCATTTTCCTGATTATTCAAGACTAGAATCAGACGGGGCGTTAGGTTTCCTTTAAAAAAGCTTTGCCACAACAAGTCTTTCAATCGTTCTCACGTGGTTCTATGGATTACATGTGACAACGATCTAGTCAGGGGAAATAACCCGAATCGGGCCACCAAAAATGTCCGTTTTCTTAGACGTCCGACT…	GST3 [Azumapecten farreri]	8e-113
isotig05185	GGCCATTACGGCCGGGGACTCTAGATGTAGATTGTGATCTCACCACAGTCGTTGAAGATTTTGATGAGATGTAGGCATTGACACACCTGGGCTGGTACACTATCATCAAACGCTGGCCCAACCCATCAGGCTCTTGCTAAAGTATGCGGGGGAGGACTATGAAGATATTTTATATGAACAAGGAGATGGCCCAGAGTTCAGCAGGGATGCCTGGCTCAGTGTTAAAGAATCCATTGGTTTAGATTTTCCTAATCTTCCCTACTACATGGACGATGATGTGAAAATAACTCAAAGTAATACCATCATACGCTACATTGCTGGCAAACATAACCTGTTGGGAAGACTAAAGAAGAGAAAGTCTTGTGTGACATGATGCTTGAAAACGGCATGGACTTCAGG…	glutathione S-transferase mu class protein [Crassostrea ariakensis]	2e-70
isotig06785	AACGTTCTCTTAGACTGCACAAAAGACACACAAAGGAATGCTGCTAAACACGTTTTCAGAAATTTTGTGCTCAAAGCGAACGTCCCATTCTCACAATGCAACCTAAAAGTAAAATATAACAACAAAGTTTGCATGTAAACACTATCAATGAGACATAATTACACACAATCATAGTGCAAACACTGTGTGAGTATCGTCCTAACATTAGTCTTTGAATATCAAATATTCATTTCAATTTTAAACGTTAAAATGTTTAATGGTCTGTTTTAGGACGCTTCTCCAGCCAAGCCTTGAGGTTTGGAATTGACCCCACTCGTTTGAAGTAAGTTTCCAGTGTCTTTCTACCATCCAAGACGTTTTTAGCGCATAATTCCATGAATTCCAATGTGTTATACACTG…	glutathione S-transferase sigma 3 [Mytilus galloprovincialis]	2e-46
isotig07493	GGCCATTACGGCCGGGGGTAGTTATTTTAGCCGACGGCAAGCGGCCTGGTTGTACAGTACTAGTGCATCCTTTTCTCCGTGCTGGACTAAATAACTGAACTCACGATACAGTAAAATGGAACTGATATACTTTCCAGTGAAAGGCAGAGGGGAAGCAATCAGGCTGATGTTACTTGAAAATGATGTGAACTACACTGAAACCAGCTGTGTAATAACTGGGTTTCTGATTGGAAACCAAAAATGGCTTTTGGACAGACACCATGCCTCAAGGATGGTGACTTGACACTTTTCCAATCAAATGCCATTCTCAGATATTTGGCCAGAAAATATAATATGTATGGAAACAATGATCAGGAGGCTTGCCGGGCGGACATCGTAAATGACAGTGTCGAGGATCTC…	pi-glutathione S-transferase [Cristaria plicata]	3e-60
isotig07860	GTAAGGGAGAGAAATCTCTCAGCAGCCTTTGCACTGACTGTCCGTAACGATGGTAACCGTAGTAACATCTTGCCATAACGTCGTGGGTCGTCAGGATGAGTTTGTGTCATATAATGACGAAGGACGTCCAACATCTTTGTTTGGTACACAGTAATACTAGTCTTCTCCTTGAGACCAGCAGCGTCTGGGTACGTTAGAACGATGGCGTTCATGATGTTGAATCTACAATGTCCATTTCCATCTCCTTGAGTCGCCGGCTGAATTCACTTATGGCCGTCACAAGCTCCTTACCAAACCCCATCCCCTTCGCAACTTCCGCAGGCAGAATGAACCCATCCGCAAATTTAATAGACTCGTCATAATCAATGGACCTGAAGGAAAGTCGAAGGATGTTCAGTT…	Retinoic acid receptor RXR-alpha-A [Crassostrea gigas]	5e-92
isotig09235	GGCCATTACGGCCGGGGCGAGCTGATTCGCCTGGCGTTTGCAGCTGCAGGGCAAACATTCGAAGAGGATACCATCAAGTTTGAAGACTGGCCTGCTCTGAAACCAAAGATGCCCACTACTCAGCTACCCGTTCTGGAGGTGGACGGTAAACAGCTGTCACAGAGTTTGGCCATTGCTCGCTACGTTGGCAGGCAGTTTGGATTGGCTGGAAAGGACAGTATGGAGCAATGTTTAATTGACCAGGTTATCGATACAACTAGAGACGCCCACACAGAGTACGTCAAATGGTACTTCGAAAAGGATGAGGCAAAGAAGGCGGCAATAAAAAAGGAATTGGTGGATGAAATTATTCCAAAATTTAACAGAATTTTCACAACATTCCTAGAAAAGAGTGGAGGC…	GST4 [Azumapecten farreri]	7e-94
isotig09408	ATGTGAGGCTTGTAAGGGATTTTTCCGTAGAAGTCTGAAGAGGAAAACTGAATACCGATGCCAAGGTCCAGTGGGCAAGGAATGTATTATAGAGCCTGGCCGGAGAAACAGTTGTCCGAAGTGTCGTTACAAAAAGTGCCTTACAGTAGGAATGTCAAAAGAAGCAATCAAAACAGGCAGATACACACATGAAAAACGTACTAATGATATCCGTGAAATCAAACAACTACAAAGGCAAGAACCTGTGGCAGAGTGTCCGCCTGGGCCATCACCGCGACTCTCACCTGTACCAGTGCCTGTCAATTCTGATCAAGACATACCAGCGCTACGGGAATCGTCACCAGCGAAAATCAAACAAGAAGTGTTTTGTGATGAAGAGATAGAAAATTTGTTGGCAAA…	Nuclear hormone receptor E75 [Crassostrea gigas]	3e-71
isotig11596	CACGTAAACATAGTCTTTAATATAAATGATTACTAGTATGCTTTATATGAATCATAGTAAACTTGACTTAATTTTACAAGTGTCACGTGATATGAATCTAGATCTGATTCACCGGACGTTTGATGAGATACCGCTTCACATTTTCGTTTCCTCTACCTTCTGACGATGTGCAAATAGTTTTGGAAATTCTTTTAAAGCCCCGTTATCAACTAGGAGGAAGTCTGTGGATATTTCATAGCATGTCCAAATCTGCCAACGTCAGTTTAGATCCAACGAAATATCCATTCTTGCCTCCGCTGTGGTCCAAGAAGTTTGTGAAGATTTGGGCGAACATCGGAATCGTTTCATTTACCATTGTCGCTGTCATTTCCGCCTTCTTAGTTGCGGTTGTTTCTCTGT…	GST4 [Azumapecten farreri]	4e-51
isotig12770	GGCCATTACGGCCGGGGAGGGGCGAGCTGATTCGCATGGCGTTTGCAGCCGCAGGGCAAACATGCGAAGAAGAAACTGTCACGTTTGCAGACTGGCCTGCTCTGAAACCAAAGATGCCAACTGGTCAACTGCCCGTTCTTGAGGTGGACGGAAAACAACTGTCACAGAGTTTGGCCATAGCCCGCTACCTGGGAAGGGAGTTTGGATTGGCTGGGAAGAACACTATGGAACAGTGTTTAATTGACCAGGTCATCGACACAGCTGCGGATGGTCTAACAGAGTACGTCAAATCCTACTTCGAAAAGGATGAGGCGAAGAAGGAGGAGATAAAGAAGACCTTGGTGGATGAAACTATTCCGAAATTTGCCAGAATTTTCACCACATTTTTAGAAAACAGTG…	GST4 [Azumapecten farreri]	1e-103
isotig13622	ATATTGGTTTTGCGACTGTTCAGCCATCGGTCCTAACCACGACGGGGGATAGTACGAGTAGTCTCCGGTCAAGAGTGACCAGGGCTGCCAGCTTCCTTCCTTATTAGGAACAGTGTCTGGTGATGTGGTAGGGGGCATCTGGGTCACGGGATCAGTCTTATTGGCTGAGAAATCGTCCTCGGGGCAGATATCAACCTTGGGAGTCACTCCCTTTCTCCACTTGGCACGTCTGTTCTGAAACCAGATCTGAACTCTGGATTCATTTAACGCCAGTTTCCGCGCCAGGTCCTCACGGGTGACCACATCCGGGTAGGGCGCTCGTCGGAATGCTTTTTCCATCTCTTTAAGTTGGAACGGAGAAAATGTTGTTCTGTGTCGAGGTTTCCGTCCCTTATTTAT…	Aristaless-related homeobox protein [Crassostrea gigas]	3e-40
isotig14646	GGCCATTACGGCCGGGGAACAATACGAGGAACAAATAATCACTAAAGATGAATGGCCTAAATTTAAATCAAAAATGCCCACTGGTCAGCTGCCCGTGCTGGAAGTGAATGGAATGCAGCTGTCTCAGAGCTTGGCCATAGCCCGCTATCTGTCCAAGGAATTCGGTTTGGCGGGCCAAACTAATCTGGAGCAATGTCTAGTCGACCAAGTAGTGGATGAAGCCGCAGATGGTTTCAAGCAATATCTTCTATATTATCACGAGAAAGACGGGGACCAAAAGTTGAAGTTGAAGAATGCGCTGGTGAATGATAAAATTCCAGAATTCACTAAAGTCTTCCAGACACTGTTGGAAAATTATGGCGGCACAAACGGATATTTTGTTGGATCCAGTCTGACGTT…	GST4 [Azumapecten farreri]	2e-71
isotig15614	ACTGTCCAGCTCAAATGGCTTGCCCATTAAACGCCAACCTTGCTACAGATCCTAATGATAACTGCTGGGAGGATTTCTCAGAATTCTTTTCACCAGCGATCAAATCTGTTGTCGACTTCGCCAAAGCCATTCCGGGGTTTGCCCTTCTGAATCCTGACGACCAAGTGACATTACTTAAAGCTTCTACATTTGAGGTACTCCTCGTACGATTGGCTGCTCTGTTTGATCCGGATACGAACACCATGCTGTTTACTTGTGGAAAACTGTTTAAACGACAGCCAACTACCGTGACTACTAGTGCTGGTTTTCTGTTAGATTCTATGTTTGACTTTGCGGAACGTTTCAACAAGCTTAACCTGACTGATGATGAGATTGCCTTTTCTCTGCTGCTGTTCTCTT…	PREDICTED: mucin-17-like isoform X3 [Aplysia californica]	3e-77
isotig16586	TGCGTGAAATTGCAGATGCTTCAGTAATTCCTTGTTTATCATATTCGCCAGCATTTGTATTCTTTGAACAGTACGTTTCTGTGTTACCGAGTACTCTCCAAACGGTAGGCATTGCTGTAGCAGCGGTGTTTGTAGTCTCTTGTATATTGATGCCAAACCCTCATCTCATTATTTGCATAACGGTTTCTCTAGTTTCAATTATAACGGGAGTTTTGGGATTCATGCATTTCTGGGGTTATCACTTAGTTCAATTACCATGATACATATTATCATGAGTGTTGGTTTTTCGGTTGATTTCAGTGCGCATATCTGTCACGCATTTCTGACATCGGAGGGTACTAATAAAAATGCAAGAAGTAGGAAAAGCATTAGAAATTACTGCCGGACCTATTTTCAATA…	Patched domain-containing protein 3 [Crassostrea gigas]	6e-40
isotig18274	CATGTCATTCCAACGATCCAGTCCCTGTCTCCTTTCATATCATCAAAGTATTTCAGAAATTTGGGGGCATCTGTTTTTCCAAGTTCTGCTTTTAGGTCTTCCTTCGCTTTCTCGTCCGAGGCAGTGAAAATCTTAATTAGTACTTTGAAGAAATCCTCTAATGTTTCCAGTACTTGGTCAACCATGGCTTGATCTAAGTCAGTTTTACCGTAAAGACCGTATTTACGGCCCACAAATCGAACTATGGCACCACTCTGAGAGAGGAGGGTCTTCTTTCCACCTGATTCTATCTCCAGTGTTGGGAGCTGGCCTTGTGGTATACTTGGCTTCAATTTCTGCCATTCTTCACTGGTCACTCGCTTGTCAGTGAAATCAACACCTTTAGCTGCAAATGCCAAT…	S-crystallin SL11 [Crassostrea gigas]	3e-31
isotig19244	CAATGTCTCTTTGTTGATGTGCTAACAATAATTTGTAATTTTTTGCCAGCATTGATTTGAAATATTTTTTTTAAAAAGTCTTCCTTTCATAAATACTCCTCGCCTTCATTGAACAAATCTAGTAGATGTGGTGGTATTTCGTTGGAGTGGTCCAGACGAATACACAACACTCGCTCAGCATGTCTTGTACTAATTGTTCGAAGGTCAGTGACCTTCATCAATATTTTAGCCCAGTGGACAGGCTGAAGTGGACGCTTGACCGCTACATAACGTTTGAAGGCACCAAGCACATCATCCTGGAGTTTTTCTACAGCTTCCGGTTCCTTTAAACCGGAACGATCTGATTGCATTAGAAGAACTGCTGCCAAGAGCGCTAACTCTGTTTGTCGAGGTCTAACT…	Thyroid hormone receptor beta-A [Crassostrea gigas]	8e-58
isotig19558	GGACCATTACGGCCGGGGACTCAGAGTTCAAACAACATAGGAAGGCCAGCTCCGGGACCAGTTTGTCGGGTCCTGTTAAGACGGATGACCGACACAGGAGAAGCGAACAGAGTGTTCATCTGGACCCCGAGTATGTGTGGAGAAAGTCTTATGGAGATGATTTGAAGGAAGAGAGTACAGAAGAGCAGGACTCGGATTATATTAGTATGACCACAATGGGAAAGGAGGCCAGCCTGGATGGATTAGAATTTGACGGGGATACCGTCCTATGTAGGGTTTGTGGAGATAAAGCCAGTGGTTTCCATTATGGCGTTCATGCCTGTGAAGGCTGCAAGGGATTTTTCCGACGCAGCATTCAACAAAAGATACAGTACCGTCCTTGTTTGAAGAATCAGCAAT…	nuclear receptor subfamily 1 group D variant 2 [Mytilus galloprovincialis]	6e-67
isotig20768	TTACATGGACATGACGAATGGTCCCGAACCTTGTGTGGTGTGTGGAGATGCTGCCACCGGCTATCACTACAGGTGTATGACGTGTGAGGGATGCAAGGGGTTCTTCAGAAGGACAATCCAAAAGAACTTACAATACCATTGTAAATGGAATAGTAACTGTATTATAGATAAAACGACCCGAAACCAGTGCCAGGAATGTCGATACCGGAAATGTGTTCAAGTTGGCATGGCAACTGATCTTGTGCTGAACGAGAAACAGCGGAAAGCCAAACGAAAGCTTATAGAAGATAACAGGGACAAACGCAGATCAGAAGCTCAAAAATTAAAAATGAAGACTGATTTGTGTCCCCATGATTCTCTTACGGACAATGATAAACTGCTAATAGCGGAAGTGGTAAA…	Thyroid hormone receptor beta-A [Crassostrea gigas]	1e-74
isotig24561	AGCAGACAACACAACTCCATCATCCTCGTCTTTGCCACCTGGACGTGGAACGAAGATCGGTTCCGAAGGATGACAGGATTCTTCACTCCAAGTTTTATTCTCTTTCGTATGCATATCTATTTTCACCAGTGCCTGTTGGCCTGATTTGAACACACTATAGCCATACAAATGTCGGTATTTCTTCCCATTGTACTTTCCGTAGTTGATCTGCGGGAATTCAAATCCTTCATTGTACATTTGTTCACTCGTCATAAAAATGTTTTTGTCTGTTTTCCGGACGGCCGTCGCTCGACTTCCCTGGAGGTTCAGTAGGTTTTCGTTCATAGGTGTCTCCGTTGATACGTTTAGGGGAAGTACAAATCGACGGAGCCGACAGGTCTTAATTTCGTCACATGATTT…	PREDICTED: beta,beta-carotene 9',10'-oxygenase-like [Oryzias latipes]	7e-34
isotig36148	CACGTTGGTCGTTTCTGCACCTGATGTTAATAGTTCTAACAGATAATCCGCCGGATTAAACAGTGGATTATACGGGAACCCCAGACCAGTGAAGTAGGTTGTCGCTGAGGAAGCAGGCCCATAATACGCCATCTGTCCCTCCACTAGCAGCAGTAACGAGGAGAACATATGGAAGATTTTACTGGAAGGCTGGTGGATGGTAACCACTATAGTCTTGTTAAACTCTGTGGCGTATCTCTTCAGTTGTACCATCAAACTATAGGCAGTACTGGAATCTAAACCGGAAGTTGGTTCATCCACGAGTAATATATCCGGGTCTGTCAACAGTTCACACGCTATGTGCGT	ABC transporter G family member 14 [Crassostrea gigas]	3e-40
isotig38786	ACCAATGTCTTGCATTAAGTCCATATAGGTTTCGTGAAGGGATACATCAGGTTTCATCCCGTCCACTCCCCTTATTACACTTTCGTCTGCATAAAGAAAATAGGGGCATGGACACGGAAAATGGAGAGTCCTTTTCTGCAAACACTGATGTTATAAAGTCCATTAGGCTAAACAGGAGCCTCTAGGTGTACAGAAGCCTTCATTTGCTGGGTTTTCATCAGGACTGTCAAATATATTACGAGGATGGACGAACCTGTATGTATCTATACCTCGGACAGAAGACTCT	lysosome membrane protein 2 [Danio rerio] ref|XP_003198729.1| PREDICTED: lysosome membrane protein 2-like [Danio rerio] gb|AAM28216.1| lysosome membrane protein II [Danio rerio] gb|AAI62668.1| Scavenger receptor class B, member 2 [Danio rerio] gb|AAI62407.1| Scavenger receptor class B, member 2 [Danio rerio]	2e-13
isotig44176	AGCTGTCCAAGAGGAGAGACAACGGGTGAAGGAGAAAGGTGAAGGTGAGGTGGAGAGTACCAGTAGTGCTAACTCCGACATGCCTGTTGAAAAGGTTCTAGACGCAGAGCTGTCTGTTGATCCGAAATTAGACACCTACATAGACACACAGAAAGATCCTGTCACAAACATCTGCCAGGCTGCTGACAAAC	retinoid X receptor isoform a [Azumapecten farreri]	5e-32
isotig47055	GGCTGTAGGTATTTCTGTGGAGTTTTGTGCCCACATCACCCGAGCTTTTGCCGTCAGTCCACTTCCCACACGTGTGGAGAGAGCAAGGGATGCGTTAGCCAATATGGGAAGCTCCGT	SJCHGC06092 protein [Schistosoma japonicum]	6e-12

## Sheet: 26 candidate sequences
Seq_ID	Sequence	Annotation	E value	Sense primer	Antisense primer	Production size	Optional temperature
HEVCZ0I02G3B07	GGCCATCACGGCCGGGTAATGATCAACTGTTCTGTTCGGTAGAATGGGCCGAAATGAGAATCAAAGTAATCCTTCTGTGTCCTGACTGTACTGGTAGGCGAGGACCAAAGTTTGACAGGGTTGGTTGTGACCTTTAGGAATGGTATTCCTATACATAGAGCTCCCCCCTAGTAGTACACCAACCACCAAGACAAGGATCGGATGCCTGGCACAGAACCTGCCCCATCTAAAGAACAAACTCTGTAGGAAAGACTCAACCTTCTCTCCAATCCTCTCTAGACAATTAAATGTCGCCCAGTTGAACCAATGGTACTTGATTTTCTGTGCTCTGCATTTTCTTCTTTTTCTTGTCGATGTCTGGCCCCATTGATTTGATAATGATCGCTCTCCACAGCTTTT…	Niemann-Pick C1 protein [Crassostrea gigas]	1e-24	GTAATCCTTCTGTGTCCTGACTG	GGCATCCGATCCTTGTCTTG	141	54
HEVCZ0I02HP6T1	TTTGAACGTCATCGCGAGATACTGACTTGCCGTTTGCTGCGGTACCAAGTCTGACAGTTAGTGTGTAGCCCTGTCCAAACTTGTTCTTGAGATGCTGAGGACTACCCAGACAGACAAACTTCCCATTGACCATGATTACAATCTTGGTGCAAAGTGCGTCACATTCTTCCATACTGTGAGATGTCAGAACTAAGGTCCTGCCTCTGGCCCGGACCTCAGAAAGCACATTCCAAAGTTTCCGCCGAGCACCAGGATCCATTCCTGTTGTTGGCTCATCCAGTAATATAAATGGTGGATCTCCGATCAGAGCAATAGCTGTGCTCAGCTTCCGCTTATTACCACCACTGTACTGGTCACTAG	ATP-binding cassette transporter sub-family A [Pecten maximus]	2e-61	CGGACCTCAGAAAGCACATTC	CAGTGGTGGTAATAAGCGGAAG	138	54
HEVCZ0I02IPFY9	TGAGTTTATCCGTGGTGTGTCGGGAGGAGAAAGAAAGAGGACCAACATTGGTATGGAGTTGATTATCTCCCCTCCTGTACTCTTCCTAGATGAGCCAACTACAGGTCTTGATTCCAACACAGCCAATTCTGTCATGCTATTGTTACGCAGACTGGCCTTGAAGGGACGTACCATCATATTCTCCATTCATCAGCCTCGATTCTCCATCTACCGTCTATTTGATAACCTTATGCTTCTCTCCCTTGGCGAGACTGCGTATCATGGCAGCTCTCATGAATCTCTGGAACACTTCCAGTCATTAGGTTATGTAATAGAGGAACATAACAATCCTCCTGACTTTTTCTTGGTATGTCATCAATGGAGACCTGTCCATGGCTAGTTTGTCTGATGAACTTCTTC…	ATP-binding cassette sub-family G member 2-like [Mytilus galloprovincialis]	3e-63	TGTCGGGAGGAGAAAGAAAGAG	GCCAGTCTGCGTAACAATAGC	139	54
HEW737K02H342H	GGCCATTTACGGTCCGGGTAATGATCAACTGTTCTGTTCGGTAGAATGGGCCGAAATGAGAATCAAAGTAATCCTTCTGTGTCCTGACTGTACTGGTAGGACGAGGACCAAAGTTTAACAGGGTTGGTTGTGGCCTTTAGGAATGGTATTCCTATACATAGAGCTCCCCCTAGTAGTACACCAACCACCAAGACAAGGATCGGATGCCTGGCACAGAACCTGCCCCATCTAAAGAACAAACTACTGTAGGAAGACTCAACCTTCTCTCCAATCCTCTCTAGACAATTAAATGTCGCCCAGTTGAACCAATGGTACTTGATTTTCTGTGCTCTGCATTTTCTTCTTTTTCTTGTCGATGTCTGGCCCCATTGATTTGATAATGATCGCTCTCCACAGCTT…	Niemann-Pick C1 protein [Crassostrea gigas]	5e-20	GTAATCCTTCTGTGTCCTGACTG	GGCATCCGATCCTTGTCTTG	141	54
HHB82OK01DJ4EM	TTATCAAATCAACGGGGCCAGACATCGCAAGAAAAGAAGAAATGCAGAGCACAGAAAATCAAGTACCATTGGTTCAACTGGGCGACATTAATTGTCTAGAGAGGATTGGAGAGAAGGTTGAGTCTTTCCTACAGAGTTTGTTCTTTAGATGGGCAGGTTCTGTGCCAGGCATCCGATCCTTGTCTTGGTGGTTGGTGTACTACTAGGGGGAGCTCTATGTATAGGAATACCATTCCTAAAGGTCACAACCAACCCTGTCAAACTTTGGTCCTCGCCTACCAGTACAGTCAGGACACAGAAGGATTACTTTGATTCTCATTTCGGCCCATTCTACCGAACAGAACAGTTGATCATTACCCGGCCGTAATGGCC	Niemann-Pick C1 protein [Crassostrea gigas]	8e-21	GGCATCCGATCCTTGTCTTG	GTAATCCTTCTGTGTCCTGACTG	140	54
HKT9K4F01A2CXD	ACTTTGATGAATTCATACTCAAACTGGGTTGTATTGAACATCGTCAGCAGAATTATGTTGACAGTTGTAAATGTGTCGGACTCAGGTCCCACCGATCTTGACCGATCAAAAACGTATGTATAAGGTTCACGATAAGACACTGTGCCGTTTGCGTTGAAAGTGATGTTATTTTTTATTGATATTAGTCTGTATGTGTATGGCCCTCTCTGGACGACTGCTATTTTCTTATTCATTTTAGATACTTCTTCCGGATTCATGACATCAAAAGAAATAAAACTCAAAAATAAATTGGAAAAGGCGGTTCCTTCCACGCTTTGTATACAAATGTTCCCTCTTCCAACGTAACTTCCTTTGCGATCATGTTGTTTATATATAATCTGAGGAGCGGTATCATGACGA…	CD36-like protein [Branchiostoma japonicum]	6e-20	TGAACATCGTCAGCAGAATTATG	AACGGCACAGTGTCTTATCG	115	52
HKT9K4F01B4R3V	CTATCAAAGGCAAACTGCACAATTTAATTATCAGCTATAAATACATACCTTATTTTCCATTGCTGGATTAACTTCCCCTTTTAAGGAAGAACGTGATTTGTGGTTAAGTTCAGCTGCTGTAATATTTAGTTCCACCTCGCCGACTCCACTCTCCTCACGTTCAGCACTCATGTATGGTTGGGGTCCTATCCAGCTAAGGATCACAGGTAGATACACTAGTCCATGGAACACCCCAAACGCCACCACCAGCAGAAATACCTTGAAAAATGTTGTAAATACGTAGCTGTTACTAAAGGCTAAGAGAATGAACGCCAGGAATGTACTGAAAGCACCGCTGAACACTGGGCTTCCCATCTCAGCAAGGGTGGCACGGACCCGGGCATTTCTTTCTCCTCTGAA…	Niemann-Pick C1 protein [Crassostrea gigas]	3e-34	AAGAGAATGAACGCCAGGAATG	CTCTGCTCACATTGGACACTG	132	55
HKT9K4F01CE996	GGCCATTACGGCCGGGATCGTAAATGACAGTGTCGAGGATCTCCGCTGTGAATACACGAATCTCATCTACAGAAATTATGATGCTGGGAAGGAGGAATATGTTAAAAGTCTTCCATCAAAATTGTCAAACTTTGAGTGTAACTTGTCACCGGGATCAAATCGATCGATCTGGATTACACAGGGGGCTGGTTTAGACTAGTATTTGTTTTGCGGATTTACAACTTATTTGATTTGCTGGACATCCACTGGTTTTGGCGCCATCATGTCTCGACAGTTTCCCGGCTCTCAAGGCTCTACACGCCGCTGTAGGGTCACGCC	glutathione S-transferase P-like [Canis lupus familiaris]	6e-14	CTTATTTGATTTGCTGGACATCC	GCGTGTAGAGCCTTGAGAG	80	52
HKT9K4F01CHJP0	ATATTGCACCACCATCCTACTTAGCCAATGCTACAGGGAATCCCGACAATATCGGATTCTGTACTCCGGAGTCAAAGTGTCTCAACACAGGCATGCTAAATATCAGTACATGTCAACAAGTGGACTTTTTCCACATACCTGTGGCGCTGTCCTTTCCTCACTTTAACCTTGCTGCCAAGGAATTCCAGGACTCTGTGGAGGGACTAGATCCTGTGGTGGAGGAACACCAAACTACAGTAGATAAAGAACCGTATACTGGTTTGGTTCTACAAGCAGCTAAAAAGTTACAACTGAACATGTATATACAGCCTATTGGAGAATTCGAAGCCACTAAAGATATTACACCTGTCTTTGTACCGCTGTTCTGGGTTAACGAGAGTGCTGTAGTTGATGATGAGA…	Platelet glycoprotein 4 [Crassostrea gigas]	8e-56	GCCAATGCTACAGGGAATCC	AGGTTAAAGTGAGGAAAGGACAG	146	53
isotig01066	TTTGGAGCAATTCTTATAATTCTGGGATGCGTTCTGATCCCAGTGTTCCATAATTTTATCCACAACGAGATAAAGAAGCAAATACCACTAAAAAAGGGATCCACATCTTACACAAATTGGGTGGATCCTCCTGTGCCTATTTACTTCCAAGTATGGGTGTTCGACCTTGTAAATCCACTTGAGGTCACTGAGCAGGGAGCCACTCCAGCCGTGTTTCAGAAAGGACCATATTCATATAGGGAACACAGACACAAGGTCAACATAAGTTTTTTTGACAATGGTACTGTGGCCTACAGAGAGAAAAGATCATTTACATTTGATAGAGAGATGTCTGTCGGACCAGAGAACGAGACTTTCACCACCGTTAATCTTCCAATGATTACTATTGCGGAGTTGTTA…	Cytoplasmic FMR1-interacting protein [Crassostrea gigas]	2e-147	TATTGCGGAGTTGTTACGGTAC	TTCATCAGGTTGTCTTCATAGCC	141	54
isotig01812	TTTTAGTGCATGCTCTCGTCTGTCTGTGTCAGTCATAACGTTGTTGGAAGTGTTTAACGACAGGTAGATATTAACAGTATCAGCAGATATGTGTGACCAAGTGAATTACCGTGAACAGGCTGAAGAAGTAGCCGCTACATTACAAAATTACTGTAAGGATACCGAATGGACGACATCGAAACAAACGGCTGACTTTAAGATCTTCTATAAGAGATCCCCAGAGTTTGAGGGCTACCTGTACAAAGGAGAAGCTGTGTATGCTGCCAAACCTAAAGTTGTGTTTGACTATGTAGAACCTCTACCCAGCGGACCCCGCGCTAAGTGGGATAAAAACATGAAGAAAATAGAAATCATCAAACAGATTGAAGATGACCTGCGTATCAATAGAGCTTGTACCAG…	StAR-related lipid transfer protein 5 [Crassostrea gigas]	1e-52	AGCAGATATGTGTGACCAAGTG	GTCGTCCATTCGGTATCCTTAC	93	51
isotig03373	TTTTATAGTTTTAATTCTAGATCTGCTGGTGTTGCCATTCTAATGAGGAACAGTTTTGAATTCTTTTTAAAGCTATTTATTAAGTAGATTGGAAGCTATTTACTGAATTGCGGTATTACTGGGTTAGTCAGAATTTTTACTACTTGGGAGAAATAGAAAATCATTAACTTTGTTATGATATAAAATAATATCTGTGGAGGAGTGGGTCTGGCTCTTTAATACCGAAAAGTGATACGTTGGATACAGTCAAATTCCTGGAAACACGTAAAAAGCGGTTATACAGCTAGACATTATACATAATAAACCTTCGTTATCTCGAACCCGATGGGAATATTATGGAACATTCGAGTTATGCGAATGTTCAAGCTATCTGAATATTCCATTTGAACAAATATGGTC…	glutathione S-transferase sigma 3 [Mytilus galloprovincialis]	2e-44	CCGTTGTAATGTGCCGCTAG	GGTTGGATGGTTGGTTCTGATG	128	53
isotig04751	GCACATTGGCTGAATCATACTCAGGCTATCCTGGGTACCACTTTATAGTTAGGGGTACTGCCGAGATAAAGTCAGATTGTGATAGTGTTATTTGGAATCCAAGCCTTTCATGATCTAATCGTCCGCAAAATGATGAAGACAGCGACTTTGGGCGTGACTTGGATATTTCTGCTTGCTGCATTGTATTTCCAGGTGGACGTAGGAAGAGCAGATTGTATTTGGTATGATGAATGTAAGGAAACTTCTACAGGCAAACAAAATTGTGCTTATAATGGAACTGCCAAGCTCCTCAACGATTCTGTTGCCTTACAGCGAATTCAACACTATTGTCCCGGACTGTACAAAGGTCCACATGCAACTAAGACGTGCTGTAGTGCCTCTCAGATGTACACAATTGAG…	Niemann-Pick C1 protein [Crassostrea gigas]	2e-80	GTGGTCGCACTGCTGATAAG	ATTCATCGGCACACTGGATATG	149	54
isotig05179	AAGAATGAGTAGATTATTTAATAAAACAAATAAACATTCTATAGAAAAATAAATATGCAAAACATGCAAAATGCCAAGGTATTCCATAAAATACTAAACAATAATTGGAATTTAATTGGATCTCAAATGTCATTAATCGACGTTTAATCTATTCGAACACAGCGCTCACATGTTCAGACAAACAAACAGGAAGCATCCGACAGCACCATTATCCCATTTTCCTGATTATTCAAGACTAGAATCAGACGGGGCGTTAGGTTTCCTTTAAAAAAGCTTTGCCACAACAAGTCTTTCAATCGTTCTCACGTGGTTCTATGGATTACATGTGACAACGATCTAGTCAGGGGAAATAACCCGAATCGGGCCACCAAAAATGTCCGTTTTCTTAGACGTCCGACT…	GST3 [Azumapecten farreri]	8e-113	TTGGTCCGTTCTTGCTTGG	GAAGTGCTATCTCAGAGTCTCG	96	53
isotig05185	GGCCATTACGGCCGGGGACTCTAGATGTAGATTGTGATCTCACCACAGTCGTTGAAGATTTTGATGAGATGTAGGCATTGACACACCTGGGCTGGTACACTATCATCAAACGCTGGCCCAACCCATCAGGCTCTTGCTAAAGTATGCGGGGGAGGACTATGAAGATATTTTATATGAACAAGGAGATGGCCCAGAGTTCAGCAGGGATGCCTGGCTCAGTGTTAAAGAATCCATTGGTTTAGATTTTCCTAATCTTCCCTACTACATGGACGATGATGTGAAAATAACTCAAAGTAATACCATCATACGCTACATTGCTGGCAAACATAACCTGTTGGGAAGACTAAAGAAGAGAAAGTCTTGTGTGACATGATGCTTGAAAACGGCATGGACTTCAGG…	glutathione S-transferase mu class protein [Crassostrea ariakensis]	2e-70	AATACCATCATACGCTACATTGC	CTGTTCCGTTCCTGAAGTCC	114	51
isotig06785	AACGTTCTCTTAGACTGCACAAAAGACACACAAAGGAATGCTGCTAAACACGTTTTCAGAAATTTTGTGCTCAAAGCGAACGTCCCATTCTCACAATGCAACCTAAAAGTAAAATATAACAACAAAGTTTGCATGTAAACACTATCAATGAGACATAATTACACACAATCATAGTGCAAACACTGTGTGAGTATCGTCCTAACATTAGTCTTTGAATATCAAATATTCATTTCAATTTTAAACGTTAAAATGTTTAATGGTCTGTTTTAGGACGCTTCTCCAGCCAAGCCTTGAGGTTTGGAATTGACCCCACTCGTTTGAAGTAAGTTTCCAGTGTCTTTCTACCATCCAAGACGTTTTTAGCGCATAATTCCATGAATTCCAATGTGTTATACACTG…	glutathione S-transferase sigma 3 [Mytilus galloprovincialis]	2e-46	CATTCTTCGCCAGTCAATCTAAC	AACAAACATGCCTACCTACAAAC	123	52
isotig07493	GGCCATTACGGCCGGGGGTAGTTATTTTAGCCGACGGCAAGCGGCCTGGTTGTACAGTACTAGTGCATCCTTTTCTCCGTGCTGGACTAAATAACTGAACTCACGATACAGTAAAATGGAACTGATATACTTTCCAGTGAAAGGCAGAGGGGAAGCAATCAGGCTGATGTTACTTGAAAATGATGTGAACTACACTGAAACCAGCTGTGTAATAACTGGGTTTCTGATTGGAAACCAAAAATGGCTTTTGGACAGACACCATGCCTCAAGGATGGTGACTTGACACTTTTCCAATCAAATGCCATTCTCAGATATTTGGCCAGAAAATATAATATGTATGGAAACAATGATCAGGAGGCTTGCCGGGCGGACATCGTAAATGACAGTGTCGAGGATCTC…	pi-glutathione S-transferase [Cristaria plicata]	3e-60	CGGCTCTCAAGGCTCTACAC	CGGTTCCTTATTGAGGCTGTTC	135	54
isotig07860	GTAAGGGAGAGAAATCTCTCAGCAGCCTTTGCACTGACTGTCCGTAACGATGGTAACCGTAGTAACATCTTGCCATAACGTCGTGGGTCGTCAGGATGAGTTTGTGTCATATAATGACGAAGGACGTCCAACATCTTTGTTTGGTACACAGTAATACTAGTCTTCTCCTTGAGACCAGCAGCGTCTGGGTACGTTAGAACGATGGCGTTCATGATGTTGAATCTACAATGTCCATTTCCATCTCCTTGAGTCGCCGGCTGAATTCACTTATGGCCGTCACAAGCTCCTTACCAAACCCCATCCCCTTCGCAACTTCCGCAGGCAGAATGAACCCATCCGCAAATTTAATAGACTCGTCATAATCAATGGACCTGAAGGAAAGTCGAAGGATGTTCAGTT…	Retinoic acid receptor RXR-alpha-A [Crassostrea gigas]	5e-92	GACTGTCCGTAACGATGGTAAC	ACGCTGCTGGTCTCAAGG	149	53
isotig09235	GGCCATTACGGCCGGGGCGAGCTGATTCGCCTGGCGTTTGCAGCTGCAGGGCAAACATTCGAAGAGGATACCATCAAGTTTGAAGACTGGCCTGCTCTGAAACCAAAGATGCCCACTACTCAGCTACCCGTTCTGGAGGTGGACGGTAAACAGCTGTCACAGAGTTTGGCCATTGCTCGCTACGTTGGCAGGCAGTTTGGATTGGCTGGAAAGGACAGTATGGAGCAATGTTTAATTGACCAGGTTATCGATACAACTAGAGACGCCCACACAGAGTACGTCAAATGGTACTTCGAAAAGGATGAGGCAAAGAAGGCGGCAATAAAAAAGGAATTGGTGGATGAAATTATTCCAAAATTTAACAGAATTTTCACAACATTCCTAGAAAAGAGTGGAGGC…	GST4 [Azumapecten farreri]	7e-94	AGTTTGGATTGGCTGGAAAGG	TACTCTGTGTGGGCGTCTC	85	50
isotig11596	CACGTAAACATAGTCTTTAATATAAATGATTACTAGTATGCTTTATATGAATCATAGTAAACTTGACTTAATTTTACAAGTGTCACGTGATATGAATCTAGATCTGATTCACCGGACGTTTGATGAGATACCGCTTCACATTTTCGTTTCCTCTACCTTCTGACGATGTGCAAATAGTTTTGGAAATTCTTTTAAAGCCCCGTTATCAACTAGGAGGAAGTCTGTGGATATTTCATAGCATGTCCAAATCTGCCAACGTCAGTTTAGATCCAACGAAATATCCATTCTTGCCTCCGCTGTGGTCCAAGAAGTTTGTGAAGATTTGGGCGAACATCGGAATCGTTTCATTTACCATTGTCGCTGTCATTTCCGCCTTCTTAGTTGCGGTTGTTTCTCTGT…	GST4 [Azumapecten farreri]	4e-51	AACTCCTGCCTGTCCTCAC	CCTGCCTGTGCTTGAAGTG	105	55
isotig12770	GGCCATTACGGCCGGGGAGGGGCGAGCTGATTCGCATGGCGTTTGCAGCCGCAGGGCAAACATGCGAAGAAGAAACTGTCACGTTTGCAGACTGGCCTGCTCTGAAACCAAAGATGCCAACTGGTCAACTGCCCGTTCTTGAGGTGGACGGAAAACAACTGTCACAGAGTTTGGCCATAGCCCGCTACCTGGGAAGGGAGTTTGGATTGGCTGGGAAGAACACTATGGAACAGTGTTTAATTGACCAGGTCATCGACACAGCTGCGGATGGTCTAACAGAGTACGTCAAATCCTACTTCGAAAAGGATGAGGCGAAGAAGGAGGAGATAAAGAAGACCTTGGTGGATGAAACTATTCCGAAATTTGCCAGAATTTTCACCACATTTTTAGAAAACAGTG…	GST4 [Azumapecten farreri]	1e-103	AAGATGCCAACTGGTCAACTG	GCCAATCCAAACTCCCTTCC	101	54
isotig14646	GGCCATTACGGCCGGGGAACAATACGAGGAACAAATAATCACTAAAGATGAATGGCCTAAATTTAAATCAAAAATGCCCACTGGTCAGCTGCCCGTGCTGGAAGTGAATGGAATGCAGCTGTCTCAGAGCTTGGCCATAGCCCGCTATCTGTCCAAGGAATTCGGTTTGGCGGGCCAAACTAATCTGGAGCAATGTCTAGTCGACCAAGTAGTGGATGAAGCCGCAGATGGTTTCAAGCAATATCTTCTATATTATCACGAGAAAGACGGGGACCAAAAGTTGAAGTTGAAGAATGCGCTGGTGAATGATAAAATTCCAGAATTCACTAAAGTCTTCCAGACACTGTTGGAAAATTATGGCGGCACAAACGGATATTTTGTTGGATCCAGTCTGACGTT…	GST4 [Azumapecten farreri]	2e-71	TGCTGGAAGTGAATGGAATGC	ACCATCTGCGGCTTCATCC	137	55
isotig24561	AGCAGACAACACAACTCCATCATCCTCGTCTTTGCCACCTGGACGTGGAACGAAGATCGGTTCCGAAGGATGACAGGATTCTTCACTCCAAGTTTTATTCTCTTTCGTATGCATATCTATTTTCACCAGTGCCTGTTGGCCTGATTTGAACACACTATAGCCATACAAATGTCGGTATTTCTTCCCATTGTACTTTCCGTAGTTGATCTGCGGGAATTCAAATCCTTCATTGTACATTTGTTCACTCGTCATAAAAATGTTTTTGTCTGTTTTCCGGACGGCCGTCGCTCGACTTCCCTGGAGGTTCAGTAGGTTTTCGTTCATAGGTGTCTCCGTTGATACGTTTAGGGGAAGTACAAATCGACGGAGCCGACAGGTCTTAATTTCGTCACATGATTT…	PREDICTED: beta,beta-carotene 9',10'-oxygenase-like [Oryzias latipes]	7e-34	CAGACAACACAACTCCATCATC	AAGAATCCTGTCATCCTTCGG	81	52
isotig36148	CACGTTGGTCGTTTCTGCACCTGATGTTAATAGTTCTAACAGATAATCCGCCGGATTAAACAGTGGATTATACGGGAACCCCAGACCAGTGAAGTAGGTTGTCGCTGAGGAAGCAGGCCCATAATACGCCATCTGTCCCTCCACTAGCAGCAGTAACGAGGAGAACATATGGAAGATTTTACTGGAAGGCTGGTGGATGGTAACCACTATAGTCTTGTTAAACTCTGTGGCGTATCTCTTCAGTTGTACCATCAAACTATAGGCAGTACTGGAATCTAAACCGGAAGTTGGTTCATCCACGAGTAATATATCCGGGTCTGTCAACAGTTCACACGCTATGTGCGT	ABC transporter G family member 14 [Crassostrea gigas]	3e-40	AACTCTGTGGCGTATCTCTTC	CATAGCGTGTGAACTGTTGAC	120	52
isotig38786	ACCAATGTCTTGCATTAAGTCCATATAGGTTTCGTGAAGGGATACATCAGGTTTCATCCCGTCCACTCCCCTTATTACACTTTCGTCTGCATAAAGAAAATAGGGGCATGGACACGGAAAATGGAGAGTCCTTTTCTGCAAACACTGATGTTATAAAGTCCATTAGGCTAAACAGGAGCCTCTAGGTGTACAGAAGCCTTCATTTGCTGGGTTTTCATCAGGACTGTCAAATATATTACGAGGATGGACGAACCTGTATGTATCTATACCTCGGACAGAAGACTCT	lysosome membrane protein 2 [Danio rerio] ref|XP_003198729.1| PREDICTED: lysosome membrane protein 2-like [Danio rerio] gb|AAM28216.1| lysosome membrane protein II [Danio rerio] gb|AAI62668.1| Scavenger receptor class B, member 2 [Danio rerio] gb|AAI62407.1| Scavenger receptor class B, member 2 [Danio rerio]	2e-13	GCCTTCATTTGCTGGGTTTTC	AGAGTCTTCTGTCCGAGGTATAG	91	51
isotig44176	AGCTGTCCAAGAGGAGAGACAACGGGTGAAGGAGAAAGGTGAAGGTGAGGTGGAGAGTACCAGTAGTGCTAACTCCGACATGCCTGTTGAAAAGGTTCTAGACGCAGAGCTGTCTGTTGATCCGAAATTAGACACCTACATAGACACACAGAAAGATCCTGTCACAAACATCTGCCAGGCTGCTGACAAAC	retinoid X receptor isoform a [Azumapecten farreri]	5e-32	GGTGAAGGTGAGGTGGAGAG	TCAGCAGCCTGGCAGATG	149	54
