# Supplementary material for: A de novo transcriptome of the noble scallop, Chlamys nobilis, focusing on mining transcripts for carotenoid-based coloration
Source: BMC Genomics. 2015 Feb 5;16(1):44. doi: 10.1186/s12864-015-1241-x (PMC4342821; doi:10.1186/s12864-015-1241-x)
Supplement: Additional file 7: Table S7. — Information of 8 candidate carotenoid deposition genes. [file 12864_2015_1241_MOESM7_ESM.xlsx]

## Sheet: Sheet1
Gene	Seq_ID	RACE primer	Full length sequence	Full length (bp)	CDS	Accession Number
SRB-like-1	isotig01066	S131：CCTTGTAAATCCACTTGAGGTCACTG	GCGCTCTGGCATCACGTGTGGACGAGAGGACTGAACATCTCACTTGTCCAGAAACCTGACCATGTCACGTTCCGTTAAGTGCAGCGTGTTTTTCTTGGTGTTTGGAGCAATTCTTATAATTCTGGGATGCGTTCTGATCCCAGTGTTCCATAATTTTATCCACAACGAGATAAAGAAGCAAATACCACTAAAAAAGGGATCCACATCTTACACAAATTGGGTGGATCCTCCTGTGCCTATTTACTTCCAAGTATGGGTGTTTGACCTTGTAAATCCACTTGAGGTCACTGAGCAGGGAGCCACTCCAGCCGTGTTTCAGAAAGGACCATATTCATATAGGGAACACAGACACAAGGTCAACATAAGTTTTTTTGACAATGGTACTGTGGCCTACAGAGA…	3288	62-1579	KP323360
		S132：CATTTGATAGAGAGATGTCTGTCGG
		S151：AGAAGTTTTGTACAAGCACCAGGAC
		S152：CAGTACAGCTTACAAGAAGTGGACC
SRB-like -2	isotig38786	S231：GTCCGAGGTATAGATACATACAGGTTC	CGTTTTTGATCGGTCAAGATCGGTGGGACCTGAGTCCGACACATTTACAACTGTCAACATAATTCTGCTGACGATGTTCAATACAATCCGGTTTGAGTATGAATTCATCAAAGTGATGACAGAGCTATTGGCGGATTCTGTGGATGATAATAAGCTTTTTATCCGTCTTTCTGTTCATGACATCATTTGGGGATACAGGGACACAATCCTACACAAGGTCAAGGAGGAGTTACAGGAGCTGGACATCCCCTTCGATGACCAATTCGGATTTTTTTATAAGTTAAATAACACGGACGATGGAGTTTGGAATATAGAATCTGGTAAAAATGGGATAGCAACTAATTTCGACATTCGGTTTTGGAACGGTAACAGTAACCTAAACTTCTGGACTACAAAACA…	1491	74-1138	KP323361
		S232：CCATCCTCGTAATATATTTGACAGTCC
		S251：CATTAAGTCCATATAGGTTTCGTGAAGGG
		S252：CCACTCCCCTTATTACACTTTCGTC
SRB-like-3		the same to SRB-like-2	GAAGTAGCATTGGTATGTGTTTAAGAGTTATTACCCATTATACTTCATTCCATCTGTGACATGCCACTAGTTTGTTTACGGGATTCCCACGGTCACAACATACCTGAAACCACAATCGAACAGTCGGTTTCGAGCCACATTTGACTTCTTGTTATTTTCTACATTCAAAAATTTCAATTTACATTTCATATAATCTTCAAAAGATATGGAACCTGAAATATCCATCTCGGTCGGTACACGTGTACTCTATAATCCTTTTTTAACCACAGCATTGGATTGATCAATGATATCACGTGTGTTACGAAACTCTACATAATGACAGGATGTATATACCGATATCACTTGTGCATATGTACCCTGGCTGATAATGTACTGTCAGTGTTAAGTAACTAACTGGTC…	2067	443-1939	KP323362
SRB-like-4	HKT9K4F01CHJP0	S431：TTTCCACATACCTGTGGCGCTGTCC	AGAAACACCGGTTGTTAAAAAAATGAGACTTCCGGATAAACATTGCAGGTTTCCACACTTGTTTGTGAGAGTTCCCACATAAAACTCATGTAGGCGGCTGTGCAAGATTTCACAGGCCTTTGGTCAGGACAGTGAACAGGAGTCAGACATGGGATGTACACTAAATAAGAAGGTGCTATGTAGCTTTTCTACAGGATGGATCCTATGTATCCTGGGAGCTGTGATGATTCCAGCTGTAAACTGGATTATCAAACAGAAAGTAGAACAGAGTGTCATCCTTGTTGAGGGCGGTGCCACCTATGACATATGGAAGGACACACCTATACCTATATACATGCAGTTTTATATGTTTGATGTCAGAAATCCGGAAGAGGTACTACAAGGTAAAAAACCTTTCGT…	3440	149-1678	KP323363
		S432：TGGTGGAGGAACACCAAACTACAGTA
		S451：TAACCCAGAACAGCGGTACAAAGAC
		S452：CCCTCCACAGAGTCCTGGTATTCCT
BCMO-like-1	isotig24561	M131：CCTAAACGTATCAACGGAGACACCT	GAAATTTTGGTTGACGAGTCACGGCAATGTTTTGCCTGTAGAGAGATTATGGAAAATATAACCATGAAGAATATTTCGACATTTTGATGAAGAACTCTTAAAGTGTAAGAATATCCCGAGGAAGGTTAACTGGCCAAGGTTAACTTAAATCTTACCATAACCAAGACAGTTTTGCATTCATCTATTGATAAGCTGACCGGTCTCAAGAGTCATTTAGCCGGTGGTCATCTGTGGGCATGTCAGTATAATTCAGGTTATTAGGACAGGGCACGACGACGTGGAGGGAAGGTTGGAACATAATTTTCTGCTCCACAGGAATTTGAACAGAAAGCGTGATGTATCGTCTGTTTGAGAATGCGACGGAAATCGAGGGGCCACTACAGGGAAACGTGAAAGGCT…	2866	336-1886	KP323364
		M132：TATCAACGGAGACACCTATGAACGA
		M151：CTGGACGTGGAACGAAGATCGGTTC
		M152：CAGACAACACAACTCCATCATCCTC
BCMO-like-2	HEW737K02JUND4	M231：TGCTAAAGTACGCGTCCGTTGTTGGAG	CATCACTCTGGCCGTCAACATGGAGAGGCTGTATATAGTTCTGACGGTAGTCTTCCTGGCTCTGACGGCGTCGGCCGACCCACCGCAAGACGACGACGCGCCAGGCTTCGACGAATGGTTCCTGTCCAACAACCAGTCTTTTGAAAATCATCCAATTCACTTCCACAATCCTCTACCAACATGGCTCCGTGGAACTCTGATCAGAAATGGAGCTGGACAGGTGGAAATGGGAAACAGACAATTCGTGAACTTCTTTGACGGTTATGCAAAGCTTAACAGCTGGAAGTTTCCAGGCAACGGATCTGCCTTCTTTTCCACCAAATTTATCCAATCCAAAGTTTATACGGAATCGTTGGCTAAGAACGACATAGCACCTTACCTCACTTTCGAAGGCGTCAA…	1686	227-1573	KP323365
		M232：TGGGAAGGTTCACACACTCGTTAGCGG
		M251：AGGTCCGCTGTCAAAGGAAACTCGCTG
		M252：GGTATCGCGGGCAGCGTGACTCTTTG
STAR5-like	isotig01812	ST5_31：AATGGACGACATCGAAACAAACGGC	CTCTCGTCTGTCTGTGTCAGTCATAACGTTGTTGGAAGTGTTTAACGACAGGTAGATATTAACAGTATCAGCAGATATGTGTGACCAAGTGAATTACCGTGAACAGGCTGAAGAAGTAGCCGCTGCATTACAAAATTACTGTAAGGATACCGAATGGACGACATCGAAACAAACGGCTGACTTTAAGATCTTCTATAAGAGATCCCCAGAGTTTGAGGGCTACCTGTACAAAGGAGAAGCTGTGTATGCTGCCAAACCTAAAGTTGTGTTTGACTATGTAGAACCTCTACCCAGCGGACCCCGCGCTAAGTGGGATAAAAACATGAAGAAAATAGAAATCATCAAACAGATTGAAGATGACCTGCGTATCAATAGAGCTTGTACCAGCAGTGCCTGTAT…	1637	77-730	KP323366
		ST5_32：AAGATGACCTGCGTATCAATAGAGC
		ST5_51：AGTTGGGTGAAGAATTCAATCATGG
		ST5_52：CGTCTTGCAGACTCCTCGGAATGTG
STAR3-like	HEW737K02HZ4JE	ST3_31：ATGGCGTGATAGATCAGCTGAAGAC	TGTTTTTAGCCGTGCTATCACGGGACTGGATAATGGCGTGATAGATCAGCTGAAGACACTCGGCCTAATCTCTGTGAAGTGGTCAAAGGGTAACAGAGGACTTGTTTGGGTCCAATGATTTCAACACCAGAATATGTCGATAAACACGAATGAAAGAGACATGGTTCGGGCCAGTACCAACCAGGGGCGTAACTCCAAGATCACAGCCGAAACAATCTATGGAAGTTTGTCCTCCTCATCCTCTGTAGGTGGTGCTAACGGTTCAGATGGATCTATGAGTCGAACAGAGAGTCGTATGTGTGCCTGGTTCCCGGACAGTGGCAAAATGTCACCTGTACGTCGTACCTTCTGTCTCTTTGTGACCTTTGACCTAATATTGACCTTTATTTTGTGGGTCAT…	2722	134-1579	KP323367
		ST3_32：TGAAGTGGTCAAAGGGTAACAGAGG
		ST3_51：GGTCAAAGGTCACAAAGAGACAGAAGG
		ST3_52：GACAGAAGGTACGACGTACAGGTGACAT
